# Supplementary material for: ﻿Paracorymbiglomus gen. nov., Diversisporaconica sp. nov., and new combinations in Diversisporaceae (Glomeromycota)
Source: MycoKeys. 2025 May 5;117:171–90. doi: 10.3897/mycokeys.117.148052 (PMC12070055; doi:10.3897/mycokeys.117.148052)
Supplement: XML Treatment for Paracorymbiglomus [file mycokeys.117.148052-treatment1.xml]

<!DOCTYPE tp:taxon-treatment
  PUBLIC "-//TaxonX//DTD Taxonomic Treatment Publishing DTD v0 20100105//EN" "tax-treatment-NSO.dtd">
<tp:taxon-treatment xmlns:tp="http://www.plazi.org/taxpub"><tp:treatment-meta><kwd-group><label>Taxon classification</label><kwd>
                <named-content content-type="kingdom">Fungi</named-content>
              </kwd><kwd>
                <named-content content-type="order">Diversisporales</named-content>
              </kwd><kwd>
                <named-content content-type="family">Diversisporaceae</named-content>
              </kwd></kwd-group><mixed-citation publication-type="journal"><person-group><name><surname>Błaszkowski</surname><given-names>Janusz</given-names></name><name><surname>Goto</surname><given-names>Bruno Tomio</given-names></name><name><surname>Zubek</surname><given-names>Szymon</given-names></name><name><surname>Milczarski</surname><given-names>Paweł</given-names></name><name><surname>Malinowski</surname><given-names>Ryszard</given-names></name><name><surname>Niezgoda</surname><given-names>Piotr</given-names></name><name><surname>Błaszkowski</surname><given-names>Tomasz</given-names></name></person-group><article-title>﻿<italic><tp:taxon-name><tp:taxon-name-part taxon-name-part-type="genus" reg="Paracorymbiglomus">Paracorymbiglomus</tp:taxon-name-part></tp:taxon-name></italic> gen. nov., <italic><tp:taxon-name><tp:taxon-name-part taxon-name-part-type="genus" reg="Diversispora">Diversispora</tp:taxon-name-part><tp:taxon-name-part taxon-name-part-type="species" reg="conica">conica</tp:taxon-name-part></tp:taxon-name></italic> sp. nov., and new combinations in <tp:taxon-name><tp:taxon-name-part taxon-name-part-type="family">Diversisporaceae</tp:taxon-name-part></tp:taxon-name> (<tp:taxon-name><tp:taxon-name-part taxon-name-part-type="phylum">Glomeromycota</tp:taxon-name-part></tp:taxon-name>)</article-title><source>MycoKeys</source><day>05</day><month>05</month><year>2025</year><volume>117</volume><fpage>171</fpage><lpage>190</lpage><pub-id pub-id-type="doi">10.3897/mycokeys.117.148052</pub-id></mixed-citation></tp:treatment-meta><tp:nomenclature><label>﻿</label><tp:taxon-name>
              <object-id xmlns:xlink="http://www.w3.org/1999/xlink" content-type="arpha" xlink:type="simple">04B4A80D-C0AD-5CE8-BCAF-755A1CB2AF52</object-id>
              <tp:taxon-name-part taxon-name-part-type="genus" reg="Paracorymbiglomus">Paracorymbiglomus</tp:taxon-name-part>
              <object-id xmlns:xlink="http://www.w3.org/1999/xlink" content-type="mycobank" xlink:type="simple">858391</object-id>
            </tp:taxon-name><tp:taxon-authority>Błaszk., Niezgoda &amp; B.T.Goto</tp:taxon-authority><tp:taxon-status xmlns:xlink="http://www.w3.org/1999/xlink" xlink:type="simple">gen. nov.</tp:taxon-status><xref ref-type="fig" rid="F3">Figs 1</xref><xref ref-type="fig" rid="F1">, 2</xref><xref ref-type="supplementary-material" rid="S1">, Suppl. material 1</xref></tp:nomenclature><tp:treatment-sec sec-type="etymology" id="SECID0EFQAG"><title>Etymology.</title><p>Latin, <italic><tp:taxon-name><tp:taxon-name-part taxon-name-part-type="genus" reg="Paracorymbiglomus">Paracorymbiglomus</tp:taxon-name-part></tp:taxon-name></italic>, referring to the great morphological similarity and close phylogenetic relationship of this genus to <italic><tp:taxon-name><tp:taxon-name-part taxon-name-part-type="genus" reg="Corymbiglomus">Corymbiglomus</tp:taxon-name-part></tp:taxon-name></italic>.</p></tp:treatment-sec><tp:treatment-sec sec-type="type genus" id="SECID0EZQAG"><title>Type genus.</title><p><italic><tp:taxon-name><tp:taxon-name-part taxon-name-part-type="genus" reg="Paracorymbiglomus">Paracorymbiglomus</tp:taxon-name-part><tp:taxon-name-part taxon-name-part-type="species" reg="globiferum">globiferum</tp:taxon-name-part></tp:taxon-name></italic> (Koske &amp; C. Walker) Błaszk., Niezgoda &amp; B.T.Goto comb. nov. MycoBank No: <ext-link xmlns:xlink="http://www.w3.org/1999/xlink" xlink:href="https://www.mycobank.org/MB/858393" ext-link-type="uri" xlink:type="simple">858393</ext-link></p></tp:treatment-sec><tp:treatment-sec sec-type="Basionym" id="SECID0EORAG"><title>
              Basionym.</title><p><italic><tp:taxon-name><tp:taxon-name-part taxon-name-part-type="genus" reg="Glomus">Glomus</tp:taxon-name-part><tp:taxon-name-part taxon-name-part-type="species" reg="globiferum">globiferum</tp:taxon-name-part></tp:taxon-name></italic> Koske &amp; C. Walker.</p></tp:treatment-sec><tp:treatment-sec sec-type="Synonym" id="SECID0EGSAG"><title>Synonym.</title><p><italic><tp:taxon-name><tp:taxon-name-part taxon-name-part-type="genus" reg="Corymbiglomus">Corymbiglomus</tp:taxon-name-part><tp:taxon-name-part taxon-name-part-type="species" reg="globiferum">globiferum</tp:taxon-name-part></tp:taxon-name></italic> (Koske &amp; C. Walker) Błaszk. &amp; Chwat.</p></tp:treatment-sec><tp:treatment-sec sec-type="Other species" id="SECID0EXSAG"><title>Other species.</title><p><italic><tp:taxon-name><tp:taxon-name-part taxon-name-part-type="genus" reg="Paracorymbiglomus">Paracorymbiglomus</tp:taxon-name-part><tp:taxon-name-part taxon-name-part-type="species" reg="pacificum">pacificum</tp:taxon-name-part></tp:taxon-name></italic> (Oehl, J. Medina, P. Cornejo, Sánchez-Castro, G.A. Silva &amp; Palenz.) Błaszk., Niezgoda &amp; B.T.Goto comb. nov. MycoBank No: <ext-link xmlns:xlink="http://www.w3.org/1999/xlink" xlink:href="https://www.mycobank.org/MB/858394" ext-link-type="uri" xlink:type="simple">858394</ext-link></p><p><bold><italic>Basionym</italic></bold>: <italic><tp:taxon-name><tp:taxon-name-part taxon-name-part-type="genus" reg="Corymbiglomus">Corymbiglomus</tp:taxon-name-part><tp:taxon-name-part taxon-name-part-type="species" reg="pacificum">pacificum</tp:taxon-name-part></tp:taxon-name></italic> Oehl, J. Medina, P. Cornejo, Sánchez-Castro, G.A. Silva &amp; Palenz.</p></tp:treatment-sec><tp:treatment-sec sec-type="diagnosis" id="SECID0EDUAG"><title>Diagnosis.</title><p>Differs from <italic><tp:taxon-name><tp:taxon-name-part taxon-name-part-type="genus" reg="Corymbiglomus">Corymbiglomus</tp:taxon-name-part></tp:taxon-name></italic>, the sister monospecific genus with <italic><tp:taxon-name><tp:taxon-name-part taxon-name-part-type="genus" reg="Corymbiglomus">C.</tp:taxon-name-part><tp:taxon-name-part taxon-name-part-type="species" reg="corymbiforme">corymbiforme</tp:taxon-name-part></tp:taxon-name></italic> (Fig. <xref ref-type="fig" rid="F3">1</xref>, Suppl. material <xref ref-type="supplementary-material" rid="S1">1</xref>), in (i) the site of initiation of formation of the innermost spore wall layer (Fig. <xref ref-type="fig" rid="F1">2</xref>), (ii) the composition of the spore subtending hyphal wall (Fig. <xref ref-type="fig" rid="F1">2</xref>), (iii) the mode of formation and morphology of the hyphal mantle covering the spore surface, and (iv) the nucleotide composition of sequences of the 45S nuc rDNA region (see “Discussion” for details).</p><fig id="F1" position="float" orientation="portrait"><object-id xmlns:xlink="http://www.w3.org/1999/xlink" content-type="doi" xlink:type="simple">10.3897/mycokeys.117.148052.figure2</object-id><object-id xmlns:xlink="http://www.w3.org/1999/xlink" content-type="arpha" xlink:type="simple">E05B3D67-3B77-572F-A1E5-1C68B0B588C4</object-id><label>Figure 2.</label><caption><p><italic><tp:taxon-name><tp:taxon-name-part taxon-name-part-type="genus" reg="Corymbiglomus">Corymbiglomus</tp:taxon-name-part></tp:taxon-name></italic> versus <italic><tp:taxon-name><tp:taxon-name-part taxon-name-part-type="genus" reg="Paracorymbiglomus">Paracorymbiglomus</tp:taxon-name-part></tp:taxon-name></italic><bold>A</bold> subtending hyphal wall layers (shwl) 1–3 continuous with spore wall layers (swl) 1–3 of <italic><tp:taxon-name><tp:taxon-name-part taxon-name-part-type="genus" reg="Corymbiglomus">C.</tp:taxon-name-part><tp:taxon-name-part taxon-name-part-type="species" reg="corymbiforme">corymbiforme</tp:taxon-name-part></tp:taxon-name></italic><bold>B, C, D</bold> shwl 1 and 2 continuous with only swl1 and 2 of <italic><tp:taxon-name><tp:taxon-name-part taxon-name-part-type="genus" reg="Paracorymbiglomus">P.</tp:taxon-name-part><tp:taxon-name-part taxon-name-part-type="species" reg="globiferum">globiferum</tp:taxon-name-part></tp:taxon-name></italic> (<bold>B, C</bold>) and <italic><tp:taxon-name><tp:taxon-name-part taxon-name-part-type="genus" reg="Paracorymbiglomus">P.</tp:taxon-name-part><tp:taxon-name-part taxon-name-part-type="species" reg="pacificum">pacificum</tp:taxon-name-part></tp:taxon-name></italic> (<bold>C</bold>); in <bold>B</bold> the invagination of swl3 forms a septum (s) occluding the spore pore; in <bold>C</bold> and <bold>D</bold> the spore pore is occluded by the invagination of swl3 and a septum (s) connecting the inner surfaces of swl2 forming the subtending hyphal lumen.</p></caption><graphic xmlns:xlink="http://www.w3.org/1999/xlink" xlink:href="mycokeys-117-171-g002.jpg" position="float" orientation="portrait" xlink:type="simple" id="oo_1322761.jpg"><uri content-type="original_file" xlink:type="simple">https://binary.pensoft.net/fig/1322761</uri></graphic></fig></tp:treatment-sec><tp:treatment-sec sec-type="description" id="SECID0EVXAG"><title>Genus description.</title><p>Spores hypogeous, formed singly, occasionally in clusters. Spores light- to dark-colored, globose to subglobose, 85–320 µm diam, rarely ellipsoid to irregular, with one, rarely two to three subtending hyphae. Subcellular structure of spores composed of one spore wall containing three or four layers. Outermost spore wall layer, forming the spore surface, covered or not covered by a hyphal mantle. Innermost spore wall layer laminate, semi-flexible, hyaline, 2.0–4.8 µm thick, usually loosely associated with and readily separating from the inner surface of the penultimate spore wall layer in crushed spores, except at the spore base, where it usually forms an inseparable association due to having a small process recessed into the spore subtending hyphal lumen to at most the spore base. Hyphal mantle composed of interwoven hyphae branching from the spore wall; hyphae with or without terminal or intercalary vesiculate swellings. Subtending hypha with a wall concolorous or slightly lighter colored than the spore wall. Subtending hyphal wall layers continuous with spore wall layers, except for the innermost spore wall layer (Fig. <xref ref-type="fig" rid="F1">2B–D</xref>). Spore pore closed by a septum continuous with the penultimate spore wall layer and/or an invagination of the innermost spore wall layer (Fig. <xref ref-type="fig" rid="F1">2B–D</xref>), rarely open. Mantle and spores do not react in Melzer’s reagent. Germination by a germ tube penetrating through the outermost spore wall layer or the subtending hyphal lumen.</p></tp:treatment-sec><tp:treatment-sec sec-type="ecology" id="SECID0EDYAG"><title>Ecology and distribution.</title><p><italic><tp:taxon-name><tp:taxon-name-part taxon-name-part-type="genus" reg="Paracorymbiglomus">Paracorymbiglomus</tp:taxon-name-part><tp:taxon-name-part taxon-name-part-type="species" reg="globiferum">globiferum</tp:taxon-name-part></tp:taxon-name></italic> was found in the field among roots of <italic><tp:taxon-name><tp:taxon-name-part taxon-name-part-type="genus" reg="Ammophila">Ammophila</tp:taxon-name-part><tp:taxon-name-part taxon-name-part-type="species" reg="breviligulata">breviligulata</tp:taxon-name-part></tp:taxon-name></italic> Fern. and <italic><tp:taxon-name><tp:taxon-name-part taxon-name-part-type="genus" reg="Uniola">Uniola</tp:taxon-name-part><tp:taxon-name-part taxon-name-part-type="species" reg="paniculata">paniculata</tp:taxon-name-part></tp:taxon-name></italic> L. that colonized coastal dunes at Cape May (New Jersey), Florida, near the city of Galinhos, and in the RDSE Ponta do Tubarão, Brazil (<xref ref-type="bibr" rid="B18">Koske and Walker 1986</xref>; <xref ref-type="bibr" rid="B36">Sylvia 1986</xref>; <xref ref-type="bibr" rid="B38">Sylvia and Will 1988</xref>; <xref ref-type="bibr" rid="B44">Wu and Sylvia 1993</xref>; <xref ref-type="bibr" rid="B5">Błaszkowski et al. 2019</xref>). Our analyses with environmental sequences showed that <italic><tp:taxon-name><tp:taxon-name-part taxon-name-part-type="genus" reg="Paracorymbiglomus">P.</tp:taxon-name-part><tp:taxon-name-part taxon-name-part-type="species" reg="globiferum">globiferum</tp:taxon-name-part></tp:taxon-name></italic> was also found as an uncultured <italic><tp:taxon-name><tp:taxon-name-part taxon-name-part-type="genus" reg="Diversispora">Diversispora</tp:taxon-name-part></tp:taxon-name></italic> species with sequences <ext-link xmlns:xlink="http://www.w3.org/1999/xlink" xlink:href="AB670090" ext-link-type="gen" xlink:type="simple">AB670090</ext-link>–<ext-link xmlns:xlink="http://www.w3.org/1999/xlink" xlink:href="AB670092" ext-link-type="gen" xlink:type="simple">AB670092</ext-link> in roots of <italic><tp:taxon-name><tp:taxon-name-part taxon-name-part-type="genus" reg="Ixeris">Ixeris</tp:taxon-name-part><tp:taxon-name-part taxon-name-part-type="species" reg="repens">repens</tp:taxon-name-part></tp:taxon-name></italic> (L.) A. Gray sampled in the Tottrii sand dunes in Japan. However, none of the five environmental sequences named <italic><tp:taxon-name><tp:taxon-name-part taxon-name-part-type="genus" reg="Corymbiglomus">Corymbiglomus</tp:taxon-name-part><tp:taxon-name-part taxon-name-part-type="species" reg="globiferum">globiferum</tp:taxon-name-part></tp:taxon-name></italic><ext-link xmlns:xlink="http://www.w3.org/1999/xlink" xlink:href="PQ669927" ext-link-type="gen" xlink:type="simple">PQ669927</ext-link>, <ext-link xmlns:xlink="http://www.w3.org/1999/xlink" xlink:href="PQ669961" ext-link-type="gen" xlink:type="simple">PQ669961</ext-link>, <ext-link xmlns:xlink="http://www.w3.org/1999/xlink" xlink:href="PQ669984" ext-link-type="gen" xlink:type="simple">PQ669984</ext-link>, <ext-link xmlns:xlink="http://www.w3.org/1999/xlink" xlink:href="PQ669985" ext-link-type="gen" xlink:type="simple">PQ669985</ext-link>, and <ext-link xmlns:xlink="http://www.w3.org/1999/xlink" xlink:href="PQ670011" ext-link-type="gen" xlink:type="simple">PQ670011</ext-link>, which were derived from roots of <italic><tp:taxon-name><tp:taxon-name-part taxon-name-part-type="genus" reg="Hevea">Hevea</tp:taxon-name-part><tp:taxon-name-part taxon-name-part-type="species" reg="brasiliensis">brasiliensis</tp:taxon-name-part></tp:taxon-name></italic> Muli. Arg. growing in Kerala, India, clustered with the original <italic><tp:taxon-name><tp:taxon-name-part taxon-name-part-type="genus" reg="Paracorymbiglomus">P.</tp:taxon-name-part><tp:taxon-name-part taxon-name-part-type="species" reg="globiferum">globiferum</tp:taxon-name-part></tp:taxon-name></italic> sequences (data not shown).</p><p><italic><tp:taxon-name><tp:taxon-name-part taxon-name-part-type="genus" reg="Paracorymbiglomus">Paracorymbiglomus</tp:taxon-name-part><tp:taxon-name-part taxon-name-part-type="species" reg="pacificum">pacificum</tp:taxon-name-part></tp:taxon-name></italic> spores were originally extracted from the root zone of <italic><tp:taxon-name><tp:taxon-name-part taxon-name-part-type="genus" reg="Ammophila">A.</tp:taxon-name-part><tp:taxon-name-part taxon-name-part-type="species" reg="arenaria">arenaria</tp:taxon-name-part></tp:taxon-name></italic> at the mouth of Lake Budi, a saline ecosystem periodically connecting with the Pacific Ocean, located near the municipality of Puerto Saavedra in La Araucanía Region (southern Chile; <xref ref-type="bibr" rid="B21">Medina et al. 2014</xref>). In public databases, there is no sequence &gt; 96% similar to the sequences that were used for the original characterization of <italic><tp:taxon-name><tp:taxon-name-part taxon-name-part-type="genus" reg="Paracorymbiglomus">P.</tp:taxon-name-part><tp:taxon-name-part taxon-name-part-type="species" reg="pacificum">pacificum</tp:taxon-name-part></tp:taxon-name></italic>.</p><p>In summary, <italic><tp:taxon-name><tp:taxon-name-part taxon-name-part-type="genus" reg="Paracorymbiglomus">P.</tp:taxon-name-part><tp:taxon-name-part taxon-name-part-type="species" reg="globiferum">globiferum</tp:taxon-name-part></tp:taxon-name></italic> appears to have a wide distribution in the world, where it occurs rather rarely. In contrast, <italic><tp:taxon-name><tp:taxon-name-part taxon-name-part-type="genus" reg="Paracorymbiglomus">P.</tp:taxon-name-part><tp:taxon-name-part taxon-name-part-type="species" reg="pacificum">pacificum</tp:taxon-name-part></tp:taxon-name></italic> may be endemic to Chile, or the occurrence of this species is very rare in the world.</p><p>In single-species cultures, <italic><tp:taxon-name><tp:taxon-name-part taxon-name-part-type="genus" reg="Paracorymbiglomus">P.</tp:taxon-name-part><tp:taxon-name-part taxon-name-part-type="species" reg="globiferum">globiferum</tp:taxon-name-part></tp:taxon-name></italic> formed mycorrhiza with <italic><tp:taxon-name><tp:taxon-name-part taxon-name-part-type="genus" reg="Uniola">U.</tp:taxon-name-part><tp:taxon-name-part taxon-name-part-type="species" reg="paniculata">paniculata</tp:taxon-name-part></tp:taxon-name></italic> (<xref ref-type="bibr" rid="B37">Sylvia and Burks 1988</xref>). The ability of <italic><tp:taxon-name><tp:taxon-name-part taxon-name-part-type="genus" reg="Paracorymbiglomus">P.</tp:taxon-name-part><tp:taxon-name-part taxon-name-part-type="species" reg="pacificum">pacificum</tp:taxon-name-part></tp:taxon-name></italic> to form a mycorrhizal association is unknown.</p></tp:treatment-sec><tp:treatment-sec><!--Section generated to contain objects referenced in tp:taxon-treatment.--><fig id="F3" position="float" orientation="portrait"><object-id xmlns:xlink="http://www.w3.org/1999/xlink" content-type="doi" xlink:type="simple">10.3897/mycokeys.117.148052.figure1</object-id><object-id xmlns:xlink="http://www.w3.org/1999/xlink" content-type="arpha" xlink:type="simple">112EF62E-8353-5B95-AC21-DEDB80FC9551</object-id><label>Figure 1.</label><caption><p>50% majority-rule consensus tree from the Bayesian analysis of the 45S+<italic>rpb1</italic> alignment with sequences of <italic><tp:taxon-name><tp:taxon-name-part taxon-name-part-type="genus" reg="Diversispora">Diversispora</tp:taxon-name-part><tp:taxon-name-part taxon-name-part-type="species" reg="conica">conica</tp:taxon-name-part></tp:taxon-name></italic> (= isolate 449), <italic><tp:taxon-name><tp:taxon-name-part taxon-name-part-type="genus" reg="Corymbiglomus">Corymbiglomus</tp:taxon-name-part><tp:taxon-name-part taxon-name-part-type="species" reg="corymbiforme">corymbiforme</tp:taxon-name-part></tp:taxon-name></italic>, <italic><tp:taxon-name><tp:taxon-name-part taxon-name-part-type="genus" reg="Paracorymbiglomus">Paracorymbiglomus</tp:taxon-name-part><tp:taxon-name-part taxon-name-part-type="species" reg="globiferum">globiferum</tp:taxon-name-part></tp:taxon-name></italic>, <italic><tp:taxon-name><tp:taxon-name-part taxon-name-part-type="genus" reg="Paracorymbiglomus">P.</tp:taxon-name-part><tp:taxon-name-part taxon-name-part-type="species" reg="pacificum">pacificum</tp:taxon-name-part></tp:taxon-name></italic>, 32 other species of <tp:taxon-name><tp:taxon-name-part taxon-name-part-type="family">Diversisporaceae</tp:taxon-name-part></tp:taxon-name>, as well as <italic><tp:taxon-name><tp:taxon-name-part taxon-name-part-type="genus" reg="Acaulospora">Acaulospora</tp:taxon-name-part><tp:taxon-name-part taxon-name-part-type="species" reg="laevis">laevis</tp:taxon-name-part></tp:taxon-name></italic>, <italic><tp:taxon-name><tp:taxon-name-part taxon-name-part-type="genus" reg="Pacispora">Pacispora</tp:taxon-name-part><tp:taxon-name-part taxon-name-part-type="species" reg="scintillans">scintillans</tp:taxon-name-part></tp:taxon-name></italic>, and <italic><tp:taxon-name><tp:taxon-name-part taxon-name-part-type="genus" reg="Sacculospora">Sacculospora</tp:taxon-name-part><tp:taxon-name-part taxon-name-part-type="species" reg="baltica">baltica</tp:taxon-name-part></tp:taxon-name></italic> serving as outgroup. The new species and genus are in bold font. The Bayesian posterior probabilities ≥ 0.90 and <abbrev xmlns:xlink="http://www.w3.org/1999/xlink" xlink:title="maximum likelihood" id="ABBRID0EIRAE" xlink:type="simple">ML</abbrev> bootstrap values ≥ 50% are shown near the branches, respectively. Bar indicates a 0.05 expected change per site per branch.</p></caption><graphic xmlns:xlink="http://www.w3.org/1999/xlink" xlink:href="mycokeys-117-171-g001.jpg" position="float" orientation="portrait" xlink:type="simple" id="oo_1322760.jpg"><uri content-type="original_file" xlink:type="simple">https://binary.pensoft.net/fig/1322760</uri></graphic></fig><supplementary-material xmlns:xlink="http://www.w3.org/1999/xlink" id="S1" position="float" orientation="portrait" xlink:type="simple"><object-id content-type="doi" xlink:type="simple">10.3897/mycokeys.117.148052.suppl1</object-id><object-id content-type="arpha" xlink:type="simple">96C86BE6-36EC-5461-B39F-EFC7DDCA3FFC</object-id><label>Supplementary material 1</label><caption><p>Supplementary information 1</p></caption><statement content-type="dataType"><label>Data type</label><p>zip</p></statement><statement content-type="notes"><label>Explanation note</label><p>50% majority-rule consensus tree from the Bayesian analysis of the 45S alignment with sequences of <italic><tp:taxon-name><tp:taxon-name-part taxon-name-part-type="genus" reg="Diversispora">Diversispora</tp:taxon-name-part><tp:taxon-name-part taxon-name-part-type="species" reg="conica">conica</tp:taxon-name-part></tp:taxon-name></italic> (= Isolate 449), <italic><tp:taxon-name><tp:taxon-name-part taxon-name-part-type="genus" reg="Corymbiglomus">Corymbiglomus</tp:taxon-name-part><tp:taxon-name-part taxon-name-part-type="species" reg="corymbiforme">corymbiforme</tp:taxon-name-part></tp:taxon-name></italic>, <italic><tp:taxon-name><tp:taxon-name-part taxon-name-part-type="genus" reg="Paracorymbiglomus">Paracorymbiglomus</tp:taxon-name-part><tp:taxon-name-part taxon-name-part-type="species" reg="globiferum">globiferum</tp:taxon-name-part></tp:taxon-name></italic>, <italic><tp:taxon-name><tp:taxon-name-part taxon-name-part-type="genus" reg="Paracorymbiglomus">P.</tp:taxon-name-part><tp:taxon-name-part taxon-name-part-type="species" reg="pacificum">pacificum</tp:taxon-name-part></tp:taxon-name></italic>, 32 other species of <tp:taxon-name><tp:taxon-name-part taxon-name-part-type="family">Diversisporaceae</tp:taxon-name-part></tp:taxon-name>, as well as <italic><tp:taxon-name><tp:taxon-name-part taxon-name-part-type="genus" reg="Acaulospora">Acaulospora</tp:taxon-name-part><tp:taxon-name-part taxon-name-part-type="species" reg="laevis">laevis</tp:taxon-name-part></tp:taxon-name></italic>, <italic><tp:taxon-name><tp:taxon-name-part taxon-name-part-type="genus" reg="Pacispora">Pacispora</tp:taxon-name-part><tp:taxon-name-part taxon-name-part-type="species" reg="scintillans">scintillans</tp:taxon-name-part></tp:taxon-name></italic>, and <italic><tp:taxon-name><tp:taxon-name-part taxon-name-part-type="genus" reg="Sacculospora">Sacculospora</tp:taxon-name-part><tp:taxon-name-part taxon-name-part-type="species" reg="baltica">baltica</tp:taxon-name-part></tp:taxon-name></italic> serving as outgroup. The new species and genus are in bold font. The Bayesian posterior probabilities ≥ 0.90 and <abbrev xlink:title="maximum likelihood" id="ABBRID0EXQDI" xlink:type="simple">ML</abbrev> bootstrap values ≥ 50% are shown near the branches, respectively. Bar indicates a 0.05 expected change per site per branch.</p></statement><media xlink:href="mycokeys-117-171-s001.zip" mimetype="application" mime-subtype="x-zip-compressed" position="float" orientation="portrait" xlink:type="simple" id="oo_1322763.zip"><uri content-type="original_file" xlink:type="simple">https://binary.pensoft.net/file/1322763</uri></media><permissions><license xlink:type="simple"><license-p>This dataset is made available under the Open Database License (http://opendatacommons.org/licenses/odbl/1.0/). The Open Database License (ODbL) is a license agreement intended to allow users to freely share, modify, and use this Dataset while maintaining this same freedom for others, provided that the original source and author(s) are credited.</license-p></license></permissions><attrib specific-use="authors">Author: Janusz Błaszkowski</attrib></supplementary-material></tp:treatment-sec><ref-list><ref id="B18"><mixed-citation xmlns:xlink="http://www.w3.org/1999/xlink" xlink:type="simple"><person-group><name name-style="western"><surname>Koske</surname><given-names>RE</given-names></name><name name-style="western"><surname>Walker</surname><given-names>C</given-names></name></person-group> (<year>1986</year>) <article-title><italic><tp:taxon-name><tp:taxon-name-part taxon-name-part-type="genus">Glomus</tp:taxon-name-part><tp:taxon-name-part taxon-name-part-type="species">globiferum</tp:taxon-name-part></tp:taxon-name></italic>: A new species of <tp:taxon-name><tp:taxon-name-part taxon-name-part-type="family">Endogonaceae</tp:taxon-name-part></tp:taxon-name> with a hyphal peridium.</article-title><source>Mycotaxon</source><volume>26</volume>: <fpage>133</fpage>–<lpage>142</lpage>.</mixed-citation></ref><ref id="B36"><mixed-citation xmlns:xlink="http://www.w3.org/1999/xlink" xlink:type="simple"><person-group><name name-style="western"><surname>Sylvia</surname><given-names>DM</given-names></name></person-group> (<year>1986</year>) <article-title>Spatial and temporal distribution of vesicular-arbuscular mycorrhizal fungi associated with <italic><tp:taxon-name><tp:taxon-name-part taxon-name-part-type="genus">Uniola</tp:taxon-name-part><tp:taxon-name-part taxon-name-part-type="species">paniculata</tp:taxon-name-part></tp:taxon-name></italic> in Florida foredunes.</article-title><source>Mycologia</source><volume>78</volume>: <fpage>728</fpage>–<lpage>734</lpage>. <ext-link xlink:href="10.1080/00275514.1986.12025316" ext-link-type="doi" xlink:type="simple">https://doi.org/10.1080/00275514.1986.12025316</ext-link></mixed-citation></ref><ref id="B38"><mixed-citation xmlns:xlink="http://www.w3.org/1999/xlink" xlink:type="simple"><person-group><name name-style="western"><surname>Sylvia</surname><given-names>DM</given-names></name><name name-style="western"><surname>Will</surname><given-names>ME</given-names></name></person-group> (<year>1988</year>) <article-title>Establishment of vesicular-arbuscular mycorrhizal fungi and other microorganisms on a beach replenishment site in Florida.</article-title><source>Applied and Environmental Microbiology</source><volume>54</volume>: <fpage>348</fpage>–<lpage>352</lpage>. <ext-link xlink:href="10.1128/aem.54.2.348-352.1988" ext-link-type="doi" xlink:type="simple">https://doi.org/10.1128/aem.54.2.348-352.1988</ext-link></mixed-citation></ref><ref id="B44"><mixed-citation xmlns:xlink="http://www.w3.org/1999/xlink" xlink:type="simple"><person-group><name name-style="western"><surname>Wu</surname><given-names>C-G</given-names></name><name name-style="western"><surname>Sylvia</surname><given-names>DM</given-names></name></person-group> (<year>1993</year>) <article-title>Spore ontogeny of <italic><tp:taxon-name><tp:taxon-name-part taxon-name-part-type="genus">Glomus</tp:taxon-name-part><tp:taxon-name-part taxon-name-part-type="species">globiferum</tp:taxon-name-part></tp:taxon-name></italic>.</article-title><source>Mycologia</source><volume>85</volume>: <fpage>317</fpage>–<lpage>322</lpage>. <ext-link xlink:href="10.1080/00275514.1992.12026276" ext-link-type="doi" xlink:type="simple">https://doi.org/10.1080/00275514.1992.12026276</ext-link></mixed-citation></ref><ref id="B5"><mixed-citation xmlns:xlink="http://www.w3.org/1999/xlink" xlink:type="simple"><person-group><name name-style="western"><surname>Błaszkowski</surname><given-names>J</given-names></name><name name-style="western"><surname>Niezgoda</surname><given-names>P</given-names></name><name name-style="western"><surname>de Paiva</surname><given-names>JN</given-names></name><name name-style="western"><surname>da Silva</surname><given-names>KJG</given-names></name><name name-style="western"><surname>Theodoro</surname><given-names>RC</given-names></name><name name-style="western"><surname>Jobim</surname><given-names>K</given-names></name><name name-style="western"><surname>Orfanoudakis</surname><given-names>M</given-names></name><name name-style="western"><surname>Goto</surname><given-names>BT</given-names></name></person-group> (<year>2019</year>) <article-title><italic><tp:taxon-name><tp:taxon-name-part taxon-name-part-type="genus">Sieverdingia</tp:taxon-name-part></tp:taxon-name></italic> gen. nov., <italic><tp:taxon-name><tp:taxon-name-part taxon-name-part-type="genus">S.</tp:taxon-name-part><tp:taxon-name-part taxon-name-part-type="species">tortuosa</tp:taxon-name-part></tp:taxon-name></italic> comb. nov., and <italic><tp:taxon-name><tp:taxon-name-part taxon-name-part-type="genus">Diversispora</tp:taxon-name-part><tp:taxon-name-part taxon-name-part-type="species">peloponnesiaca</tp:taxon-name-part></tp:taxon-name></italic> sp. nov. in the <tp:taxon-name><tp:taxon-name-part taxon-name-part-type="family">Diversisporaceae</tp:taxon-name-part></tp:taxon-name> (<tp:taxon-name><tp:taxon-name-part taxon-name-part-type="phylum">Glomeromycota</tp:taxon-name-part></tp:taxon-name>).</article-title><source>Mycological Progress</source><volume>18</volume>: <fpage>1363</fpage>–<lpage>1382</lpage>. <ext-link xlink:href="10.1007/s11557-019-01534-x" ext-link-type="doi" xlink:type="simple">https://doi.org/10.1007/s11557-019-01534-x</ext-link></mixed-citation></ref><ref id="B21"><mixed-citation xmlns:xlink="http://www.w3.org/1999/xlink" xlink:type="simple"><person-group><name name-style="western"><surname>Medina</surname><given-names>J</given-names></name><name name-style="western"><surname>Cornejo</surname><given-names>P</given-names></name><name name-style="western"><surname>Borie</surname><given-names>F</given-names></name><name name-style="western"><surname>Meier</surname><given-names>S</given-names></name><name name-style="western"><surname>Palenzuela</surname><given-names>J</given-names></name><name name-style="western"><surname>Vieira</surname><given-names>HEE</given-names></name><name name-style="western"><surname>Ferreira</surname><given-names>ACA</given-names></name><name name-style="western"><surname>da Silva</surname><given-names>GA</given-names></name><name name-style="western"><surname>Sánchez-Castro</surname><given-names>I</given-names></name><name name-style="western"><surname>Oehl</surname><given-names>F</given-names></name></person-group> (<year>2014</year>) <article-title><italic><tp:taxon-name><tp:taxon-name-part taxon-name-part-type="genus">Corymbiglomus</tp:taxon-name-part><tp:taxon-name-part taxon-name-part-type="species">pacificum</tp:taxon-name-part></tp:taxon-name></italic>, a new glomeromycete from a saline lakeshore in Chile.</article-title><source>Mycotaxon</source><volume>127</volume>: <fpage>173</fpage>–<lpage>183</lpage>. <ext-link xlink:href="10.5248/127.173" ext-link-type="doi" xlink:type="simple">https://doi.org/10.5248/127.173</ext-link></mixed-citation></ref><ref id="B37"><mixed-citation xmlns:xlink="http://www.w3.org/1999/xlink" xlink:type="simple"><person-group><name name-style="western"><surname>Sylvia</surname><given-names>DM</given-names></name><name name-style="western"><surname>Burks</surname><given-names>JN</given-names></name></person-group> (<year>1988</year>) <article-title>Selection of a vesicular-arbuscular mycorrhizal fungus for practical inoculation of <italic><tp:taxon-name><tp:taxon-name-part taxon-name-part-type="genus">Uniola</tp:taxon-name-part><tp:taxon-name-part taxon-name-part-type="species">paniculata</tp:taxon-name-part></tp:taxon-name></italic>.</article-title><source>Mycologia</source><volume>80</volume>: <fpage>565</fpage>–<lpage>568</lpage>. <ext-link xlink:href="10.1080/00275514.1988.12025579" ext-link-type="doi" xlink:type="simple">https://doi.org/10.1080/00275514.1988.12025579</ext-link></mixed-citation></ref></ref-list></tp:taxon-treatment>
