# Supplementary material for: ﻿Paracorymbiglomus gen. nov., Diversisporaconica sp. nov., and new combinations in Diversisporaceae (Glomeromycota)
Source: MycoKeys. 2025 May 5;117:171–90. doi: 10.3897/mycokeys.117.148052 (PMC12070055; doi:10.3897/mycokeys.117.148052)
Supplement: XML Treatment for Corymbiglomus [file mycokeys.117.148052-treatment2.xml]

<!DOCTYPE tp:taxon-treatment
  PUBLIC "-//TaxonX//DTD Taxonomic Treatment Publishing DTD v0 20100105//EN" "tax-treatment-NSO.dtd">
<tp:taxon-treatment xmlns:tp="http://www.plazi.org/taxpub"><tp:treatment-meta><kwd-group><label>Taxon classification</label><kwd>
                <named-content content-type="kingdom">Fungi</named-content>
              </kwd><kwd>
                <named-content content-type="order">Diversisporales</named-content>
              </kwd><kwd>
                <named-content content-type="family">Diversisporaceae</named-content>
              </kwd></kwd-group><mixed-citation publication-type="journal"><person-group><name><surname>Błaszkowski</surname><given-names>Janusz</given-names></name><name><surname>Goto</surname><given-names>Bruno Tomio</given-names></name><name><surname>Zubek</surname><given-names>Szymon</given-names></name><name><surname>Milczarski</surname><given-names>Paweł</given-names></name><name><surname>Malinowski</surname><given-names>Ryszard</given-names></name><name><surname>Niezgoda</surname><given-names>Piotr</given-names></name><name><surname>Błaszkowski</surname><given-names>Tomasz</given-names></name></person-group><article-title>﻿<italic><tp:taxon-name><tp:taxon-name-part taxon-name-part-type="genus" reg="Paracorymbiglomus">Paracorymbiglomus</tp:taxon-name-part></tp:taxon-name></italic> gen. nov., <italic><tp:taxon-name><tp:taxon-name-part taxon-name-part-type="genus" reg="Diversispora">Diversispora</tp:taxon-name-part><tp:taxon-name-part taxon-name-part-type="species" reg="conica">conica</tp:taxon-name-part></tp:taxon-name></italic> sp. nov., and new combinations in <tp:taxon-name><tp:taxon-name-part taxon-name-part-type="family">Diversisporaceae</tp:taxon-name-part></tp:taxon-name> (<tp:taxon-name><tp:taxon-name-part taxon-name-part-type="phylum">Glomeromycota</tp:taxon-name-part></tp:taxon-name>)</article-title><source>MycoKeys</source><day>05</day><month>05</month><year>2025</year><volume>117</volume><fpage>171</fpage><lpage>190</lpage><pub-id pub-id-type="doi">10.3897/mycokeys.117.148052</pub-id></mixed-citation></tp:treatment-meta><tp:nomenclature><label>﻿</label><tp:taxon-name>
              <object-id xmlns:xlink="http://www.w3.org/1999/xlink" content-type="arpha" xlink:type="simple">11BA0180-FF2D-55A5-9E9E-2E4D115B4634</object-id>
              <tp:taxon-name-part taxon-name-part-type="genus" reg="Corymbiglomus">Corymbiglomus</tp:taxon-name-part>
            </tp:taxon-name><tp:taxon-authority>(Błaszk. &amp; Chwat) emend. Błaszk., Niezgoda &amp; B.T.Goto</tp:taxon-authority><xref ref-type="fig" rid="F3">Fig. 1</xref><xref ref-type="supplementary-material" rid="S1">, Suppl. material 1</xref></tp:nomenclature><tp:treatment-sec sec-type="etymology" id="SECID0EOBBG"><title>Etymology.</title><p>Latin, <italic><tp:taxon-name><tp:taxon-name-part taxon-name-part-type="genus" reg="Corymbiglomus">Corymbiglomus</tp:taxon-name-part></tp:taxon-name></italic>, referring to the corymbiform organization of spores in clusters of the fungus.</p></tp:treatment-sec><tp:treatment-sec sec-type="type genus" id="SECID0E2BBG"><title>Type genus.</title><p><italic><tp:taxon-name><tp:taxon-name-part taxon-name-part-type="genus" reg="Corymbiglomus">Corymbiglomus</tp:taxon-name-part><tp:taxon-name-part taxon-name-part-type="species" reg="corymbiforme">corymbiforme</tp:taxon-name-part></tp:taxon-name></italic> (Błaszk.) Błaszk. &amp; Chwat emend. Błaszk. Niezgoda &amp; B.T. Goto</p></tp:treatment-sec><tp:treatment-sec sec-type="Basionym" id="SECID0EMCBG"><title>
              Basionym.</title><p><italic><tp:taxon-name><tp:taxon-name-part taxon-name-part-type="genus" reg="Glomus">Glomus</tp:taxon-name-part><tp:taxon-name-part taxon-name-part-type="species" reg="corymbiforme">corymbiforme</tp:taxon-name-part></tp:taxon-name></italic> Błaszk.</p></tp:treatment-sec><tp:treatment-sec sec-type="diagnosis" id="SECID0EEDBG"><title>Diagnosis.</title><p>Differs from <italic><tp:taxon-name><tp:taxon-name-part taxon-name-part-type="genus" reg="Paracorymbiglomus">Paracorymbiglomus</tp:taxon-name-part></tp:taxon-name></italic>, the sister two-species genus with <italic><tp:taxon-name><tp:taxon-name-part taxon-name-part-type="genus" reg="Paracorymbiglomus">P.</tp:taxon-name-part><tp:taxon-name-part taxon-name-part-type="species" reg="globiferum">globiferum</tp:taxon-name-part></tp:taxon-name></italic> and <italic><tp:taxon-name><tp:taxon-name-part taxon-name-part-type="genus" reg="Paracorymbiglomus">P.</tp:taxon-name-part><tp:taxon-name-part taxon-name-part-type="species" reg="pacificum">pacificum</tp:taxon-name-part></tp:taxon-name></italic> (Fig. <xref ref-type="fig" rid="F3">1</xref>, Suppl. material <xref ref-type="supplementary-material" rid="S1">1</xref>), in (i) the site of initiation of formation of the innermost spore wall layer (Fig. <xref ref-type="fig" rid="F1">2</xref>), (ii) the composition of the subtending hyphal wall (Fig. <xref ref-type="fig" rid="F1">2</xref>), (iii) the mode of formation and morphology of the hyphal mantle covering the spore surface, and (iv) the nucleotide composition of sequences of the 45S nuc rDNA region (see “Discussion” for details).</p></tp:treatment-sec><tp:treatment-sec sec-type="description" id="SECID0EXEBG"><title>Genus description.</title><p>Spores hypogeous, occurring in corymbiform clusters when formed from branched sporophores, rarely produced singly. Spores light- to dark-colored, globose to subglobose, 50–220 µm diam, sometimes ovoid to pyriform, with one subtending hypha. Subcellular structure of spores composed of one spore wall containing three layers (layers 1–3). Outermost spore wall layer 1 covered or not covered by a hyphal mantle. Spore wall layer 3 laminate, semi-flexible, hyaline, 0.5–5.8 µm thick, sometimes detached from the inner surface of spore wall layer 2 in crushed spores, except at the spore base, always closely adherent to the inner surface of spore wall layer 2 at the spore base, continuous with the innermost subtending hyphal wall layer 3 at and well below the spore base (Fig. <xref ref-type="fig" rid="F1">2A</xref>). Hyphal mantle consisting of a network of hyphae branching dichotomously three to four times at more or less right angles; hyphae developing from spore wall layer 1; mantle frequently detached from mature spores. Subtending hypha with a wall concolorous or slightly lighter colored than the spore wall. Subtending hyphal wall layers continuous with spore wall layers 1–3 (Fig. <xref ref-type="fig" rid="F1">2A</xref>). The spore pore occluded by (i) ingrowth of spore wall layer 3, (ii) a septum continuous with the innermost laminae of spore wall layer 2, (iii) both the structures, and occasionally (iv) thickening of spore wall layer 2, rarely open. Mantle and spores do not react in Melzer’s reagent. Germination by a germ tube penetrating through the lumen of the subtending hypha.</p></tp:treatment-sec><tp:treatment-sec sec-type="ecology" id="SECID0EFFBG"><title>Ecology and distribution.</title><p>In the field, <italic><tp:taxon-name><tp:taxon-name-part taxon-name-part-type="genus" reg="Corymbiglomus">C.</tp:taxon-name-part><tp:taxon-name-part taxon-name-part-type="species" reg="corymbiforme">corymbiforme</tp:taxon-name-part></tp:taxon-name></italic> was found in mixtures of rhizosphere soil and root fragments of numerous plant species inhabiting coastal and inland dunes of Spain, Poland, and Turkey (<xref ref-type="bibr" rid="B5">Błaszkowski et al. 2019</xref>). This fungus also occurred in semiarid open sandy grasslands of Hungary (<xref ref-type="bibr" rid="B39">Takacs and Bratek 2006</xref>; Błaszkowski, unpubl. data). Of the 43 45S environmental sequences (e.g., <ext-link xmlns:xlink="http://www.w3.org/1999/xlink" xlink:href="PQ669883" ext-link-type="gen" xlink:type="simple">PQ669883</ext-link>, <ext-link xmlns:xlink="http://www.w3.org/1999/xlink" xlink:href="PQ669914" ext-link-type="gen" xlink:type="simple">PQ669914</ext-link>, <ext-link xmlns:xlink="http://www.w3.org/1999/xlink" xlink:href="PQ669932" ext-link-type="gen" xlink:type="simple">PQ669932</ext-link>, <ext-link xmlns:xlink="http://www.w3.org/1999/xlink" xlink:href="PQ670025" ext-link-type="gen" xlink:type="simple">PQ670025</ext-link>) shown by BLASTn to represent <italic><tp:taxon-name><tp:taxon-name-part taxon-name-part-type="genus" reg="Corymbiglomus">C.</tp:taxon-name-part><tp:taxon-name-part taxon-name-part-type="species" reg="corymbiforme">corymbiforme</tp:taxon-name-part></tp:taxon-name></italic>, none clustered with our <italic><tp:taxon-name><tp:taxon-name-part taxon-name-part-type="genus" reg="Corymbiglomus">C.</tp:taxon-name-part><tp:taxon-name-part taxon-name-part-type="species" reg="corymbiforme">corymbiforme</tp:taxon-name-part></tp:taxon-name></italic> sequences (Fig. <xref ref-type="fig" rid="F3">1</xref>, Suppl. material <xref ref-type="supplementary-material" rid="S1">1</xref>) used in analyses aimed at a broader understanding of the global distribution of this species (data not shown). Thus, <italic><tp:taxon-name><tp:taxon-name-part taxon-name-part-type="genus" reg="Corymbiglomus">C.</tp:taxon-name-part><tp:taxon-name-part taxon-name-part-type="species" reg="corymbiforme">corymbiforme</tp:taxon-name-part></tp:taxon-name></italic> probably has a wide distribution in the world but occurs rather rarely. In single-species cultures, <italic><tp:taxon-name><tp:taxon-name-part taxon-name-part-type="genus" reg="Corymbiglomus">C.</tp:taxon-name-part><tp:taxon-name-part taxon-name-part-type="species" reg="corymbiforme">corymbiforme</tp:taxon-name-part></tp:taxon-name></italic> formed mycorrhiza with arbuscules and intra- and extraradical hyphae staining moderately to intensively in 0.1% Trypan blue (see fig. 4a, b in <xref ref-type="bibr" rid="B5">Błaszkowski et al. 2019</xref>).</p></tp:treatment-sec><tp:treatment-sec><!--Section generated to contain objects referenced in tp:taxon-treatment.--><fig id="F3" position="float" orientation="portrait"><object-id xmlns:xlink="http://www.w3.org/1999/xlink" content-type="doi" xlink:type="simple">10.3897/mycokeys.117.148052.figure1</object-id><object-id xmlns:xlink="http://www.w3.org/1999/xlink" content-type="arpha" xlink:type="simple">112EF62E-8353-5B95-AC21-DEDB80FC9551</object-id><label>Figure 1.</label><caption><p>50% majority-rule consensus tree from the Bayesian analysis of the 45S+<italic>rpb1</italic> alignment with sequences of <italic><tp:taxon-name><tp:taxon-name-part taxon-name-part-type="genus" reg="Diversispora">Diversispora</tp:taxon-name-part><tp:taxon-name-part taxon-name-part-type="species" reg="conica">conica</tp:taxon-name-part></tp:taxon-name></italic> (= isolate 449), <italic><tp:taxon-name><tp:taxon-name-part taxon-name-part-type="genus" reg="Corymbiglomus">Corymbiglomus</tp:taxon-name-part><tp:taxon-name-part taxon-name-part-type="species" reg="corymbiforme">corymbiforme</tp:taxon-name-part></tp:taxon-name></italic>, <italic><tp:taxon-name><tp:taxon-name-part taxon-name-part-type="genus" reg="Paracorymbiglomus">Paracorymbiglomus</tp:taxon-name-part><tp:taxon-name-part taxon-name-part-type="species" reg="globiferum">globiferum</tp:taxon-name-part></tp:taxon-name></italic>, <italic><tp:taxon-name><tp:taxon-name-part taxon-name-part-type="genus" reg="Paracorymbiglomus">P.</tp:taxon-name-part><tp:taxon-name-part taxon-name-part-type="species" reg="pacificum">pacificum</tp:taxon-name-part></tp:taxon-name></italic>, 32 other species of <tp:taxon-name><tp:taxon-name-part taxon-name-part-type="family">Diversisporaceae</tp:taxon-name-part></tp:taxon-name>, as well as <italic><tp:taxon-name><tp:taxon-name-part taxon-name-part-type="genus" reg="Acaulospora">Acaulospora</tp:taxon-name-part><tp:taxon-name-part taxon-name-part-type="species" reg="laevis">laevis</tp:taxon-name-part></tp:taxon-name></italic>, <italic><tp:taxon-name><tp:taxon-name-part taxon-name-part-type="genus" reg="Pacispora">Pacispora</tp:taxon-name-part><tp:taxon-name-part taxon-name-part-type="species" reg="scintillans">scintillans</tp:taxon-name-part></tp:taxon-name></italic>, and <italic><tp:taxon-name><tp:taxon-name-part taxon-name-part-type="genus" reg="Sacculospora">Sacculospora</tp:taxon-name-part><tp:taxon-name-part taxon-name-part-type="species" reg="baltica">baltica</tp:taxon-name-part></tp:taxon-name></italic> serving as outgroup. The new species and genus are in bold font. The Bayesian posterior probabilities ≥ 0.90 and <abbrev xmlns:xlink="http://www.w3.org/1999/xlink" xlink:title="maximum likelihood" id="ABBRID0EIRAE" xlink:type="simple">ML</abbrev> bootstrap values ≥ 50% are shown near the branches, respectively. Bar indicates a 0.05 expected change per site per branch.</p></caption><graphic xmlns:xlink="http://www.w3.org/1999/xlink" xlink:href="mycokeys-117-171-g001.jpg" position="float" orientation="portrait" xlink:type="simple" id="oo_1322760.jpg"><uri content-type="original_file" xlink:type="simple">https://binary.pensoft.net/fig/1322760</uri></graphic></fig><supplementary-material xmlns:xlink="http://www.w3.org/1999/xlink" id="S1" position="float" orientation="portrait" xlink:type="simple"><object-id content-type="doi" xlink:type="simple">10.3897/mycokeys.117.148052.suppl1</object-id><object-id content-type="arpha" xlink:type="simple">96C86BE6-36EC-5461-B39F-EFC7DDCA3FFC</object-id><label>Supplementary material 1</label><caption><p>Supplementary information 1</p></caption><statement content-type="dataType"><label>Data type</label><p>zip</p></statement><statement content-type="notes"><label>Explanation note</label><p>50% majority-rule consensus tree from the Bayesian analysis of the 45S alignment with sequences of <italic><tp:taxon-name><tp:taxon-name-part taxon-name-part-type="genus" reg="Diversispora">Diversispora</tp:taxon-name-part><tp:taxon-name-part taxon-name-part-type="species" reg="conica">conica</tp:taxon-name-part></tp:taxon-name></italic> (= Isolate 449), <italic><tp:taxon-name><tp:taxon-name-part taxon-name-part-type="genus" reg="Corymbiglomus">Corymbiglomus</tp:taxon-name-part><tp:taxon-name-part taxon-name-part-type="species" reg="corymbiforme">corymbiforme</tp:taxon-name-part></tp:taxon-name></italic>, <italic><tp:taxon-name><tp:taxon-name-part taxon-name-part-type="genus" reg="Paracorymbiglomus">Paracorymbiglomus</tp:taxon-name-part><tp:taxon-name-part taxon-name-part-type="species" reg="globiferum">globiferum</tp:taxon-name-part></tp:taxon-name></italic>, <italic><tp:taxon-name><tp:taxon-name-part taxon-name-part-type="genus" reg="Paracorymbiglomus">P.</tp:taxon-name-part><tp:taxon-name-part taxon-name-part-type="species" reg="pacificum">pacificum</tp:taxon-name-part></tp:taxon-name></italic>, 32 other species of <tp:taxon-name><tp:taxon-name-part taxon-name-part-type="family">Diversisporaceae</tp:taxon-name-part></tp:taxon-name>, as well as <italic><tp:taxon-name><tp:taxon-name-part taxon-name-part-type="genus" reg="Acaulospora">Acaulospora</tp:taxon-name-part><tp:taxon-name-part taxon-name-part-type="species" reg="laevis">laevis</tp:taxon-name-part></tp:taxon-name></italic>, <italic><tp:taxon-name><tp:taxon-name-part taxon-name-part-type="genus" reg="Pacispora">Pacispora</tp:taxon-name-part><tp:taxon-name-part taxon-name-part-type="species" reg="scintillans">scintillans</tp:taxon-name-part></tp:taxon-name></italic>, and <italic><tp:taxon-name><tp:taxon-name-part taxon-name-part-type="genus" reg="Sacculospora">Sacculospora</tp:taxon-name-part><tp:taxon-name-part taxon-name-part-type="species" reg="baltica">baltica</tp:taxon-name-part></tp:taxon-name></italic> serving as outgroup. The new species and genus are in bold font. The Bayesian posterior probabilities ≥ 0.90 and <abbrev xlink:title="maximum likelihood" id="ABBRID0EXQDI" xlink:type="simple">ML</abbrev> bootstrap values ≥ 50% are shown near the branches, respectively. Bar indicates a 0.05 expected change per site per branch.</p></statement><media xlink:href="mycokeys-117-171-s001.zip" mimetype="application" mime-subtype="x-zip-compressed" position="float" orientation="portrait" xlink:type="simple" id="oo_1322763.zip"><uri content-type="original_file" xlink:type="simple">https://binary.pensoft.net/file/1322763</uri></media><permissions><license xlink:type="simple"><license-p>This dataset is made available under the Open Database License (http://opendatacommons.org/licenses/odbl/1.0/). The Open Database License (ODbL) is a license agreement intended to allow users to freely share, modify, and use this Dataset while maintaining this same freedom for others, provided that the original source and author(s) are credited.</license-p></license></permissions><attrib specific-use="authors">Author: Janusz Błaszkowski</attrib></supplementary-material><fig id="F1" position="float" orientation="portrait"><object-id xmlns:xlink="http://www.w3.org/1999/xlink" content-type="doi" xlink:type="simple">10.3897/mycokeys.117.148052.figure2</object-id><object-id xmlns:xlink="http://www.w3.org/1999/xlink" content-type="arpha" xlink:type="simple">E05B3D67-3B77-572F-A1E5-1C68B0B588C4</object-id><label>Figure 2.</label><caption><p><italic><tp:taxon-name><tp:taxon-name-part taxon-name-part-type="genus" reg="Corymbiglomus">Corymbiglomus</tp:taxon-name-part></tp:taxon-name></italic> versus <italic><tp:taxon-name><tp:taxon-name-part taxon-name-part-type="genus" reg="Paracorymbiglomus">Paracorymbiglomus</tp:taxon-name-part></tp:taxon-name></italic><bold>A</bold> subtending hyphal wall layers (shwl) 1–3 continuous with spore wall layers (swl) 1–3 of <italic><tp:taxon-name><tp:taxon-name-part taxon-name-part-type="genus" reg="Corymbiglomus">C.</tp:taxon-name-part><tp:taxon-name-part taxon-name-part-type="species" reg="corymbiforme">corymbiforme</tp:taxon-name-part></tp:taxon-name></italic><bold>B, C, D</bold> shwl 1 and 2 continuous with only swl1 and 2 of <italic><tp:taxon-name><tp:taxon-name-part taxon-name-part-type="genus" reg="Paracorymbiglomus">P.</tp:taxon-name-part><tp:taxon-name-part taxon-name-part-type="species" reg="globiferum">globiferum</tp:taxon-name-part></tp:taxon-name></italic> (<bold>B, C</bold>) and <italic><tp:taxon-name><tp:taxon-name-part taxon-name-part-type="genus" reg="Paracorymbiglomus">P.</tp:taxon-name-part><tp:taxon-name-part taxon-name-part-type="species" reg="pacificum">pacificum</tp:taxon-name-part></tp:taxon-name></italic> (<bold>C</bold>); in <bold>B</bold> the invagination of swl3 forms a septum (s) occluding the spore pore; in <bold>C</bold> and <bold>D</bold> the spore pore is occluded by the invagination of swl3 and a septum (s) connecting the inner surfaces of swl2 forming the subtending hyphal lumen.</p></caption><graphic xmlns:xlink="http://www.w3.org/1999/xlink" xlink:href="mycokeys-117-171-g002.jpg" position="float" orientation="portrait" xlink:type="simple" id="oo_1322761.jpg"><uri content-type="original_file" xlink:type="simple">https://binary.pensoft.net/fig/1322761</uri></graphic></fig></tp:treatment-sec><ref-list><ref id="B5"><mixed-citation xmlns:xlink="http://www.w3.org/1999/xlink" xlink:type="simple"><person-group><name name-style="western"><surname>Błaszkowski</surname><given-names>J</given-names></name><name name-style="western"><surname>Niezgoda</surname><given-names>P</given-names></name><name name-style="western"><surname>de Paiva</surname><given-names>JN</given-names></name><name name-style="western"><surname>da Silva</surname><given-names>KJG</given-names></name><name name-style="western"><surname>Theodoro</surname><given-names>RC</given-names></name><name name-style="western"><surname>Jobim</surname><given-names>K</given-names></name><name name-style="western"><surname>Orfanoudakis</surname><given-names>M</given-names></name><name name-style="western"><surname>Goto</surname><given-names>BT</given-names></name></person-group> (<year>2019</year>) <article-title><italic><tp:taxon-name><tp:taxon-name-part taxon-name-part-type="genus">Sieverdingia</tp:taxon-name-part></tp:taxon-name></italic> gen. nov., <italic><tp:taxon-name><tp:taxon-name-part taxon-name-part-type="genus">S.</tp:taxon-name-part><tp:taxon-name-part taxon-name-part-type="species">tortuosa</tp:taxon-name-part></tp:taxon-name></italic> comb. nov., and <italic><tp:taxon-name><tp:taxon-name-part taxon-name-part-type="genus">Diversispora</tp:taxon-name-part><tp:taxon-name-part taxon-name-part-type="species">peloponnesiaca</tp:taxon-name-part></tp:taxon-name></italic> sp. nov. in the <tp:taxon-name><tp:taxon-name-part taxon-name-part-type="family">Diversisporaceae</tp:taxon-name-part></tp:taxon-name> (<tp:taxon-name><tp:taxon-name-part taxon-name-part-type="phylum">Glomeromycota</tp:taxon-name-part></tp:taxon-name>).</article-title><source>Mycological Progress</source><volume>18</volume>: <fpage>1363</fpage>–<lpage>1382</lpage>. <ext-link xlink:href="10.1007/s11557-019-01534-x" ext-link-type="doi" xlink:type="simple">https://doi.org/10.1007/s11557-019-01534-x</ext-link></mixed-citation></ref><ref id="B39"><mixed-citation xmlns:xlink="http://www.w3.org/1999/xlink" xlink:type="simple"><person-group><name name-style="western"><surname>Takacs</surname><given-names>T</given-names></name><name name-style="western"><surname>Bratek</surname><given-names>Z</given-names></name></person-group> (<year>2006</year>) <article-title>Description of AM fungi species from semiarid open sandy grasslands in Hungary.</article-title><source>Acta Botanica Hungarica</source><volume>48</volume>: <fpage>179</fpage>–<lpage>188</lpage>. <ext-link xlink:href="10.1556/ABot.48.2006.1-2.16" ext-link-type="doi" xlink:type="simple">https://doi.org/10.1556/ABot.48.2006.1-2.16</ext-link></mixed-citation></ref></ref-list></tp:taxon-treatment>
