# Supplementary material for: ﻿Paracorymbiglomus gen. nov., Diversisporaconica sp. nov., and new combinations in Diversisporaceae (Glomeromycota)
Source: MycoKeys. 2025 May 5;117:171–90. doi: 10.3897/mycokeys.117.148052 (PMC12070055; doi:10.3897/mycokeys.117.148052)
Supplement: XML Treatment for Diversispora conica [file mycokeys.117.148052-treatment3.xml]

<!DOCTYPE tp:taxon-treatment
  PUBLIC "-//TaxonX//DTD Taxonomic Treatment Publishing DTD v0 20100105//EN" "tax-treatment-NSO.dtd">
<tp:taxon-treatment xmlns:tp="http://www.plazi.org/taxpub"><tp:treatment-meta><kwd-group><label>Taxon classification</label><kwd>
                <named-content content-type="kingdom">Fungi</named-content>
              </kwd><kwd>
                <named-content content-type="order">Diversisporales</named-content>
              </kwd><kwd>
                <named-content content-type="family">Diversisporaceae</named-content>
              </kwd></kwd-group><mixed-citation publication-type="journal"><person-group><name><surname>Błaszkowski</surname><given-names>Janusz</given-names></name><name><surname>Goto</surname><given-names>Bruno Tomio</given-names></name><name><surname>Zubek</surname><given-names>Szymon</given-names></name><name><surname>Milczarski</surname><given-names>Paweł</given-names></name><name><surname>Malinowski</surname><given-names>Ryszard</given-names></name><name><surname>Niezgoda</surname><given-names>Piotr</given-names></name><name><surname>Błaszkowski</surname><given-names>Tomasz</given-names></name></person-group><article-title>﻿<italic><tp:taxon-name><tp:taxon-name-part taxon-name-part-type="genus" reg="Paracorymbiglomus">Paracorymbiglomus</tp:taxon-name-part></tp:taxon-name></italic> gen. nov., <italic><tp:taxon-name><tp:taxon-name-part taxon-name-part-type="genus" reg="Diversispora">Diversispora</tp:taxon-name-part><tp:taxon-name-part taxon-name-part-type="species" reg="conica">conica</tp:taxon-name-part></tp:taxon-name></italic> sp. nov., and new combinations in <tp:taxon-name><tp:taxon-name-part taxon-name-part-type="family">Diversisporaceae</tp:taxon-name-part></tp:taxon-name> (<tp:taxon-name><tp:taxon-name-part taxon-name-part-type="phylum">Glomeromycota</tp:taxon-name-part></tp:taxon-name>)</article-title><source>MycoKeys</source><day>05</day><month>05</month><year>2025</year><volume>117</volume><fpage>171</fpage><lpage>190</lpage><pub-id pub-id-type="doi">10.3897/mycokeys.117.148052</pub-id></mixed-citation></tp:treatment-meta><tp:nomenclature><label>﻿</label><tp:taxon-name>
              <object-id xmlns:xlink="http://www.w3.org/1999/xlink" content-type="arpha" xlink:type="simple">0C3DD6CA-86B2-57E0-9D18-7698CE0867AE</object-id>
              <tp:taxon-name-part taxon-name-part-type="genus" reg="Diversispora">Diversispora</tp:taxon-name-part>
              <tp:taxon-name-part taxon-name-part-type="species" reg="conica">conica</tp:taxon-name-part>
              <object-id xmlns:xlink="http://www.w3.org/1999/xlink" content-type="mycobank" xlink:type="simple">858392</object-id>
            </tp:taxon-name><tp:taxon-authority>Błaszk., Niezgoda &amp; B.T.Goto</tp:taxon-authority><tp:taxon-status xmlns:xlink="http://www.w3.org/1999/xlink" xlink:type="simple">sp. nov.</tp:taxon-status><xref ref-type="fig" rid="F2">Fig. 3A–H</xref></tp:nomenclature><tp:treatment-sec sec-type="material" id="SECID0EYJBG"><title>Specimens examined.</title><p>Greece. Spores from three single-species cultures established from spores extracted from trap cultures inoculated with rhizosphere soil and root fragments of <italic><tp:taxon-name><tp:taxon-name-part taxon-name-part-type="genus" reg="Ammophila">Ammophila</tp:taxon-name-part><tp:taxon-name-part taxon-name-part-type="species" reg="arenaria">arenaria</tp:taxon-name-part></tp:taxon-name></italic> from a maritime sand dune site of the beach Voidokoilia (<named-content xmlns:xlink="http://www.w3.org/1999/xlink" content-type="dwc:verbatimCoordinates" xlink:type="simple"><named-content content-type="geo-json" specific-use="{&#34;type&#34;:&#34;Point&#34;,&#34;coordinates&#34;:[21.650000,36.950000]}" id="NCID0EMKBG" xlink:type="simple">36°57'N, 21°39'E</named-content></named-content>), the Peloponnese Peninsula, Greece, September 8, 2015, J. Błaszkowski (<bold><italic>holotype</italic></bold> slide with spores no. ZTMyc 0067489, <bold><italic>isotypes</italic></bold> slides with spores no. 3997–4004, LPPDSE).</p></tp:treatment-sec><tp:treatment-sec sec-type="etymology" id="SECID0EXKBG"><title>Etymology.</title><p>Latin, <italic><tp:taxon-name><tp:taxon-name-part taxon-name-part-type="genus" reg="Diversispora"/><tp:taxon-name-part taxon-name-part-type="species" reg="conica">conica</tp:taxon-name-part></tp:taxon-name></italic>, referring to the conical fragments of spore wall layer 4 associated with spore wall layer 3 in crushed spores.</p></tp:treatment-sec><tp:treatment-sec sec-type="diagnosis" id="SECID0EHLBG"><title>Diagnosis.</title><p>Differs from (a) <italic><tp:taxon-name><tp:taxon-name-part taxon-name-part-type="genus" reg="Diversispora">D.</tp:taxon-name-part><tp:taxon-name-part taxon-name-part-type="species" reg="aestuarii">aestuarii</tp:taxon-name-part></tp:taxon-name></italic>, the close phylogenetic relative (Fig. <xref ref-type="fig" rid="F3">1</xref>, Suppl. material <xref ref-type="supplementary-material" rid="S1">1</xref>) in (i) phenotypic properties of spore wall layer 4, (ii) morphometric characters of spores and spore wall layer 1, and (iii) nucleotide composition of sequences of the 45S nuc rDNA region, (b) <italic><tp:taxon-name><tp:taxon-name-part taxon-name-part-type="genus" reg="Diversispora">D.</tp:taxon-name-part><tp:taxon-name-part taxon-name-part-type="species" reg="nevadensis">nevadensis</tp:taxon-name-part></tp:taxon-name></italic>, another close phylogenetic relative (Fig. <xref ref-type="fig" rid="F3">1</xref>, Suppl. material <xref ref-type="supplementary-material" rid="S1">1</xref>), in (i) the mode of spore formation, (ii) the spore subcellular structure, and (iii) nucleotide composition of sequences of the 45S nuc rDNA region (see “Discussion” for details).</p></tp:treatment-sec><tp:treatment-sec sec-type="description" id="SECID0ETMBG"><title>Description.</title><p>Glomerospores formed singly in soil, arise blastically at tips of subtending hyphae (Fig. <xref ref-type="fig" rid="F2">3A, G, H</xref>). Spores pale yellow (4A3) to brownish orange (5C5); globose to subglobose; (55–)81(–114) µm diam; rarely ovoid; 111–115 × 118–133 µm; with one subtending hypha (Fig. <xref ref-type="fig" rid="F2">3A, G, H</xref>). Spore wall composed of four layers (Fig. <xref ref-type="fig" rid="F2">3B–E, G, H</xref>). Layer 1, forming the spore surface, evanescent, flexible, hyaline, (0.6–)0.9(–1.3) µm thick, when thin difficult to see, usually short-lived, and completely sloughed off in most mature spores (Fig. <xref ref-type="fig" rid="F2">3B–E, G, H</xref>). Layer 2 permanent, uniform (without visible sublayers), smooth, semi-rigid, hyaline, (0.8–)1.2(–1.8) µm thick, tightly adherent to the upper surface of layer 3 (Fig. <xref ref-type="fig" rid="F2">3B–E, G, H</xref>). Layer 3 laminate, smooth, semi-rigid, pale yellow (4A3) to brownish orange (5C5), (4.6–)6.7(–11.2) µm thick, consisting of very thin, &lt; 0.5 µm thick, laminae, tightly adherent to and not separating from each other in even vigorously crushed spores (Fig. <xref ref-type="fig" rid="F2">3B–E, G, H</xref>). Layer 4 uniform, flexible to semi-flexible, hyaline, (0.8–)1.0(–1.6) µm thick, usually easily separating from the lower surface of layer 3 in young and freshly mature spores, except for small fragments evenly distributed on its upper surface, which remain associated with layer 2; then these fragments resemble cones and circles when viewed in cross-section and plan view, respectively (Fig. <xref ref-type="fig" rid="F2">3B–H</xref>); in older spores, layer 4 usually tightly adheres to layer 3 (Fig. <xref ref-type="fig" rid="F2">3G, H</xref>). None of spore wall layers 1–4 stains in Melzer’s reagent (Fig. <xref ref-type="fig" rid="F2">3G, H</xref>). Subtending hypha hyaline to greyish yellow (4B3); straight or recurved, cylindrical or slightly constricted at the spore base; (3.4–)7.5(–11.4) µm wide at the spore base (Fig. <xref ref-type="fig" rid="F2">3A, G, H</xref>); not breaking in crushed spores. Wall of subtending hypha hyaline; (1.0–)2.6(–3.5) µm thick at the spore base; consisting of four layers continuous with spore wall layers 1–4 (Fig. <xref ref-type="fig" rid="F2">3G, H</xref>). Pore (1.0–)2.5(–7.6) µm wide at the spore base, open or occluded by a straight or slightly curved septum, 1.0–1.2 µm thick, continuous with some outermost laminae of spore wall layer 3 (Fig. <xref ref-type="fig" rid="F2">3G, H</xref>). Spore content of hyaline oily substance. Germination unknown.</p><fig id="F2" position="float" orientation="portrait"><object-id xmlns:xlink="http://www.w3.org/1999/xlink" content-type="doi" xlink:type="simple">10.3897/mycokeys.117.148052.figure3</object-id><object-id xmlns:xlink="http://www.w3.org/1999/xlink" content-type="arpha" xlink:type="simple">19259198-12DA-5E26-8BB2-3089E8628E97</object-id><label>Figure 3.</label><caption><p><italic><tp:taxon-name><tp:taxon-name-part taxon-name-part-type="genus" reg="Diversispora">Diversispora</tp:taxon-name-part><tp:taxon-name-part taxon-name-part-type="species" reg="conica">conica</tp:taxon-name-part></tp:taxon-name></italic><bold>A</bold> intact spores (sp) with subtending hyphae (sh) <bold>B–D</bold> spore wall layers (swl) 1–4 (r = remnants) <bold>E</bold> spore wall layers (swl) 1–4; conical fragments (cf) of swl4 associated with the lower surface of the laminate layer 3 viewed in cross-section <bold>F</bold> circular attachment points (cap) of spore wall layer 4 to the laminate layer 3 seen in plan view <bold>G</bold> spore wall layers (swl) 1–4, septum (s) occluding the space between the subtending hyphal lumen and the spore interior, and subtending hypha (sh) <bold>H</bold> subtending hyphal wall layers (shwl) 1–4 continuous with spore wall layers (swl) 1–4 and septum (s) occluding the spore pore at the spore base <bold>A</bold> spores in lactic acid <bold>B, C, D, F</bold> spores in <abbrev xmlns:xlink="http://www.w3.org/1999/xlink" xlink:title="polyvinyl alcohol/lactic acid/glycerol" id="ABBRID0EMPBG" xlink:type="simple">PVLG</abbrev><bold>E, G, H</bold> spores in <abbrev xmlns:xlink="http://www.w3.org/1999/xlink" xlink:title="polyvinyl alcohol/lactic acid/glycerol" id="ABBRID0ESPBG" xlink:type="simple">PVLG</abbrev>+Melzer’s reagent <bold>A</bold> light microscopy <bold>B–H</bold> differential interference microscopy. Scale bars: 20 μm (<bold>A</bold>); 10 μm (<bold>B–H</bold>).</p></caption><graphic xmlns:xlink="http://www.w3.org/1999/xlink" xlink:href="mycokeys-117-171-g003.jpg" position="float" orientation="portrait" xlink:type="simple" id="oo_1322762.jpg"><uri content-type="original_file" xlink:type="simple">https://binary.pensoft.net/fig/1322762</uri></graphic></fig></tp:treatment-sec><tp:treatment-sec sec-type="ecology" id="SECID0EDQBG"><title>Ecology and distribution.</title><p>In the field, <italic><tp:taxon-name><tp:taxon-name-part taxon-name-part-type="genus" reg="Diversispora">D.</tp:taxon-name-part><tp:taxon-name-part taxon-name-part-type="species" reg="conica">conica</tp:taxon-name-part></tp:taxon-name></italic> probably formed a mycorrhizal association with <italic><tp:taxon-name><tp:taxon-name-part taxon-name-part-type="genus" reg="Ammophila">A.</tp:taxon-name-part><tp:taxon-name-part taxon-name-part-type="species" reg="arenaria">arenaria</tp:taxon-name-part></tp:taxon-name></italic>, which inhabited the Mediterranean dunes of the beach Voidokoilia (<named-content xmlns:xlink="http://www.w3.org/1999/xlink" content-type="dwc:verbatimCoordinates" xlink:type="simple"><named-content content-type="geo-json" specific-use="{&#34;type&#34;:&#34;Point&#34;,&#34;coordinates&#34;:[21.650000,36.950000]}" id="NCID0ECRBG" xlink:type="simple">36°57'N, 21°39'E</named-content></named-content>) on the Peloponnese Peninsula, Greece. However, no molecular analyses were performed to confirm this assumption. Our phylogenetic analyses with environmental sequences shown by BLASTn to be &gt; 96% similar to the <italic><tp:taxon-name><tp:taxon-name-part taxon-name-part-type="genus" reg="Diversispora">D.</tp:taxon-name-part><tp:taxon-name-part taxon-name-part-type="species" reg="conica">conica</tp:taxon-name-part></tp:taxon-name></italic> sequences suggested that this species was also found in roots of <italic><tp:taxon-name><tp:taxon-name-part taxon-name-part-type="genus" reg="Acer">Acer</tp:taxon-name-part><tp:taxon-name-part taxon-name-part-type="species" reg="platanoides">platanoides</tp:taxon-name-part></tp:taxon-name></italic> L., <italic><tp:taxon-name><tp:taxon-name-part taxon-name-part-type="genus" reg="Populus">Populus</tp:taxon-name-part><tp:taxon-name-part taxon-name-part-type="species" reg="tremula">tremula</tp:taxon-name-part></tp:taxon-name></italic> L., and <italic><tp:taxon-name><tp:taxon-name-part taxon-name-part-type="genus" reg="Zea">Zea</tp:taxon-name-part><tp:taxon-name-part taxon-name-part-type="species" reg="mays">mays</tp:taxon-name-part></tp:taxon-name></italic> L. sampled in Melnik, Central Bohemia, Czech Republic (sequences <ext-link xmlns:xlink="http://www.w3.org/1999/xlink" xlink:href="HG425548" ext-link-type="gen" xlink:type="simple">HG425548</ext-link>, <ext-link xmlns:xlink="http://www.w3.org/1999/xlink" xlink:href="HG425551" ext-link-type="gen" xlink:type="simple">HG425551</ext-link>, <ext-link xmlns:xlink="http://www.w3.org/1999/xlink" xlink:href="HG425553" ext-link-type="gen" xlink:type="simple">HG425553</ext-link>). In single-species cultures, <italic><tp:taxon-name><tp:taxon-name-part taxon-name-part-type="genus" reg="Diversispora">D.</tp:taxon-name-part><tp:taxon-name-part taxon-name-part-type="species" reg="conica">conica</tp:taxon-name-part></tp:taxon-name></italic> sporulated abundantly and formed typical mycorrhiza with arbuscules and intra- and extraradical hyphae. No vesicles were observed.</p></tp:treatment-sec><tp:treatment-sec><!--Section generated to contain objects referenced in tp:taxon-treatment.--><fig id="F3" position="float" orientation="portrait"><object-id xmlns:xlink="http://www.w3.org/1999/xlink" content-type="doi" xlink:type="simple">10.3897/mycokeys.117.148052.figure1</object-id><object-id xmlns:xlink="http://www.w3.org/1999/xlink" content-type="arpha" xlink:type="simple">112EF62E-8353-5B95-AC21-DEDB80FC9551</object-id><label>Figure 1.</label><caption><p>50% majority-rule consensus tree from the Bayesian analysis of the 45S+<italic>rpb1</italic> alignment with sequences of <italic><tp:taxon-name><tp:taxon-name-part taxon-name-part-type="genus" reg="Diversispora">Diversispora</tp:taxon-name-part><tp:taxon-name-part taxon-name-part-type="species" reg="conica">conica</tp:taxon-name-part></tp:taxon-name></italic> (= isolate 449), <italic><tp:taxon-name><tp:taxon-name-part taxon-name-part-type="genus" reg="Corymbiglomus">Corymbiglomus</tp:taxon-name-part><tp:taxon-name-part taxon-name-part-type="species" reg="corymbiforme">corymbiforme</tp:taxon-name-part></tp:taxon-name></italic>, <italic><tp:taxon-name><tp:taxon-name-part taxon-name-part-type="genus" reg="Paracorymbiglomus">Paracorymbiglomus</tp:taxon-name-part><tp:taxon-name-part taxon-name-part-type="species" reg="globiferum">globiferum</tp:taxon-name-part></tp:taxon-name></italic>, <italic><tp:taxon-name><tp:taxon-name-part taxon-name-part-type="genus" reg="Paracorymbiglomus">P.</tp:taxon-name-part><tp:taxon-name-part taxon-name-part-type="species" reg="pacificum">pacificum</tp:taxon-name-part></tp:taxon-name></italic>, 32 other species of <tp:taxon-name><tp:taxon-name-part taxon-name-part-type="family">Diversisporaceae</tp:taxon-name-part></tp:taxon-name>, as well as <italic><tp:taxon-name><tp:taxon-name-part taxon-name-part-type="genus" reg="Acaulospora">Acaulospora</tp:taxon-name-part><tp:taxon-name-part taxon-name-part-type="species" reg="laevis">laevis</tp:taxon-name-part></tp:taxon-name></italic>, <italic><tp:taxon-name><tp:taxon-name-part taxon-name-part-type="genus" reg="Pacispora">Pacispora</tp:taxon-name-part><tp:taxon-name-part taxon-name-part-type="species" reg="scintillans">scintillans</tp:taxon-name-part></tp:taxon-name></italic>, and <italic><tp:taxon-name><tp:taxon-name-part taxon-name-part-type="genus" reg="Sacculospora">Sacculospora</tp:taxon-name-part><tp:taxon-name-part taxon-name-part-type="species" reg="baltica">baltica</tp:taxon-name-part></tp:taxon-name></italic> serving as outgroup. The new species and genus are in bold font. The Bayesian posterior probabilities ≥ 0.90 and <abbrev xmlns:xlink="http://www.w3.org/1999/xlink" xlink:title="maximum likelihood" id="ABBRID0EIRAE" xlink:type="simple">ML</abbrev> bootstrap values ≥ 50% are shown near the branches, respectively. Bar indicates a 0.05 expected change per site per branch.</p></caption><graphic xmlns:xlink="http://www.w3.org/1999/xlink" xlink:href="mycokeys-117-171-g001.jpg" position="float" orientation="portrait" xlink:type="simple" id="oo_1322760.jpg"><uri content-type="original_file" xlink:type="simple">https://binary.pensoft.net/fig/1322760</uri></graphic></fig><supplementary-material xmlns:xlink="http://www.w3.org/1999/xlink" id="S1" position="float" orientation="portrait" xlink:type="simple"><object-id content-type="doi" xlink:type="simple">10.3897/mycokeys.117.148052.suppl1</object-id><object-id content-type="arpha" xlink:type="simple">96C86BE6-36EC-5461-B39F-EFC7DDCA3FFC</object-id><label>Supplementary material 1</label><caption><p>Supplementary information 1</p></caption><statement content-type="dataType"><label>Data type</label><p>zip</p></statement><statement content-type="notes"><label>Explanation note</label><p>50% majority-rule consensus tree from the Bayesian analysis of the 45S alignment with sequences of <italic><tp:taxon-name><tp:taxon-name-part taxon-name-part-type="genus" reg="Diversispora">Diversispora</tp:taxon-name-part><tp:taxon-name-part taxon-name-part-type="species" reg="conica">conica</tp:taxon-name-part></tp:taxon-name></italic> (= Isolate 449), <italic><tp:taxon-name><tp:taxon-name-part taxon-name-part-type="genus" reg="Corymbiglomus">Corymbiglomus</tp:taxon-name-part><tp:taxon-name-part taxon-name-part-type="species" reg="corymbiforme">corymbiforme</tp:taxon-name-part></tp:taxon-name></italic>, <italic><tp:taxon-name><tp:taxon-name-part taxon-name-part-type="genus" reg="Paracorymbiglomus">Paracorymbiglomus</tp:taxon-name-part><tp:taxon-name-part taxon-name-part-type="species" reg="globiferum">globiferum</tp:taxon-name-part></tp:taxon-name></italic>, <italic><tp:taxon-name><tp:taxon-name-part taxon-name-part-type="genus" reg="Paracorymbiglomus">P.</tp:taxon-name-part><tp:taxon-name-part taxon-name-part-type="species" reg="pacificum">pacificum</tp:taxon-name-part></tp:taxon-name></italic>, 32 other species of <tp:taxon-name><tp:taxon-name-part taxon-name-part-type="family">Diversisporaceae</tp:taxon-name-part></tp:taxon-name>, as well as <italic><tp:taxon-name><tp:taxon-name-part taxon-name-part-type="genus" reg="Acaulospora">Acaulospora</tp:taxon-name-part><tp:taxon-name-part taxon-name-part-type="species" reg="laevis">laevis</tp:taxon-name-part></tp:taxon-name></italic>, <italic><tp:taxon-name><tp:taxon-name-part taxon-name-part-type="genus" reg="Pacispora">Pacispora</tp:taxon-name-part><tp:taxon-name-part taxon-name-part-type="species" reg="scintillans">scintillans</tp:taxon-name-part></tp:taxon-name></italic>, and <italic><tp:taxon-name><tp:taxon-name-part taxon-name-part-type="genus" reg="Sacculospora">Sacculospora</tp:taxon-name-part><tp:taxon-name-part taxon-name-part-type="species" reg="baltica">baltica</tp:taxon-name-part></tp:taxon-name></italic> serving as outgroup. The new species and genus are in bold font. The Bayesian posterior probabilities ≥ 0.90 and <abbrev xlink:title="maximum likelihood" id="ABBRID0EXQDI" xlink:type="simple">ML</abbrev> bootstrap values ≥ 50% are shown near the branches, respectively. Bar indicates a 0.05 expected change per site per branch.</p></statement><media xlink:href="mycokeys-117-171-s001.zip" mimetype="application" mime-subtype="x-zip-compressed" position="float" orientation="portrait" xlink:type="simple" id="oo_1322763.zip"><uri content-type="original_file" xlink:type="simple">https://binary.pensoft.net/file/1322763</uri></media><permissions><license xlink:type="simple"><license-p>This dataset is made available under the Open Database License (http://opendatacommons.org/licenses/odbl/1.0/). The Open Database License (ODbL) is a license agreement intended to allow users to freely share, modify, and use this Dataset while maintaining this same freedom for others, provided that the original source and author(s) are credited.</license-p></license></permissions><attrib specific-use="authors">Author: Janusz Błaszkowski</attrib></supplementary-material></tp:treatment-sec></tp:taxon-treatment>
