# Supplementary material for: ﻿Paracorymbiglomus gen. nov., Diversisporaconica sp. nov., and new combinations in Diversisporaceae (Glomeromycota)
Source: MycoKeys. 2025 May 5;117:171–90. doi: 10.3897/mycokeys.117.148052 (PMC12070055; doi:10.3897/mycokeys.117.148052)
Supplement: Supplementary material 1 — Supplementary information 1 [file mycokeys-117-171-s001.zip › 148052_1C-1-A_Revised_Supplementary_material_1_alignment.fasta]

>Diversispora_conica_10_SSU_ITS_LSU_8_09_2021 
AGGAATCCCTAGTCAGCATGAGTCATCAGCTCATG-CTGATTACGTCCCTGCCCTTTGTACACACCGCCCGTCGCTACTACCGATTGAATGGCTTAGTGAGACCTTTGGATTGGGGTTTAGGGATCGGCAAC---GATCCTTATTCTCCGAGAAGTCGGTCAAACTTGGTCATTTAGAGGAAGTAAAAGTCGTAACAAGGTTTCCGTAGGTGAACCTGCGGAAGGATCATT-AAAAAA--TCTTTA-TCCGGGAATTCT-----ATTCGT----TTTCCC----G-G-ATTATTTATATTCAAA--TC-CCACTCTTT--AT-AAAT------------ATA-------CTAAT----------TATATAAAAC--AAA-AA-TAAAAAAAGAAAACTTTCAACAACGGATCTCTTGGCTCTCGCATCGATGAAGAACGCAGCGAAATGCGATACGTAGTGTGAATTGCAGAATTCCGTGAATCATCGAA-TCTTTGAACGCAAATTGTACTTTCCAGTAATCTGGGAAGTATGCTTGGTTGAGGGTCATTAAAATAACA-TTCGTGAA---------------TTTTTTT---------------GCGGATTTGA---G-TTTT-CC--AGTA--TTT-TTA--T-TAT---------------A-------------------AAAAT-GTTGGTAACTTT-AAAATT-AT--TT-----ATTACTTGGTACAA-GTT-GAAAACGTAC-T-------------------------------ATA--TT-TGT-GGTTCGCT-GAATACTTGTCCA--T-C--TC----T-ATAT-ATTATGC------GCGCACTTGG----TTT----T-ATGCTCTGTGC-G--AGT--ATATA---TTT---TTTTAT-GAC-CTCAGCTCAAGCAAGAATACCC-GCTGAACTTAAGCATATCAATAAGCGGAGGAAAAGAAACTAACAAGGATT-CCCCTAGTAACGGCGAGTGAAGAGGGAAAAGCTCAAATTTTAAATCTACC-TGG---TTC--CCAGGTCGAATTGTAATTTGAAGAAGCGATATC-GG-TA-TTGAGGTCTGGTTCAAGTTCTTTGGAACAAGACATCAT-GG-AGGGTGAGAATCCCGTGCATGATCAGACC--AA-GAT--AC-C---TAATATTCGTTTTCTAAGAGTCGAGTTGTTTGGGAATGCAGCTCAAAATGGG-T-GGTAGAC-TTCACCTAAGGCTAAATATCAGCGAGAGACCGATAGCGAACAAGTACTGTGAA-GGAAAGATGAAAAGAACTTTGAAAAGAGAGTTAAATAGTACGTGAAATTGTTGAAAGGGAAACGATTGAAGTCAGTCATGCCAG-TGAAAAATCAGTTTGACGGG-TTTT--GAGTTCTTGAGT--AGAGGCAGGGT---CAA---ACCGTTTCTCTTTTGGACTTGAGATTTGTTAGATGTACTTTTTC-TTTGGCAGGTCAACGTCAGTTTC-GGAGGTTGTAAA---------ATACTT-GGGGGAAAGTAGCTCTGCTTCGG-----GAGTG-TTATAGACCCTGAG-AGATGCAGCCTGTGGGATCGAGGATTGCAGCAAATGC--------------------CTTCT------GGCTTGTCGCCTG--TTCCTGGA-TGTTA-CCTCTCTTGTGACAACA-TT-CTTGTCACCGGAGGGTACTAATGTCCACT-GTTTAGAGCGATCGAAAA--TTTGCTAAGGATGTTGACGTAATGGCTTTAAACGACCCGTCTTGAAACACGGACCAAGGAGTCTAACATATGTGCGAG
>Diversispora_conica_4_SSU_ITS_LSU_15_09_2021 
AGGAATCCCTAGCCAGCATGAGTCATCAGCTCATG-CTGATTACGTCCCTGCCCTTTGTACACACCGCCCGTCGCTACTACCGATTGAATGGCTTAGTGAGACCTTTGGATTGGGGTTTAGGGATCGGCAAC---GATCCTTATTCTCCGAGAAGTCGGTCAAACTTGGTCATTTAGAGGAAGTAAAAGTCGTAACAAGGTTTCCGTAGGTGAACCTGCGGAAGGATCATT--AAAAA--TCTTTA-TCCCGGAATTCT-----ATTCGT----TTTCCC----G-G-ATTATTTGTATTCAAA--TC-CCACTCTTT--AT-AAAT------------ATA-------TTAATT--------ATATATAAAAC--AAA-AA-TAAAAAAAGAAAACTTTCAACAACGGATCTCTTGGCTCTCGCATCGATGAAGAACGCAGCGAAATGCGATACGTAGTGTGAATTGCAGAATTCCGTGAATCATCGAA-TCTTTGAACGCAAATTGTACTTTCCAGTAATCTGGGAAGTATGCTTGGTTGAGGGTCATTAAAATAACA-TTCGTGAA---------------TTTTTTC---------------GCGGATTTGA---G-TTTT-CC--AGTA--TTT-TTA--T-TAT---------------A-------------------AAAAT-GTTGGTAACTTT-AAAATT-AT--TT-----ATTACTTGGTACAA-GTT-GAAAACGTAC-T-------------------------------ATA--TT-TGT-GGTTCGCT-GAATACTTGTCCA--T-C--TC----T-ATAT-ATTATGC------GCGCACTTGG----TTT----T-ATGCTCTGTGC-G--AGT--ATATA---TTT---TTTTAT-GAC-CTCAGCTCAAGCAAGAATACCC-GCTGAACTTAAGCATATCAATAAGCGGAGGAAAAGAAACTAACAAGGATT-CCCCTAGTAACGGCGAGTGAAGAGGGAAAAGCTCAAATTTTAAATCTACC-TGG---TTC--CCAGGTCGAATTGTAATTTGAAGAAGCGATATC-GG-TA-TTGAGGTCTGGTTCAAGTTCTTTGGAACAAGACATCAT-GG-AGGGTGAGAATCCCGTGCATGATCAGACC--AA-GAT--AC-C---TAATATTCGTTTTCTAAGAGTCGAGTTGTTTGGGAATGCAGCTCAAAATGGG-T-GGTAGAC-TTCACCTAAGGCTAAATATCAGCGAGAGACCGATAGCGAACAAGTACTGTGAA-GGAAAGATGAAAAGAACTTTGAAAAGAGAGTTAAATAGTACGTGAAATTGTTGAAAGGGAAACGATTGAAGTCAGTCATGCCAG-TGAAAAATCAGTTTGACGGG-TTTT--GAGTTCTTGAGT--AGAGGCAGGGT---CAA---ACCGTTTCTCTTTTGGACTTGAGATTTGTTAGATGTACTTTTTC-TTTGGCAGGTCAACGTCAGTTTC-GGAGGTTGTAAA---------ATACTT-GGGGGAAAGTAGCTCTGCTTCGG-----GAGTG-TTATAGACCCTGAG-AGATGCAGCCTGTGGGATCGAGGATTGCAGCAAATGC--------------------CTTCT------GGCTTGTCGCCTG--TTCCTGGA-TGTTA-CCTCTCTTGTGACAACA-TT-CTTGTCACCGGAGGGTACTAATGTCCACT-GTTTAGAGCGATCGAAAA--TTTGCTAAGGATGTTGACGTAATGGCTTTAAACGACCCGTCTTGAAACACGGACCAAGGAGTCTAACATATATGCGAG
>Diversispora_conica_3_SSU_ITS_LSU_15_09_2021 
AGGAATCCCTAGTAAGCATGAGTCATCAGCTCATG-CTGATTACGTCCCTGCCCTTTGTACACACCGCCCGTCGCTACTACCGATTGAATGGCTTAGTGAGACCTTTGGATTGGGGTTTAGGGATCGGCAAC---GATCCTTATTCTCCGAGAAGTCGGTCAAACTTGGTCATTTAGAGGAAGTAAAAGTCGTAACAAGGTTTCCGTAGGTGAACCTGCGGAAGGATCATT--AAAAA--TCTTTA-TCCGGAAATTCT-----ATTCGT----TTTCCC----G-G-ATTATTTGTATTCAAA--TC-CCACTCTTT--AT-AAAT------------ATA-------TTAATT--------ATATATAAAAC--AAA-AA-T-AAAAAAGAAAACTTTCAACAACGGATCTCTTGGCTCTCGCATCGATGAAGAACGCAGCGAAATGCGATACGTAGTGTGAATTGCAGAATTCCGTGAATCATCGAA-TCTTTGAACGCAAATTGTACTTTCCAGTAATCTGGGAAGTATGCTTGGTTGAGGGTCATTAAAATAACA-TTCGTGAA---------------TTTTTTC---------------GC-GATTTGA---G-TTTT-CC--AGTA--TTT-TTA--T-TAT------A-------AA-------------------AAAAT-GGTGGTAACTTT-AAAATT-AA--TT-----ATTACTTGGTACAA-GTT-GAAAACGTAC-T-------------------------------ATA--TT-TGT-GGTTCGCT-GAATACTTGTCCA--T-C--TC----T-ATAT-ATTATGC------GCGCACGTGG----TTT----T-ATGCTCTGTGC-G--AGT--ATATA-TTTTT---TTTTAT-GAC-CTCAGCTCAAGCAAGAATACCC-GCTGAACTTAAGCATATCAATAAGCGGAGGAAAAGAAACTAACAAGGATT-CCCCTAGTAACGGCGAGTGAAGAGGGAAAAGCTCAAATTTTAAATCTACC-TGG---TTC--CCAGGTCGAATTGTAATTTGAAGAAGCGATATC-GG-TA-TTGAGGTCTGGTTCAAGTTCTTTGGAACAAGACATCAT-GG-AGGGTGAGAATCCCGTGCATGATCAGACC--AA-GAT--GC-C---CAATATTCGTTTTCTAAGAGTCGAGTTGTTTGGGAATGCAGCTCAAAATGGG-T-GGTAGAC-TTCACCTAAGGCTAAATATTAGCGAGAGACCGATAGCGAACAAGTACTGTGAA-GGAAAGATGAAAAGAACTTTGAAAAGAGAGTTAAATAGTACGTGAAATTGTTGAAAGGGAAACGATTGAAGTCAGTCATGCTAG-TGAAAAATCAGTTTGACGGG-TTTC--GAGTTCTTGAGT--AGAGGCAGGGT---CAA---ACCGTTTCTCTTTTGGACTTGAGATTTGTTAGATGTACTTTTTC-TTTGGCAGGTCAACGTCAGTTTC-GGAGGTTGTAAA---------ATACTT-GGGGGAAAGTAGCTCTGCTTCGG-----GAGTG-TTATAGACCCTGAG-AGATGCAGCCTGTGGGATCGAGGATTGCAGCAAATGC--------------------CTTCT------GGCTTGTCGCCTG--TTCCTGGA-TGTTA-CCTCTCTTGTGACAACA-TT-CTTGTCACCGGAGGGTACTAATGTCCACT-GTTTAGAGCGATCGAAAA--TTTGCTAAGGATGTTGACGTAATGGCTTTAAACGACCCGTCTTGAAACACGGACCAAGGAGTCTAACATATGTGCGAG
>Diversispora_conica_6_SSU_ITS_LSU_15_09_2021 
AGGAATCCCTAGTAAGCATGAGTCATCAGCTCATG-CTGATTACGTCCCTGCCCTTTGTACACACCGCCCGTCGCTACTACCGATTGAATGGCTTAGTGAGACCTTTGGATTGGGGTTTAGGGATCGGCAAC---GATCCTTATTCTCCGAGAAGTCGGTCAAACTTGGTCATTTAGAGGAAGTAAAAGTCGTAACAAGGTTTCCGTAGGTGAACCTGCGGAAGGATCATT--AAAAA--TCTTTA-TCCGGAAATTCT-----ATTCGT----TTTCCC----G-G-ATTATTTGTATTCAAA--TC-CCACTCTTT--AT-AAAT------------ATA-------TTAATT--------ATATATAAAAC--AAA-AA-T-AAAAAAGAAAACTTTCAACAACGGATCTCTTGGCTCTCGCATCGATGAAGAACGCAGCGAAATGCGATACGTAGTGTGAATTGCAGAATTCCGTGAATCATCGAA-TCTTTGAACGCAAATTGTACTTTCCAGTAATCTGGGAAGTATGCTTGGTTGAGGGTCATTAAAATAACA-TTCGTGAA---------------TTTTTTC---------------GC-GATTTGA---G-TTTT-CC--AGTA--TTT-TTA--T-TAT------A-------AA-------------------AAAAT-GGTGGTAACTTT-AAAATT-AA--TT-----ATTACTTGGTACAA-GTT-GAAAACGTAC-T-------------------------------ATA--TT-TGT-GGTTCGCT-GAATACTTGTCCA--T-C--TC----T-ATAT-ATTATGC------GCGCACGTGG----TTT----T-ATGCTCTGTGC-G--AGT--ATATA-TTTTT---TTTTAT-GAC-CTCAGCTCAAGCAAGAATACCC-GCTGAACTTAAGCATATCAATAAGCGGAGGAAAAGAAACTAACAAGGATT-CCCCTAGTAACGGCGAGTGAAGAGGGAAAAGCTCAAATTTTAAATCTACC-TGG---TTC--CCAGGTCGAATTGTAATTTGAAGAAGCGATATC-GG-TA-TTGAGGTCTGGTTCAAGTTCTTTGGAACAAGACATCATNGG-AGGGTGAGAATCCCGTGCATGATCAGACC--AA-GAT--GC-C---CAATATTCGTTTTCTAAGAGTCGAGTTGTTTGGGAATGCAGCTCAAAATGGG-T-GGTAGAC-TTCACCTAAGGCTAAATATTAGCGAGAGACCGATAGCGAACAAGTACTGTGAA-GGAAAGATGAAAAGAACTTTGAAAAGAGAGTTAAATAGTACGTGAAATTGTTGAAAGGGAAACGATTGAAGTCAGTCATGCTAG-TGAAAAATCAGTTTGACGGG-TTTC--GAGTTCTTGAGT--AGAGGCAGGGT---CAA---ACCGTTTCTCTTTTGGACTTGAGATTTGTTAGATGTACTTTTTC-TTTGGCAGGTCAACGTCAGTTTC-GGAGGTTGTAAA---------ATACTT-GGGGGAAAGTAGCTCTGCTTCGG-----GAGTG-TTATAGACCCTGAG-AGATGCAGCCTGTGGGATCGAGGATTGCAGCAAATGC--------------------CTTCT------GGCTTGTCGCCTG--TTCCTGGA-TGTTA-CCTCTCTTGTGACAACA-TT-CTTGTCACCGGAGGGTACTAATGTCCACT-GTTTAGAGCGATCGAAAA--TTTGCTAAGGATGTTGACGTAATGGCTTTAAACGACCCGTCTTGAAACACGGACCAAGGAGTCTAACATATGTGCGAG
>Diversispora_insculpta_KJ850195 
AGGAATCCCTAGTAAGCATGAGTCATCAGCTCATG-CTGATTACGTCCCTGCCCTTTGTACACACCGCCCGTCGCTACTACCGATTGAATGGCTTAGTGAGACCTTTGGATTGGGGTTTAGGGATCGGAAAC---GATTCTTATTCTCCGAGAAGTCGGTCAAACTTGGTCATTTAGAGGAAGTAAAAGTCGTAACAAGGTTTCCATAGGTGAACCTGCGGAAGGATCATT--AAAAA--TTTTTA-TCCGGGAATTCG-----ATTCGTTTCGTTTCCC----G-G-ATTATTTGTATTCAAA--TC-CCACTCTTT--AT-AAAT------------ATA-------TTAAT----------TATATAAAAC---AA-AA-T-AAAAAAGAAAACTTTCAACAACGGATCTCTTGGCTCTCGCATCGATGAAGAACGCAGCGAAATGCGATACGTAGTGTGAATTGCAGAATTCCGTGAATCATCGAA-TCTTTGAACGCAAATTGTACTTTCCAGTAATCTGGGAAGTATGCTTGGTTGAGGGTCATAATAATAACA-TTCGTGAA---------------TTTTTTC---------------GCGGATTTGA---G-TTTT-CC--AGTA--TTT-TTA--T-AAT--------------AT-------------------AAAAT-GTTGGTAACTTT-AAAATT-AT--TT-----ATTACTTGGTACAA-GTT-GAAAACGTGC-T-------------------------------ATA-----TGT-GGTTCGCT-GACAACTTGTCCA--T-C--TT----C-ATAT-ATTATGC------GCGCACTTGG---TTTT----T-ACGCTCTGTGC-G--AGT--ATATA-TTTTT---TTTTAT-GAC-CTCAGCTCAAGCAAGAATACCC-GCTGAACTTAAGCATATCAATAAGCGGAGGAAAAGAAACTAACAAGGATT-CCCCTAGTAACGGCGAGTGAAGAGGGAAAAGCTCAAATTTTAAATCTACC-TGG---TTC--CCAGGTCGAATTGTAATTTGAAGAAGCGATATC-GG-TT-TTGAGGTCTGGTTTAAGTTCTTTGGAACAAGACATCATGGG-AGGGTGAGAATCCCGTGCATGATCAGACC--AA-GAT--AC-C---CAATATTCGTTTTCTAAGAGTCGAGTTGTTTGGGAATGCAGCTCAAAATGGG-T-GGTAGAC-TTCACCTAAGGCTAAATATCAGCGAGAGACCGATAGCGAACAAGTACTGTGAA-GGAAAGATGAAAAGAACTTTGAAAAGAGAGTTAAATAGTACGTGAAATTGTTGAAAGGGAAACGATTGAAGTCAGTCATGCTAG-TGAAAAATCAGTTTAACGGG-TTTT--GAGTTCTTGAGT--AGAGGCAGGGT---CAA---ACCGTTTCTCTTTTGGACTTGAGATTTGTTGGACGTACTTTTTC-TTTGGCAGGTCAACGTCGGTTTC-GGGGGTTGTAAA---------ATACTT-GGGGGAAAGTAGCTCTGCTTCGG---GAGAGTG-TTATAGACCCTAGG-AGATGCAGCCTGCGGGATCGAGGATTGCAGCAAATGC--------------------CTTCT------GGCTTGTCGCCTGA-TCTCTGGT-TGTTA-CCTCTCTTGTGACAACA-TT-CTTGTCACCGGAGGGTACTAATGCCCATTAGGTTAGAGCGATCAAAAA-TTTTGCTAAGGATGTTGACGTAATGGCTTTAAACGACCCGTCTTGAAACACGGACCAAGGAGTCTAACATATGTGCGAG
>Diversispora_insculpta_KJ850196 
AGGAATCCCTAGTAAGCATGAGTCATCAGCTCATG-CTGATTACGTCCCTGCCCTTTGTACACACCGCCCGTCGCTACTACCGATTGAATGGCTTAGTGAGACCTTTGGATTGGGGTTTAGGGATCGGAAAC---GATTCTTATTCTCCGAGAAGTCGGTCAAACTTGGTCATTTAGAGGAAGTAAAAGTCGTAACAAGGTTTCCATAGGTGAACCTGCGGAAGGATCATT--AAAAA--TTTTTA-TCCGGGAATTCG-----ATTCGTTTCGTTTCCC----G-G-ATTATTTGTATTCAAA--TC-CCACTCTTT--AT-AAAT------------ATA-------TTAAT----------TATATAAAAC---AA-AA-T-AAAAAAGAAAACTTTCAACAACGGATCTCTTGGCTCTCGCATCGATGAAGAACGCAGCGAAATGCGATACGTAGTGTGAATTGCAGAATTCCGTGAATCATCGAA-TCTTTGAACGCAAATTGTACTTTCCAGTAATCTGGGAAGTATGCTTGGTTGAGGGTCATAATAATAACA-TTCGTGAA---------------TTTTTTC---------------GCGGATTTGA---G-TTTT-CC--AGTA--TTT-TTA--T-AAT--------------AT-------------------AAAAT-GTTGGTAACTTT-AAAATT-AT--TT-----ATTACTTGGTACAA-GTT-GAAAACGTGC-T-------------------------------ATA-----TGT-GGTTCGCT-GACAACTTGTCCA--T-C--TT----C-ATAT-ATTATGC------GCGCACTTGG---TTTT----T-ACGCTCTGTGC-G--AGT--ATATA--TTTT---TTTTAT-GAC-CTCAGCTCAAGCAAGAATACCC-GCTGAACTTAAGCATATCAATAAGCGGAGGAAAAGAAACTAACAAGGATT-CCCCTAGTAACGGCGAGTGAAGAGGGAAAAGCTCAAATTTTAAATCTACC-TGG---TTC--CCAGGTCGAATTGTAATTTGAAGAAGCGATATC-GG-TT-TTGAGGTCTGGTTTAAGTTCTTTGGAACAAGACATCATGGG-AGGGTGAGAATCCCGTGCATGATCAGACC--AA-GAT--AC-C---CAATATTCGTTTTCTAAGAGTCGAGTTGTTTGGGAATGCAGCTCAAAATGGG-T-GGTAGAC-TTCACCTAAGGCTAAATATCAGCGAGAGACCGATAGCGAACAAGTACTGTGAA-GGAAAGATGAAAAGAACTTTGAAAAGAGAGTTAAATAGTACGTGAAATTGTTGAAAGGGAAACGATTGAAGTCAGTCATGCTAG-TGAAAAATCAGTTTAACGGG-TTTT--GAGTTCTTGAGT--AGAGGCAGGGT---CAA---ACCGTTTCTCTTTTGGACTTGAGATTTGTTGGACGTACTTTTTC-TTTGGCAGGTCAACGTCGGTTTC-GGGGGTTGTAAA---------ATACTT-GGGGGAAAGTAGCTCTGCTTCGG---GAGAGTG-TTATAGACCCTAGG-AGATGCAGCCTGCGGGATCGAGGATTGCAGCAAATGC--------------------CTTCT------GGCTTGTCGCCTGA-TCTCTGGT-TGTTA-CCTCTCTTGTGACAACA-TT-CTTGTCACCGGAGGGTACTAATGCCCATTAGGTTAGAGCGATCAAAAA-TTTTGCTAAGGATGTTGACGTAATGGCTTTAAACGACCCGTCTTGAAACACGGACCAAGGAGTCTAACATATGTGCGAG
>Diversispora_insculpta_KJ850197 
AGGAATCCCTAGTAAGCATGAGTCATCAGCTCATG-CTGATTACGTCCCTGCCCTTTGTACACACCGCCCGTCGCTACTACCGATTGAATGGCTTAGTGAGACCTTTGGATTGGGGTTTAGGGATCGGAAAC---GATTCTTATTCTCCGAGAAGTCGGTCAAACTTGGTCATTTAGAGGAAGTAAAAGTCGTAACAAGGTTTCCATAGGTGAACCTGCGGAAGGATCATT--AAAAA--TTTTTA-TCCGGGAATTCG-----ATTCGTTTCGTTTCCC----G-G-ATTATTTGTATTCAAA--TC-CCACTCTTT--AT-AAAT------------ATA-------TTAAT----------TATATAAAAC---AA-AA-T-AAAAAAGAAAACTTTCAACAACGGATCTCTTGGCTCTCGCATCGATGAAGAACGCAGCGAAATGCGATACGTAGTGTGAATTGCAGAATTCCGTGAATCATCGAA-TCTTTGAACGCAAATTGTACTTTCCAGTAATCTGGGAAGTATGCTTGGTTGAGGGTCATAATAATAACA-TTCGTGAA---------------TTTTTTC---------------GCGGATTTGA---G-TTTT-CC--AGTA--TTT-TTA--T-AAT--------------AT-------------------AAAAT-GTTGGTAACTTT-AAAATT-AT--TT-----ATTACTTGGTACAA-GTT-GAAAACGTGC-T-------------------------------ATA-----TGT-GGTTCGCT-GACAACTTGTCCA--T-C--TT----CAATAT-ATTATGC------GCGCACTTGG---TTTT----T-ACGCTCTGTGC-G--AGT--ATATA--TTTT---TTTTAT-GAC-CTCAGCTCAAGCAAGAATACCC-GCTGAACTTAAGCATATCAATAAGCGGAGGAAAAGAAACTAACAAGGATT-CCCCTAGTAACGGCGAGTGAAGAGGGAAAAGCTCAAATTTTAAATCTACC-TGG---TTC--CCAGGTCGAATTGTAATTTGAAGAAGCGATATC-GG-TT-TTGAGGTCTGGTTTAAGTTCTTTGGAACAAGACATCAT-GG-AGGGTGAGAATCCCGTGCATGATCAGACC--AA-GAT--AC-C---CAATATTCGTTTTCTAAGAGTCGAGTTGTTTGGGAATGCAGCTCAAAATGGG-TGGGTAGAC-TTCACCTAAGGCTAAATATCAGCGAGAGACCGATAGCGAACAAGTACTGTGAA-GGAAAGATGAAAAGAACTTTGAAAAGAGAGTTAAATAGTACGTGAAATTGTTGAAAGGGAAACGATTGAAGTCAGTCATGCTAG-TGAAAAATCAGTTTAACGGG-TTTT--GAGTTCTTGAGT--AGAGGCAGGGT---CAA---ACCGTTTCTCTTTTGGACTTGAGATTTGTTGGACGTACTTTTTC-TTTGGCAGGTCAACGTCGGTTTC-GGGGGTTGTAAA---------ATACTT-GGGGGAAAGTAGCTCTGCTTCGG---GAGAGTG-TTATAGACCCTAGG-AGATGCAGCCTGCGGGATCGAGGATTGCAGCAAATGC--------------------CTTCT------GGCTTGTCGCCTGA-TCTCTGGT-TGTTA-CCTCTCTTGTGACAACA-TT-CTTGTCACCGGAGGGTACTAATGCCCATTAGGTTAGAGCGATCAAAAA-TTTTGCTAAGGATGTTGACGTAATGGCTTTAAACGACCCGTCTTGAAACACGGACCAAGGAGTCTAACATATGTGCGAG
>Diversispora_varaderana_KT444708 
AGGAATCCCTAGTAAGCATGAGTCATCAGCTCATG-TTGATTACGTCCCTGCCCTTTGTACACACCGCCCGTCGCTACTACCGATTGAATGGCTTAGTGAGACCTTTGGATTAGGGTTTAGGGATCGGAAAC---GATTCTTATTCTCCGAGAAGTCGGTCAAACTTGGTCATTTAGAGGAAGTAAAAGTCGTAACAAGGTTTCCGTAGGTGAACCTGCGGAAGGATCATT--AAAAA--TTTTTA-TCCGGGAATTCGATTCGTTTCGT----TTTCCC----G-G-ATTATTTGTATTCAAA--TT-CCACTCTTT--AT-AAAT------------ATA-------TTAAT----------TATATAAAAC--AAA-AA-T-AAAAAAGAAAACTTTCAACAACGGATCTCTTGGCTCTCGCATCGATGAAGAACGCAGCGAAATGCGATACGTAGTGTGAATTGCAGAATTCCGTGAATCATCGAA-TCTTTGAACGCAAATTGTACTTTCCAGTAATCTGGGAAGTATGCTTGGTTGAGGGTCATTAAAATAACA-TTCGTGAA---------------TTTTTTC---------------GCGGATTTGA---G-TTTT-CC--AGTA--TTT-TTA--T-TAT------A-------AA-------------------AAAAT-GTTGGTAACTTT-AAAATT-AT--TT-----ATTACTTGGTATAA-GTT-GAAAACGTAC-T-------------------------------ATA--TG-TGT-GGTTCGCT-GACAACTTGTCCA--T-C-TTT----T-ATAT-ATTATGC------GCGCACTTGG----TTT----T-ACGCTCTGTGC-G--AGT--ATATA--TTTT---TTTTAT-GAC-CTCAGCTCAAGCAAGAATACCC-GCTGAACTTAAGCATATCAATAAGCGGAGGAAAAGAAACTAACAAGGATT-CCCCTAGTAACGGCGAGTGAAGAGGGAAAAGCTCAAATTTTAAATCTACC-TGG---TTC--CCAGGTCGAATTGTAATTTGAAGAAGCGATATC-GG-TT-TTGAGGTCTGGTTTAAGTTCTTTGGAACAAGACATCATGGG-AGGGTGAGAATCCCGTGCATGATCAGACC--AA-GAT--AC-C---CAATATTCGTTTTCTAAGAGTCGAGTTGTTTGGGAATGCAGCTCAAAATGGG-T-GGTAGAC-TTCACCTAAGGCTAAATATCAGCGAGAGACCGATAGCGAACAAGTACTGTGAA-GGAAAGATGAAAAGAACTTTGAAAAGAGAGTTAAATAGTACGTGAAATTGTTGAAAGGGAAACGATTGAAGTCAGTCATGCTAG-TGAAAAATCAGTTTGACGGG-TTTT--GAGTTCTTGAGT--AGAGGCAGGGT---CAA---ACCGTTTCTCTTTTGGACTTGAGATTTGTTAGATGTACTTTTTC-TTTGGCAGGTCAACGTCGGTTTC-GGGGGTTGTAAA---------ATACTT-GGGGAAAAGTAGCTCTGCTTCGG---GAGAGTG-TTATAGACCCTGGG-AGATGCAGCCTGCGGGATCGAGGATTGCAGCAAATGC--------------------CTTCG------GGCTTGTCGCCTG--TTCCTGGG-TGTTA-CCTCTCTTGTGACAACA-TT-CTTGCCACCGGAGGGTACTAATGCTCACT-GTTTAGAGCGATCGAAAA-TTTTGCTAAGGATGTTGACGTAATGGCTTTAAACGACCCGTCTTGAAACACGGACCAAGGAGTCTAACATATATGCGAG
>Diversispora_varaderana_KT444709 
AGGAATCCCTAGTAAGCATGAGTCATCAGCTCATG-TTGATTACGTCCCTGCCCTTTGTACACACCGCCCGTCGCTACTACCGATTGAATGGCTTAGTGAGACCTTTGGATTGGGGTTTAGGGATCGGAAAC---GATCCTTATTCTCCGAGAAGTCGGTCAAACTTGGTCATTTAGAGGAAGTAAAAGTCGTAACAAGGTTTCCGTAGGTGAACCTGCGGAAGGATCATT-AAAAAA--TCTTTA-TCCGGGAATTCG-----TTTCGT----TTTCCC----G-G-ATTATTTGTATTCAAA--TC-CCACTCTTT--AT-AAAT------------ATA-------TTAAT----------TATATAAAAC--AAA-AA-T-AAAAGAGAAAACTTTCAACAACGGATCTCTTGGCTCTCGCATCGATGAAGAACGCAGCGAAATGCGATACGTAGTGTGAATTGCAGAATTCCGTGAATCATCGAA-TCTTTGAACACAAATTGTACTTTCCAGTAATCTGGGAAGTATGCTTGGTTGAGGATCATTAAAATAACA-TTCGTGAG---------------TTTTTTC---------------GCGGATTTGA---G-TTTT-CC--AGTA--TTT-TTA--T-TAT-----AA-------AA-------------------AAAAT-GTTGGTAACTTT-AAAATT-AT--TT-----ATTACTTGGTACAA-GTT-GAAAACGTAC-T-------------------------------ATA--TG-TGT-GGTTCGCT-GACAACTTGTCCA--T-C--TT----T-ATAT-ATTATGC------CCGCACTTGG---TTTT----T-ATGCTCTGTGCGG--AGT--ATATA-TTTTT---TTTTAT-GAC-CTCAGCTCAAGCAAGAACACCCGGCTGAACTTAAGCATATCAATAAGCGGAGGAAAAGAAACTAACAAGGATT-CCCCTAGTAACGGCGAGTGAAGAGGGAAAAGCTCAAATTTTAAATCTACC-TGG---TTC--CCAGGTCGAATTGTAATTTGAAGAAGCGATATCGGG-TT-TTGAGGTCTGGTTCAAGTTCTTTGGAACAAGACATCAT-GG-AGGGTGAGAATCCCGTGCATGATCAGACC--AA-GAT--AC-C---CAATATTCGTTTTCTAAGAGTCGAGTTGTTTGGGAATGCAGCTCAAAATGGG-T-GGTAGAC-TTCACCTAAGGCTAAATATCAGCGAGAGACCGATAGCGAACAAGTACTGTGAA-GGAAAGATGAAAAGAACTTTGAAAAGAGAGTTAAATAGTACGTGAAATTGTTGAAAGGGAAACGATTGAAGTCAGTCATGCTAG-TGAAAAATCAGTTTGACGGG-TTTT--GAGTTCTTGAGT--AGAGGCAGGGT---CAA---ACCGTTTCTCTTTTGGACTTGAGATTTGTTAGATGTACTTTTTC-TTTGGCAGGTCAACGTCGGTTTC-GGGGGTTGTAAA---------ATACTC-GGGGAAAAGTAGCTCTGCTTCGG---TAGAGTG-TTATAGACCCTGGG-AGATGCAGCCTGCGGGATCGAGGATTGCAGCAAATGC--------------------CTTCG------GGCTTGTCGCCTG--TTCCTGGG-TGTTA-CCTCTCTTGTGACAACA-TT-CTTGCCACCGGAGGGTACTAATGCTCACT-GTTTAGAGCGATCGAAAA-TTTTGCTAAGGATGTTGACGTAATGGCTTTAAACGACCCGTCTTGAAACACGGACCAAGGAGTCTAACATGTGTGCGAG
>Diversispora_varaderana_KT444710 
AGGAATCCCTAGTAAGCATGAGTCATCAGCTCATG-TTGATTACGTCCCTGCCCTTTGTACACACCGCCCGTCGCTACTACCGATTGAATGGCTTAGTGAGACCTTTGGATTGGGGTTTAGGGATCGGAAAC---GATCCTTATTCTCCGAGAAGTCGGTCAAACTTGGTCATTTAGAGGAAGTAAAAGTCGTAACAAGGTTTCCGTAGGTGAACCTGCGGAAGGATCATT-AAAAAA--TCTTTA-TCCGGGAATTCG-----TTTCGT----TTTCCC----G-G-ATTATTTGTATTCAAA--TC-CCACTCTTT--AT-AAAT------------ATA-------TTAAT----------TATATAAAAC--AAA-AA-T-AAAAGAGAAAACTTTCAACAACGGATCTCTTGGCTCTCGCATCGATGAAGAACGCAGCGAAATGCGATACGTAGTGTGAATTGCAGAATTCCGTGAATCATCGAA-TCTTTGAACGCAAATTGTACTTTCCAGTAATCTGGGAAGTATGCTTGGTTGAGGGTCATTAAAATAACA-TTCGTGAA---------------TTTTTTC---------------GCGGATTTGA---G-TTTT-CC--AGTA--TTT-TTA--T-TAT------A-------AA-------------------AAAAT-GTTGGTAACTTT-AAAATT-AT--TT-----ATTACTTGGTACAA-GTT-GAAAACGTAC-T-------------------------------ATA--TG-TGT-GGTTCGCT-GACAACTTGTCCA--T-C--TT----C-ATAT-ATTATGC------GCGCACTTGG---TTTT----T-ACGCTCTGTGC-G--AGT--ATATA--TTTT---TTTTAT-GAC-CTCAGCTCAAGCAAGAATACCC-GCTGAACTTAAGCATATCAATAAGCGGAGGAAAAGAAACTAACAAGGATT-CCCCTAGTAACGGCGAGTGAAGAGGGAAAAGCTCAAATTTTAAATCTACC-TGG---TTC--CCAGGTCGAATTGTAATTTGAAGAAGCGATATC-GG-TT-TTGAGGTCTGGTTCAAGTTCTTTGGAACAAGACATCAT-GG-AGGGTGAGAATCCCGTGCATGATCAGACC--AA-GAT--AC-C---CAATATTCGTTTTCTAAGAGTCGAGTTGTTTGGGAATGCAGCTCAAAATGGG-T-GGTAGAC-TTCACCTAAGGCTAAATATCAGCGAGAGACCGATAGCGAACAAGTACTGTGAA-GGAAAGATGAAAAGAACTTTGAAAAGAGAGTTAAATAGTACGTGAAATTGTTGAAAGGGAAACGATTGAAGTCAGTCATGCTAG-TGAAAAATCAGTTTGACGGG-TTTT--GAGTTCTTGAGT--AGAGGCAGGGT---CAA---ACCGTTTCTCTTTTGGACTTGAGATTTGTTAGATGTACTTTTTC-TTTGGCAGGTCAACGTCGGTTTC-GGGGGTTGTAAA---------ATACTT-GGGGAAAAGTAGCTCTGCTTCGG---GAGAGTG-TTATAGACCCTAGG-AGATGCAGCCTGCGGGATCGAGGATTGCAGCAAATGC--------------------CTTCG------GGCTTGTCGCCTG--TTCCTGGG-TGTTA-CCTCTCTTGTGACAACA-TT-CTTGCCACCGGAGGGTACTAATGCTCACT-GTTTAGAGCGATCGAAAA-TTTTGCTAAGGATGTTGACGTAATGGCTTTAAACGACCCGTCTTGAAACACGGACCAAGGAGTCTAACATGTGTGCGAG
>Diversispora_varaderana_KT444711 
AGGAATCCCTAGTAAGCATGAGTCATCAGCTCATG-CTGATTACGTCCCTGCCCTTTGTACACACCGCCCGTCGCTACTACCGATTGAATGGCTTAGTGAGACCTTTGGATTGGGGTTTAGGGATCGGAAAC---GATTCTTATTCTCCGAGAAGTCGGTCAAACTTGGTCATTTAGAGGAAGTAAAAGTCGTAACAAGGTTTCCATAGGTGAACCTGCGGAAGGATCATT--AAAAA--TTTTTA-TCCGGGAATTCG-----ATTCGTTTCGTTTCCC----G-G-ATTATTTGTATTCAAA--TC-CCACTCTTT--AT-AAAT------------ATA-------TTAAT----------TATATAAAAC--AAA-AA-T-AAAAGAGAAAACTTTCAACAACGGATCTCTTGGCTCTCGCATCGATGAAGAACGCAGCGAAATGCGATACGTAGTGTGAATTGCAGAATTCCGTGAATCATCGAA-TCTTTGAACGCAAATTGTACTTTCCAGTAATCTGGGAAGTATGCTTGGTTGAGGGTCATTAAAATAACA-TTCGTGAA---------------TTTTTTC---------------GCGGATTTGA---G-TTTT-CC--AGTA--TTT-TTA--T-TAT--------------AA-------------------AAAAT-GTTGGTAACTTT-AAAATT-AT--CT-----ATTACTTGGTATAA-GTT-GAAAACGTAC-T-------------------------------ATA--TG-TGT-GGTTCGCT-GACAACTTGTCCA--T-C--TT----A-ATAT-ATTATGC------GCGCACTTGG----TTT----T-ACGCTCTGTGC-G--AGT--ATATA-TTTTT---TTTTAT-GAC-CTCAGCTCAAGCAAGAATACCC-GCTGAACTTAAGCATATCAATAAGCGGAGGAAAAGAAACTAACAAGGATT-CCCCTAGTAACGGCGAGTGAAGAGGGAAAAGCTCAAATTTTAAATCTACC-TGG---TTC--CCAGGTCGAATTGTAATTTGAAGAAGCGATATC-GG-TT-TTGAGGTCTGGTTCAAGTTCTTTGGAACAAGACATCATGGG-AGGGTGAGAATCCCGTGCATGATCAGACC--AA-GAT--AC-C---CAATATTCGTTTTCTAAGAGTCGAGTTGTTTGGGAATGCAGCTCAAAATGGG-TGGGTAGAC-TTCACCTAAGGCTAAATATCAGCGAGAGACCGATAGCGAACAAGTACTGTGAA-GGAAAGATGAAAAGAACTTTGAAAAGAGAGTTAAATAGTACGTGAAATTGTTGAAAGGGAAACGATTGAAGTCAGTCATGCTAG-TGAAAAATCAGTTTGACGGG-TTTT--GAGTTCTTGAGT--AGAGGCAGGGT---CAA---ACCGTTTCTCTTTTGGACTTGAGATTTGTTAGATGTACTTTTTC-TTTGGCAGGTCAACGTCGGTTTC-GGGGGTTGTAAA---------ATACTC-GGGGAAAAGTAGCTCTGCTTCGG---TAGAGTG-TTATAGACCCTGGG-AGATGCAGCCTGCGGGATCGAGGATTGCAGCAAATGC--------------------CTTCG------GGCTTGTCGCCTG--TTCCTGGG-TGTTA-CCTCTCTTGTGACAACA-TT-CTTGCCACCGGAGGGTACTAATGCTCACT-GTTTAGAGCGATCGAAAA-TTTTGCTAAGGATGTTGACGTAATGGCTTTAAACGACCCGTCTTGAAACACGGACCAAGGAGTCTAACATGTGTGCGAG
>Diversispora_aestuarii_OL684642 
AGGAATCCCTAGTAAGCATGAGTCATCAGCTCATG-TTGATTACGTCCCTGCCCTTTGTACACACCGCCCGTCGCTACTACCGATTGAATGGCTTAGTGAGACCTTTGGATTGGGGTTTAGGGATCGGCAAC---GATCCTTATTCTCCGAGAAGTCGGTCAAACTTGGTCATTTAGAGGAAGTAAAAGTCGTAACAAGGTTTCCGTAGGTGAACCTGCGGAAGGATCATT-AAAAAA--TCTTTA-TCCAGGAATTCG-----TTTCGT----CTTCCT----G-G-ATTATTTGTATTCAAA--TC-CCACTCTTT--AT-AAAT------------ATA-------TTAAT----------TATATAAAAC--AAA-AA-T-ATAAAAGAAAACTTTCAACAACGGATCTCTTGGCTCTCGCATCGATGAAGAACGCAGCGAAATGCGATACGTAGTGTGAATTGCAGAATTCCGTGAATCATCGAA-TCTTTGAACGCAAATTGTACTTTCCAGTAATCTGGGAAGTATGCTTGGTTGAGGGTCATTAAAATAACA-TTCGTGAA---------------TTTTTTC---------------GCGGATTTGA---G-TTTT-CC--AGTA--TTT-TTA--T-TAT------A-------AA-------------------AAAAT-GTTGATAACTTT-AAAATT-AT--TT-----ATTACTTGGTACAA-GTT-GAAAACGTAC-T-------------------------------ATA--TG-TGT-GGTTCGCT-GACAACTTGTCCG--T-C--TT----T-ATAT-ATTATGC------GCGCACTTGG---TTTT----T-ATGCTCTGTGC-G--AGT--ATATA---TTT---TTTTAT-GAC-CTCAGTTCAAGCAAGAATACCC-ACTGAACTTAAGCATATCAATAAGCGGAGGAAAAGAAACTAACAAGGATT-CCCTTAGTAACGGCGAGTGAAGAGGGAAAAGTTCAAATTTTAAATCTACC-TGG---TTT--CCAGGTCGAATTGTAATTTGAAGAAGCGATATC-AG-TA-TTGAGGTCTGGTTCAAGTTCTTTGGAACAAGACATCAT-GG-AGGGTGAGAATCCCGTGCATGATCAGACC--AA-GAT--AC-C---TAATATTCGTTCTCTAAGAGTCGAGTTGTTTGGGAATGCAGCTCAAAATGGG-T-GGTAGAC-TTCACCTAAGGCTAAATATCAGCGAGAGACCGATAGCGAACAAGTACTGTGAA-GGAAAGATGAAAAGAACTTTGAAAAGAGAGTTAAATAGTACGTGAAATTGTTGAAAGGGAAACGATTGAAGTCAGTCATGCTAG-TGAAAAATCAGTTTGACGGG-TTTT--GAGTTCTTGAGT--AGAGGCAGGGT---CAA---ACCGTTTCTCTTTTGAACTTGGGATTTGTTAGATGTACTTTTTC-TTTGGCAGGTCAACGTCGGTTTC-GGGGGTTGTAAA---------TTACTT-GGGGGAAAGTAGCTCTGCTTCGG---GAGAGTG-TTATAGACCCTGGG-AGATGCAGCCTGTGGGATCGAGGATTGCAGCAAATGC--------------------CTTT-------GGCTTGTCGCCTG--TTCCTGGG-TGTTA-CCTCTCTTGTGACAACA-TT-CTTGCCACCGGAGGGTTCTAATGCTCACT-GTTTAGTGCGATCAAAAA-TTTTGCTAAGGATGTTGACGTAATGGCTTTAAACGACCCGTCTTGAAACACGGACCAAGGAGTCTAACATATGTGCGAG
>Diversispora_aestuarii_OL684645 
AGGAATCCCTAGTAAGCATGAGTTATCAGCTCATG-TTGATTACGTCCCTGCCCTTTGTACACACCGCCTGTCGTTACTACCGATTGAATGGCTTAGTGAGACCTTTGGATTGGGGTTTAGGGATCGGCAAC---GATCCTTATTCTCCGAGAAGTCAGTCAAACTTGGTCATTTAGAGGAAGTAAAAGTCGTAACAAGGTTTCCGTAGGTGAACCTGCGGAAGGATCATT--AAAAA--TCTTTA-TCCGGGAATTCG-----TTTCGT----TTTCTC----G-GATTTATTTGTATTCAAA--TT-CCACTCTTT--AT-AAAT------------ATA-------TTAAT----------TATATAAAAC--AAA-AA-T-AAAAAAGAAAACTTTCAACAACGGATCTCTTGGCTCTCGCATCGATGAAGAACGCAGCGAAATGCGATACGTAGTGTGAATTGCAGAATTCCGTGAATCATCGAA-TCTTTGAACGCAAATTGTACTTTCCAGTAATCTGGGAAGTATGCTTGGTTGAGGGTCATTAAAATAACA-TTCGTGAA---------------TTTTTTC---------------GCGGATTTGA---G-TTTT-CC--AGTA--TTT-TTA--T-TAT------A-------AA-------------------AAAAT-GTTGGTAACTTT-AAAATT-AT--TT-----ATTACTTGGTACAA-GTT-GAAAACGTAC-T-------------------------------ATA--TG-TGT-GGTTCGCT-GACAACTTGTCCA--T-C--AT----C-ATAT-ATTATGC------GCGCACTTGG---TTTT----T-ACGCTCTGTGC-G--AGT--ATATA---TTT---TTTTAT-GAC-CTCAGCTCAAGCAAGAATACCC-GCTGAACTTAAGCATATCAATAAGCGGAGGAAAAGAAACTAACAAGGATT-CCCCTAGTAACGGCGAGTGAAGAGGGAAAAGCTCAAATTTTAAATCTACC-TGG---GTTGACCAGGTCGAATTGTAATTTGAAGAAGCGATATC-AG-TG-CCGA-GTCTGGTTCAAGTTCTTTGGAACAAGACATCAT-GG-AGGGTGAGAATCCCGTGCATGATCAGACCC-AA-GGT--AC-C---TAATATTCGTTTTCTAAGAGTCGAGTTGTTTGGGAATGCAGCTCAAAATGGG-T-GGTAGAC-TTCACCTAAGGCTAAATATCAGCGAGAGACCGATAGCGAACAAGTACTGTGAA-GGAAAGATGAAAAGAACTTTGAAAAGAGAGTTAAATAGTACGTGAAATTGTTGAAAGGGAAACGATTGAAGTCAGTCATGCTAG-TGAAAAATCAGTTTGACGGG-TTTT--GAGTTCTTGAGT--TGAGGCAGGGT---CAA---ACCGTTTCTCTTTTGAACTTGGGATTTGTTAGATGTACTTTTTC-TTTGGCAGGTCAACGTCGGTTTC-GGGGGTTGTAAA---------TTACTT-GGGGGAAAGTAGCTCTGCTTCGG---GAGAGTG-TTATAGACCCTGGG-AGATGCAGCCTGTGGGATCGAGGATTGCAGCAAATGC--------------------CTTCT------GGCTTGTCGCCTG--TTCCTGGG-TGTTA-CCTCTCTTGTGACAACA-TT-CTTGCCACCGGAGGGCACTAATGCCTACT-GTTTAGAGCGATCGAAAA-TTTTGCTAAGGATGTTGACGTAATGGCTTTAAACGACCCGTCTTGAAACACGGACCAAGGAGTCTAACATATGTGCGAG
>Diversispora_aestuarii_OL684648 
AGGAATCCCTAGTAAGCATGAGTCATCAGCTCATG-TTGATTACGTCCCTGCCCTTTGTACACACCGCCCGTCGCTACTACCGATTGAATGGCTTAGTGAGACCTTTGGATTGGGGTTTAGGGATCGGCAAC---GATCCTTATTCTCCGAGAAGTCGGTCAAACTTGGTCATTTAGAGGAAGTAAAAGTCGTAACAAGGTTTCCGTAGGTGAACCTGCGGAAGGATCATT-AAAAAA--TCTTTA-TCCGGGAATTCG-----TTTCGT----TTTCCC----G-G-ATTATTTGTATTCAAA--TC-TCACTCTTT--AT-AAAT------------ATA-------TTAAT----------TATATAAAAC--AAA-AA-T--AAAAAGAAAACTTTCAACAACGGATCTCTTGGCTCTCGCATCGATGAAGAACGCAGCGAAATGCGATACGTAGTGTGAATTGCAGAATTCCGTGAATCATCGAA-TCTTTGAACGCAAATTGTACTTTCCAGTAATCTGGGAAGTATGCTTGGTTGAGGGTCATTAAAATAACA-TTCGTGAA---------------TTTTTTC---------------GCGGATTTGA---G-TTTT-CC--AGTA--TTT-TTA--T-TAT------A-------AA-------------------AAAAT-GTTGGTAACTTT-AAAATT-AT--TT-----ATTACTTGGTACAA-GTT-GAAAACGTAC-T-------------------------------ATA--TG-TGT-GGTTCGCT-GACAACTTGTCCA--T-C--AT----C-ATAT-ATTATGC------GCGCACTTGG---TTTT----T-ACGCTCTGTGC-G--AGT--ATATA--TTTT---TTTTAT-GAC-CTCAGCTCAAGCAAGAATACCC-GCTGAACTTAAGCATATCAATAAGCGGAGGAAAAGAAACTAACAAGGATT-CCCCTAGTAACGGCGAGTGAAGAGGGAAAAGCTCAAATTTTAAATCTACC-TGG---GTTGACCAGGTCGAATTGTAATTTGAAGAAGCGATATC-GG-TA-TTGAGGTCTGGTTCAAGTTCTTTGGAACAAGACATCAT-GG-AGGGTGAGAATCCCGTGCATGATCAGACCCAAG-GTA--CC-T---TAATATTCGTTTTCTAAGAGTCGAGTTGTTTGGGAATGCAGCTC-AAATGGG-T-GGTAGAC-TTCACCTAAGGCTAAATATCAGCGAGAGACTGATAGCGAACAAGTATTGTGAA-GGAAAGATGAAAAGAACTTTGAAAAGAGAGTTAAATAGTATGTGAAATTGTTGAAAGGGAAATGATTGAAGTCAGTCATGCTAG-TGAAAAATCAGTTTGACGGG-TTTT--GAGTTCTTGAGT--AGAGGCAGGGT---CAA---ACCGTTTCTCTTTTGAACTTGGGATTTGTTAGACGTACTTTTTC-TTTGGCAGGTCAACGTCAGTTTC--GGGGTTGTAAA---------ATATTT-GGGAGAAAGTAGCTCTGCTTCGG---GAGAGTG-TTATAGA-CCTGGG-AGATGCAGCCTGCGGGATCGAGGATTGCAGCAAATGC--------------------CTTT-------GGCTTGTCGCCTG--TTCCTGGG-TGTTA-CCTCTCTTGTGACAACA-TT-CTTGCCTCCGGAGGGTTCTAATGCTCACT-GTTTAGTGCGATCAAAAA-TTTTGCTAAGGATGTTGACGTAATGGCTTTAAACGACCCATCTTGAAATACGGACCAAGGAGTCTAACATATGTGCGAG
>Diversispora_aestuarii_OL684644 
AGGAATCCCTAGTAAGCATGAGTTATCAGCTCATG-TTGATTACGTCCCTGCCCTTTGTACACACCGCCTGTCGTTACTACCGATTGAATGGCTTAGTGAGACCTTTGGATTGGGGTTTAGGGATCGGCAAC---GATCCTTATTCTCCGAGAAGTCAGTCAAACTTGGTCATTTAGAGGAAGTAAAAGTCGTAACAAGGTTTCCGTAGGTGAACCTGCGGAAGGATCATT--AAAAA--TCTTTA-TCCGGGAATTCG-----TTTCGT----TTTCTC----G-GATTTATTTGTATTCAAA--TT-CCACTCTTT--AT-AAAT------------ATA-------TTAAT----------TATATAAAAC--AAA-AT-A-AAAAAAGAAAACTTTTAACAACGGATCTCTTGGCTCTCGTGTCGATGAAGAACGCAGCGAAATGCGATACGTAGTGTGAATTGCAAAATTCCGTGAATCATTGAA-TCTTTGAACGCAAATTGTACTTTCCAGTAATCTGGAAAGTATGCTTAGTTGAGGGTCATTAAAATAACA-TTTGTGAA----------------TTTTTC---------------GCGAATTTGA---G-TTTT-CC--AGTA--TTT-TTA--T-TAT------A-------AA-------------------AAAAT-GTTGATAACTTT-AAAATT-AT--TT-----ATTACTTGGTACAA-GTT-GAAAACGTAC-T-------------------------------ATA--TG-TGT-GGTTCGCT-GACAACTTGTCCG--T-C--TT----T-ATAT-ATTATGC------GCGCACTTGG---TTTT----T-ATGCTCTGTGC-G--AGT--ATATA---TTT---TTTTAT-GAC-CTCAGTTCAAGCAAGAATACCC-ACTGAACTTAAGCATATCAATAAGCGGAGGAAAAGAAACTAACAAGGATT-CCCTTAGTAACGGCGAGTGAAGAGGGAAAAGTTCAAATTTTAAATCTACC-TGG---TTT--CCAGGTCGAATTGTAATTTGAAGAAGCGATATC-AG-TG-CCGA-GTCTGGTTCAAGTTCTTTGGAACAAGACATCAT-GG-AGGGTGAGAATCCCGTGCATGATCAGACCCAAG-GTA--CC-T---TAATATTCGTTTTCTAAGAGTCGAGTTGTTTGGGAATGCAGCTCAAAATGGG-T-GGTAGAC-TTCACCTAAGGCTAAATATCAGCGAGAGACCGATAGCGAACAAGTATTGTGAA-GGAAAGATGAAAAGAACTTTGAAAAGAGAGTTAAATAGTATGTGAAATTGTTGAAAGGGAAATGATTGAAGTCAGTCATGCTAG-TGAAAAATCAGTTTGACGGG-TTTT--GAGTTCTTGAGT--TGAGGCAGGGT---TAA---ACCGTTTCTCTTTTGAACTTGGGATTTGTTAGACGTACTTTTTC-TTTGGCAGGTCAACGTCGGTTTC-GGGGGTTGTAAA---------ATACTT-GGGGGAAAGTAGCTCTGCTTCGG---GAGAGTG-TTATAGACCCTGGG-AGATGCAGCCTGTGGGATCGAGGATTGCAGCAAATGC--------------------CTTCT------GGCTTGTCGCCTG--TTCCTGGG-TGTTA-CCTCTCTTGTGACAACA-TT-CTTGCCTCCGGAGGGTTCTAATGCTCACT-GTTTAGTGCGATCAAAAA-TTTTGCTAAGGATGTTGACGTAATGGCTTTAAACGACCCGTCTTGAAACACGGACCAAGGAGTCTAACATATGTGCGAG
>Otospora_bareae_FR865444_ A new nucleotide sequence entered manually
AGGAATCCCTAGTAAGCATGAGTCATCAGCTCGTG-CTGATTACGTCCCTGCCCTTTGTACACACCGCCCGTCGCTACTACCGATTGAATGGCTTAGTGAGACCTTTGGATTGGGGTTTAGGGATCGGCAAC---GATCCTTATTCTCCGAGAAGTCGGTCAAACTTGGTCATTTAGAGGAAGTAAAAGTCGTAACAAGGGTTCCGTAGGTGAACCTGCGGAAGGATCATT-AAAAAA--TCTTTA-TCCGGGAATTCG-----TTTCGT----TTTCCC----G-G-ATTATTTGTATTCAAA--TC-CCACTCTTT--AT-AAAT------------ATA-------TTAAT----------TATATAAAAC--AAA-AT-A-AAAAAAGAAAACTTTCAACAACGGATCTCTTGGCTCTCGCATCGATGAAGAACGCAGCGAAATGCGATACGTAGTGTGAATTGCAGAATTCCGTGAATCATCGAA-TCTTTGAACGCAAATTGTACTTTCCAGTAATCTGGGAAGTATGCTTGGTTGAGGGTCATTAAAATAACA-TTCGCGAA---------------TTTTTTC---------------GCGGATTTGA---G-TTTT-CC--AGCG--TTT-AT----------------------AA-------------------TAAAT-GTTGGTAACTTT-AAAATT-AT--TT-----ATAACTTGGTACAA-GTC-GAAAACGTGC-T-------------------------------ATA--TA-TGT-GGTCCGCT-GACAACTTGTCCA--C-C--TT----C-ATAT-ATTATGC------GCGCACTTGG---TTTT----TAAAGCTCTGTGC-G--AGT--ATATA--TTTT---TTTTAT-GAC-CTCAGCTCAAGCAAGAATACCC-GCTGAACTTAAGCATATCAATAAGCGGAGGAAAAGAAACTAACAAGGATT-CCCCTAGTAACGGCGAGTGAAGAGGGAAAAGCTCAAATTTTAAATCTACC-TGG---TTC--CCAGGTCGAATTGTAATTTGAAGAAGCGATATC-GG-TA-TTGAGGTCTGGTTCAAGTTCTTTGGAACAAGACATCAT-GG-AGGGTGAGAATCCCGTGCATGATCAGACC--AA-GAT--AC-C---CAATATTCGTTTTCTAAGAGTCGAGTTGTTTGGGAATGCAGCTCAAAATGGG-T-GGTAGAC-TTCACC-AAGGCTAAATATCAGCGAGAGACCGATAGCGAACAAGTACTGTGAA-GGAAAGATGAAAAGAACTTTGAAAAGGGAGTTAAATAGTACGTGAGATTGTTGAAAGGGAAACGATTGAAGTCAGTCATGCTAG-TGAAAAATCAGTTTGACGGG-TTTT--GAGTTCTTGAGT--AGAGGCAGGGT---CAA---ACCGTTTCTCTTTTGGACTTGAGATTTGGCAGATGTACTTTTTC-TTTGGCAGGTCAACGTCGGTTTC-GGGGGTTGTAAA---------ATACTT-GGGGGAAAGTAGCTCTGCTTCGG---GAGAGTG-TTATAGACCCTGGG-AGATGCAGCCTGTGGGATCGAGGATTGCAGCAAATGC--------------------CTTT-------GGCTTGTCGCCTG--ATCCTGGG-TGTTA-CCTCTCTTGTGACAACA-TT-CTTGCCACCGGAGGGTTCTAATGCCTACT-GTTTAGAGCGATCGAAAA-TTTTGCTAAGGATGTTGACGTAATGGCTTTAAACGACCCGTCTTGAGACACGGACCAAGGAGTCTAACATATGTGCGAG
>Otospora_bareae_FR865445_ A new nucleotide sequence entered manually
AGGAATCCCTAGTAAGCATGAGTCATCAGCTCGTG-CTGATTACGTCCCTGCCCTTTGTACACACCGCCCGTCGCTACTACCGATTGAATGGCTTAGTGAGACCTTTGGATTGGGGTTTAGGGATCGGAAAC---GATCCTTATTCTCCGAGAAGTCGGTCAAACTTGGTCATTTAGAGGAAGTAAAAGTCGTAACAAGGTTTCCGTAGGTGAACCTGCGGAAGGATCATT-AAAAAA--TCTTTA-TCCGGGAATTCG-----TTTCGT----TTTCTC----G-G-ATTATTTGTATTCAAA--TC-CCACTCTTT--AT-AAAT------------ATA-------TTAAT----------TATATAAAAC--AAA-AT-A-AAAAAAGAAAACTTTCAACAACGGATCTCTTGGCTCTCGCATCGGTGAAGAACGCAGCGAAATGCGATACGTAGTGTGAATTGCAGAATTCCGTGAATCATCGAA-TCTTTGAACGCAAATTGTACTTTCCAGTAATCTGGGAAGTATGCTTGGTTGAGGGTCATTAAAATAACA-TTCGCGAA---------------TTTTTTC---------------GCGGATTTGA---G-TTTT-CC--AGCG--TTT-AT----------------------AA-------------------TAAAT-GTTGGTAACTTT-AAAATT-AT--TT-----ATAACTTGGTACAA-GTT-GAAAACGAGC-T-------------------------------ATA--TA-TGT-GGTTCGCT-GACAACTTGTCCA--C-C--TT----C-ATAT-ATTATGC------GCGCACTTGG---TTTT----TAAAGCTCTGTGC-G--AGT--ATATA---TTT---TTTTAT-GAC-CTCAGCTCAAGCAAGAATACCC-GCTGAACTTAAGCATATCAATAAGCGGAGGAAAAGAAACTAACAAGGATT-CCCCTAGTAACGGCGAGTGAAGAGGGAAAAGCTCAAATTTTAAATCTACC-TGG---TTC--CCAGGTCGAATTGTAATTTGAAGAAGCGATATC-GG-TA-TTGAGGTCTGGTTCAAGTTCTTTGGAACAAGACATCAT-GG-AGGGTGAGAATCCCGTGCATGATCAGACC--AA-GAT--AC-C---CAATATTCGTTTTCTAAGAGTCGAGTTGTTTGGGAATGCAGCTCAAAATGGG-T-GGTAGAC-TTCACCTAAGGCTAAATATCAGCGAGAGACCGATAGCGAACAAGTACTGTGAA-GGAAAGATGAAAAGAACTTTGAAAAGAGAGTTAAATAGTACGTGAAATTGTTGAAAGGGAAACGATTGAAGTCAGTCATGCTAG-TGAAAAATCAGTTTGACGGG-TTTT--GAGTTCTTGAGT--AGAGGCAGGGT---CAA---ACCGTTTCTCTTTTGGACTTAAGATTTGTTAGATGTACTTTTTC-TTTGGCAGGTCAACGCCGGTTTC-GGGGGTTGTAAA---------ATACTT-GGGGGAAAGTAGCTCTGCTTCGG---GAGAGTG-TTATAGACCTTGGG-GGATGCAGCCTGTGGGATCGAGGATTGCAGCAAATGC--------------------CTTT-------GGCTTGTCGCCTG--ATCCTGGG-TGTTA-CCTCTCTTGTGACAACA-TT-CTTGCCACCGGAGGGTACTAATGCCTACT-GTTTAGAGCGATCGAAAA-TTTTGCTAAGGATGTTGACGTAATGGCTTTAAACGACCCGTCTTGAAACACGGACCAAGGAGTCTAACATATGTGCGAG
>448_3_ 
AGGAATCCCTAGTAAGCATGAGTCATCAGCTCGTG-CTGATTACGTCCCTGCCCTTTGTACACACCGCCCGTCGCTACTACCGATTGAATGGCTTAGTGAGACCTTTGGATTGGGGTTTAGGGATCGGAAACACGGATCCTTATTCTCCGAGAAGTCGGTCAAACTTGGTCATTTAGAGGAAGTAAAAGTCGTAACAAGGTTTCCGTAGGTGAACCTGCGGAAGGATCATT--AAAAA--TTTATATTCCGGGAATTCG-----TTTCGT----TTTCCC----GTG-ATTATTTGTATTCAAA--TC-CCACTCTTT--AT-AAAT------------ATA-------TTAAT----------TATATAAAAC--AAA-AA-T-AAAAAAGAAAACTTTCAACAACGGATCTCTTGGCTCTCGCATCGATGAAGAACGCAGCGAAATGCGATACGTAGTGTGAATTGCAGAATTCCGTGAATCATCGAA-TCTTTGAACACAAATTGTACTTTCCAGTATTCTGGGAAGTATGCTTGGTTGAGGGTCATTAAAATAACA-TTCGTGAA---------------TTTTTTT---------------GCGGATTTGA---GTTTTT-CC--AGTA--TTT-ATA-----AT------A-------TA-------------------AAAAT-GTTGGTAACTTT-AAAATT-AT--TT-----ATTACTTGGTACAA-GTT-GAAGACGTTC-T-------------------------------ATA--TG-TGT-GGTTCGCT-GACAACTTGTCCA--T-C--TT----T-ATAT-ATTATAC------ACGCACTTGG-TTTTTT----T-ACGCTCTGTGC-G--AGT--ATATA--TTTT---TTTTAT-GAC-CTCAGCTCAAGTAAGAATACCC-GCTGAACTTAAGCATATCAATAAGCGGAGGAAAAGAAACTAACAAGGATT-CCCCTAGTAACGGCGAGTGAAGAGGGAAAAGCTCAAATTTTAAATCTACC-TGG---TTC--CCAGGTCGAATTGTAATTTGAAGAAGCGATATC-GG-TG-TTGAGGTCTGGTTCAAGTTCTTTGGAACAAGACATCAT-GG-AGGGTGAGAATCCCGTGCATGATCAGACC--AA-AAT--AC-T---TAATATTCGCTTTCTAAGAGTCGAGTTGTTTGGGAATGCAGCTCAAAATGGG-T-GGTAGAC-TTCACCTAAGGCTAAATATCAGCGAGAGACCGATAGCGAACAAGTACTGTGAA-GGAAAGATGAAAAGAACTTTGAAAAGAGAGTTAAATAGTACGTGAAATTGTTGAAAGGGAAACGATTGAAGTCAGTCATGCTAG-TGAAAAATCAGTTTGACGGG-TTTT--GAGTTCGGGAGT--AGAGGCAGGGT---CAA---ACCGTTTCTCTTTTGGACTTGGGATTTGTTGGATGTACTTTTTC-TTTGGCAGGTCAGCGTCGATTTC-GGAGGTTGTAAAATACTTATTATACTT-GAGGAAAAGTAGCTCTGCTTCGG---GAGAGTA-TTATAGACCGTGGG-GGATGCAGCCTGTGGGATCGAGGATTGCAGCAAATGCAAAGTACGGCCTATAACCGACTTT-------GGCTTGTCGCCTGA-TCTCTGGA-TGTTA-CCTCGCTTGTGACAACA-TT-CTTGCCACCGGTGAGTACTAATGCCCATTAGGTTAGAACGATCAAAAA-TTTTGCTAAGGATGCTGACGTAATGGCTTTAAACGACCCGTCTTGAAACACGGACCAAGGAGTCTAACATATGTGCGAG
>448_4_SSU_ITS_LSU_13_08_2021 
AGGAATCCCTAGTAAGCATGAGTCATCAGCTCGTG-CTGATTACGTCCCTGCCCTTTGTACACACCGCCCGTCGCTACTACCGATTGAATGGCTTAGTGAGACCTTTGGATTGGGGTTTAGGGATCGGAAACACGGATCCTTATTCTCCGAGAAGTCGGTCAAACTTGGTCATTTAGAGGAAGTAAAAGTCGTAACAAGGTTTCCGTAGGTGAACCTGCGGAAGGATCATT--AAAAA--TTTATATTCCGGGAATTCG-----TTTTGT----TTTCCC----GTG-ATTATTTGTATTCAAA--TC-CCACTCTTT--AT-AAAT------------ATA-------TTAAT----------TATATAAAAC--AAA-AA-T-AAAAAAGAAAACTTTCAACAACGGATCTCTTGGCTCTCGCATCGATGAAGAACGCAGCGAAATGCGATACGTAGTGTGAATTGCAGAATTCCGTGAATCATCGAA-TCTTTGAACACAAATTGTACTTTCTAGTATTCTGGGAAGTATGCTTGGTTGAGGGTCATTAAAATAACA-TTCGTGAA---------------TTTTTTT---------------GCGGATTTGA---G-TTTT-CC--AGTA--TTT-ATA-----AT------A-------TA-------------------AAAAT-GTTGGTAACTTT-AAAATC-AT--TT-----ATTACTTGGTACAA-GTT-GAAAACGTGC-T-------------------------------ATA--TA-TGT-GGTTCGCT-GACAACTTGTCCA--T-C--TT----T-ATAT-ATTATAC------ACGCACTTGG-TTTTTT----T-ACGCTTTGTGC-G--AGT--ATATA--TTTT---TTTTAT-GAC-CTCAGCTCAAGTAAGAATACCC-GCTGAACTTAAGCATATCAATAAGCGGAGGAAAAGAAACTAACAAGGATT-CCCCTAGTAACGGCGAGTGAAGAGGGAAAAGCTCAAATTTTAAATCTACC-TGG---TTC--CCAGGTCGAATTGTAATTTGAAGAAGCGATATC-GG-TG-TTGAGGTCTGGTTCAAGTTCTTTGGAACAAGACATCAT-GG-AGGGTGAGAATCCCGTGCATGATCAGACC--AA-AAT--AC-T---TAATATTCGCTTTCTAAGAGTCGAGTTGTTTGGGAATGCAGCTCAAAATGGG-T-GGTAGAC-TTCACCTAAGGCTAAATATCAGCGAGAGACCGATAGCGAACAAGTACTGTGAA-GGAAAGATGAAAAGAACTTTGAAAAGAGAGTTAAATAGTACGTGAAATTGTTGAAAGGGAAACGATTGAAGTCAGTCATGCTAG-TGAAAAATCAGTTTGACGGG-TTTT--GAGTTCGGGAGT--AGAGGCAGGGT---CAA---ACCGTTTCTCTTTTGGACTTGGGATTTGTTAGATGTACTTTTTC-TTTGGCAGGTCAGCGTCGATTTC-GGAGGTTGTAAAATACTTATTATACTT-GAGGAAAAGTAGCTCTGCTTCGG---GAGAGTA-TTATAGACCGTGGG-GGATGCAGCCTGCGGAATCGAGGATTGCAGCAAATGCAAAGTACGGCCTATAACCGACTTT-------GGCTTGTCGCCTGA-TCTCTGGA-TGTTA-CCTTGCTTGTGACAACA-TT-CTTGTCACCGGTGAGTACTAATGCCCATTAGGTTAGAACGATCAAAAA-TTTTGCTAAGGATGCTGACGTAATGGCTTTAAACGACCCGTCTTGAAACACGGACCAAGGAGTCTAACATATGTGCGAG
>Diversispora_densissima_MT724382 
AGGAATCCCTAGTAAGCATGAGTCATCAGCTCGTG-CTGATTACGTCCCTGCCCTTTGTACACACCGCCCGTCGCTACTACCGATTGAATGGCTTAGTGAGACCTTTGGATTGGGGTTTAGGGATCGGAAAC---GATCCTTATTCTCCGAGAAGTCGGTCAAACTTGGTCATTTAGAGGAAGTAAAAGTCGTAACAAGGTTTCCGTAGGTGAACCTGCGGAAGGATCATT--AAAAA--TTTATA-TCCGGGAATTCG-----TTTCGT----TTTCCC----GTG-ATTATTTGTATTCAAA--TC-CCACTCTTT--AT-AAAT------------ATA-------TTAAT----------TATATAAAAC-AAAA-AA-T-AAAAAAGAAAACTTTCAACAACGGATCTCTTGGCTCTCGCATCGATGAAGAACGCAGCGAAATGCGATACGTAATGTGAATTGCAGAATTCCGTGAATCATCGAA-TCTTTGAACACAAATTGTACTTTCCAGTATTCTGGGAAGTATGCTTGGTTGAGGGTCATTAAAATAACA-TTCGTGAA---------------TTTTTTT---------------GCGGATTTGA---G-TTTT-CC--AGTA--TTT-AT-------------------------------------------AAAAT-GTTGGTAACTTT-AAAATT-A---TT-----ATTACTTGGTACAA-GTT-GAAGACGTTC-T-------------------------------ATATGTG-TGT-GGTTCGCT-GACAACTTGTCCA--T-C--AT----C-ATAT-ATTATGC------GCGCACTTGG---TTTT----T-ACGCTCTGTGC-G--AGT--ATATA-TATTT---TTTTGT-GAC-CTCAGCTCAAGTAAGAATACCC-GCTGAACTTAAGCATATCAATAAGCGGAGGAAAAGAAACTAACAAGGATT--CCCTAGTAACGGCGAGTGAAGAGGGAAAAGCTCAAATTTTAAATCTACC-TGG---TTC--CCAGGTCGAATTGTAATTTGAAGAAGCGATATC-GG-TG-TGGAGGTCTGGTTCAAGTTCTTTGGAACAAGACATCAT-GG-AGGGTGAGAATCCCGTGCATGATCAGACC--AA-AAT--AC-T---TAATATTCGTTTTCTAAGAGTCGAGTTGTTTGGGAATGCAGCTCAAAATGGG-T-GGTAGAC-TTCACCTAAGGCTAAATATCAGCGAGAGACCGATAGCGAACAAGTACTGTGAA-GGAAAGATGAAAAGAACTTTGAAAAGAGAGTTAAATAGTACGTGAAATTGTTGAAAGGGAAACGATTGAAGTCAGTCATGCTAG-TGAAAAATCAGTTCGACGGG-TTTT--GAGTTCGGGAGT--AGAGGCAGGGT---CAA---ACCGTTTCTCTTTTGGACTTGGGATTTGTCGGACGTACTTTTTC-TTTGGCAGGTCAGCGTCGGTTTC-GGAGGTTGTAAA---------ATACTT-GGGGGAAAGTAGCTCTGCTTCGG---GAGAGTG-TTATAGACCCTGGG-AGATGCAGCCTGTGGGATCGAGGATTGCAGCAAATGC--------------------CTTT-------GGCTTGTCGCCTA--TCTCTGGT-CGTTA-CCTCTCTTGTGACAACA-TT-CTTGCCACCGGAGGGTACTAATGTCCACT-ACTTAGAGTGATCGAAAA-TTTTGCTAAGGATGCTGACGTAATGGCTTTAAACGACCCGTCTTGAAACACGGACCAAGGAGTCTAACATATGTGCGAG
>Diversispora_densissima_MT724383 
AGGAATCCCTAGTAAGCATGAGTCATCAGCTCGTG-CTGATTACGTCCCTGCCCTTTGTACACACCGCCCGTCGCTACTACCGATTGAATGGCTTAGTGAGACCTTTGGATTGGGGTTTAGGGATCGGAAAC---GATCCTTATTCTCCGAGAAGTCGGTCAAACTTGGTCATTTAGAGGAAGTAAAAGTCGTAACAAGGTTTCCGTAGGTGAACCTGCGGAAGGATCATT--AAAAA--TTTATA-TCCGGGAATTCG-----TTTCGT----TTTCCC----GTG-ATTATTTGTATTCAAA--TC-CCACTCTTT--AT-AAAT------------ATA-------TTAAT----------TATATAAAAC-AAAA-AA-T-AAAAAAGAAAACTTTCAACAACGGATCTCTTGGCTCTCGCATCGATGAAGAACGCAGCGAAATGCGATACGTAATGTGAATTGCAGAATTCCGTGAATCATCGAA-TCTTTGAACACAAATTGTACTTTCCAGTATTCTGGGAAGTATGCTTGGTTGAGGGTCATTAAAATAACA-TTCGTGAA---------------TTTTTTT---------------GCGGATTTGA---G-TTTT-CC--AGTA--TTT-AT-------------------------------------------AAAAT-GTTGGTAACTTT-AAAATT-A---TT-----ATTACTTGGTACAA-GTT-GAAGACGTTC-T-------------------------------ATATGTG-TGT-GGTTCGCT-GACAACTTGTCCA--T-C--AT----C-ATAT-ATTATGC------GCGCACTTGG---TTTT----T-ACGCTCTGTGC-G--AGT--ATATA-TATTT---TTTTGT-GAC-CTCAGCTCAAGTAAGAATACCC-GCTGAACTTAAGCATATCAATAAGCGGAGGAAAAGAAACTAACAAGGATT--CCCTAGTAACGGCGAGTGAAGAGGGAAAAGCTCAAATTTTAAATCTACC-TGG---TTC--CCAGGTCGAATTGTAATTTGAAGAAGCGATATC-GG-TG-TGGAGGTCTGGTTCAAGTTCTTTGGAACAAGACATCAT-GG-AGGGTGAGAATCCCGTGCATGATCAGACC--AA-AAT--AC-T---TAATATTCGTTTTCTAAGAGTCGAGTTGTTTGGGAATGCAGCTCAAAATGGG-T-GGTAGAC-TTCACCTAAGGCTAAATATCAGCGAGAGACCGATAGCGAACAAGTACTGTGAA-GGAAAGATGAAAAGAACTTTGAAAAGAGAGTTAAATAGTACGTGAAATTGTTGAAAGGGAAACGATTGAAGTCAGTCATGCTAG-TGAAAAATCAGTTCGACGGG-TTTT--GAGTTCGGGAGT--AGAGGCAGGGT---CAA---ACCGTTTCTCTTTTGGACTTGGGATTTGTCGGACGTACTTTTTC-TTTGGCAGGTCAGCGTCGGTTTC-GGAGGTTGTAAA---------ATACTT-GGGGGAAAGTAGCTCTGCTTCGG---GAGAGTG-TTATAGACCCTGGG-AGATGCAGCCTGTGGGATCGAGGATTGCAGCAAATGC--------------------CTTT-------GGCTTGTCGCCTA--TCTCTGGT-CGTTA-CCTCTCTTGTGACAACA-TT-CTTGCCACCGGAGGGTACTAATGTCCACT-ACTTAGAGTGATCGAAAA-TTTTGCTAAGGATGCTGACGTAATGGCTTTAAACGACCCGTCTTGAAACACGGACCAAGGAGTCTAACATATGTGCGAG
>Diversispora_densissima_MT724384 
AGGAATCCCTAGTAAGCATGAGTCATCAGCTCGTG-CTGATTACGTCCCTGCCCTTTGTACACACCGCCCGTCGCTACTACCGATTGAATGGCTTAGTGAGACCTTTGGATTGGGGTTTAGGGATCGGAAAC---GATCCTTATTCTCCGAGAAGTCGGTCAAACTTGGTCATTTAGAGGAAGTAAAAGTCGTAACAAGGTTTCCGTAGGTGAACCTGCGGAAGGATCATT--AAAAA--TTTATA-TCCGGGAATTCG-----TTTCGT----TTTCCC----GTG-ATTATTTGTATTCAAA--TC-CCACTCTTT--AT-AAAT------------ATA-------TTAAT----------TATATAAAAC--AAA-AA-T-AAAAAAGAAAACTTTCAACAACGGATCTCTTGGCTCTCGCATCGATGAAGAACGCAGCGAAATGCGATACGTAGTGTGAATTGCAGAATTCCGTGAATCATCGAA-TCTTTGAACACAAATTGTACTTTCCAGTATTCTGGGAAGTATGCTTGGTTGAGGGTCATTAAAATAACA-TTCGTGAA----------------TTTTTT---------------GCGGATTTGA---G-TTTT-CC--AGTA--TTT--------TAT--------------TA-------------------AAAAT-GTTGGTAACTTT-AAAATT-A---TT-----ATTACTTGGTTCAA-GTT-GAAGACGTTC-T-------------------------------ATA--TG-TGT-GGTTCGCT-GACAACTTGTCCA--T-C--TT----T-ATAT-ATTATGC------GCGCACTTGT---TTTT----A-ATGCTTTGTGT-G--AGC--ATATA-TTTTT---TTTTAT-GAC-CTCAGCTCAAGTAAGAATACCC-GCTGAACTTAAGCATATCAATAAGCGGAGGAAAAGAAACTAACAAGGATT-CCCCTAGTAACGGCGAGTGAAGAGGGAAAAGCTCAAATTTTAAATCTACC-TGG---TTC--CCAGGTCGAATTGTAATTTGAAGAAGCGATATC-GG-TG-TGGAGGTCTGGTTCAAGTTCTTTGGAACAAGACATCAT-GG-AGGGTGAGAATCCCGTGCATGATCAGACC--AA-AAT--AC-T---TAATATTCGCTTTCTAAGAGTCGAGTTGTTTGGGAATGCAGCTCAAAATGGG-T-GGTAGAC-TTCACCTAAGGCTAAATATCAGCGAGAGACCGATAGCGAACAAGTACTGTGAA-GGAAAGATGAAAAGAACTTTGAAAAGAGAGTTAAATAGTACGTGAAATTGTTGAAAGGGAAACGATTGAAGTCAGTCATGCTAG-TGAAAAATCAGTTCGACGGG-TTTT--GAGTTCGGGAGT--AGAGGCAGGGT---CAA---ACCGTTTCTCTTTTGGACTTGGGATTTGTCGGACGTACTTTTTC-TTTGGCAGGTCAGCGTCGGTTTC-GGAGGTTGTAAA---------ATACTT-GGGGGAAAGTAGCTCTGCTTCGG---GAGAGTG-TTATAGACCCTGGG-AGATGCAGCCTGTGGGATCGAGGATTGCAGCAAATGC--------------------CTTT-------GGCTTGTCGCCTA--TCTCTGGT-CGTTA-CCTCTCTTGTGACAACA-TT-CTTGCCACCGGAGGGTACTAATGTCCACT-ACTTAGAGTGATCGAAAA-TTTTGCTAAGGATGCTGACGTAATGGCTTTAAACGACCCGTCTTGAAACACGGACCAAGGAGTCTAACATATGTGCGAG
>Diversispora_marina_MT725498 
AGGAATCCCTAGTAAGCATGAGTCATCAGCTCATG-TTGATTACGTCCCTGCCCTTTGTACACACCGCCCGTCGCTACTACCGATTGAATGGCTTAGTGAGACCTTTGGATTGGGGTTTAGGGATCGGAAAC---GATTCTTTTTTTCCGAGAAGTCGGTCAAACTTGGTCATTTAGAGGAAGTAAAAGTCGTAACAAGGTTTCCGTAGGTGAACCTGCGGAAGGATCATT--AAAAA--TTTATATTCCGGGAATTCG-----TTTCGT----TTTCCC----G-G-ATTATTTGTATTCAAA--TC-CCACTCTTT--AT-AAAT------------ATA-------TTAAT----------TATATAAAAC--AAA-AT-A-AAAAAAGAAAACTTTCAACAACGGATCTCTTGGCTCTCGCATCGATGAAGAACGCAGCGAAATGCGATACGTAGTGTGAATTGCAGAATTCCGTGAATCATCGAA-TCTTTGAACACAAATTGTACTTTCCAGTAATCTGGGAAGTATGCTTGGTTGAGGGTCATTAAAATAACA-TTCGTGAA---------------TTTTTTT---------------GCGGATTTGA---G-TTTT-CC--AGCA--TTT-----------------A-------TA-------------------AAAAT-GTTGGTAACTTT-AAAATT-TA--TT-----ATTACTTGGTACAA-GTT-GAAAACGTTC-T-------------------------------ATATGTG-TGT-GGTTCGCT-GACAACTTGTCCA--T-C--TT----T-ATAT-ATTATGC------GCGCACTTGT---TTTT----T-TGGCTTCGTGC-G--AGT--ATATA--TTTT---TTTTAT-GAC-CTCAGCTCAAGTAAGAATACCC-GCTGAACTTAAGCATATCAATAAGCGGAGGAAAAGAAACTAACAAGGATT-CCCCTAGTAACGGCGAGTGAAGAGGGAAAAGCTCAAATTTTAAATCTACC-TGG---TTC--CCAGGTCGAATTGTAATTTGAAGAATCGATATC-GGTTG-TGGAGGTCTGGTTCAAGTTCTTTGGAACAAGACATCAT-GGAAGGGTGAGAATCCCGTGCATGATCAGACC--AA-AAT--AC-C---TAATATTCGTTTTCTAAGAGTCGAGTTGTTTGGGAATGCAGCTCAAAATGGG-T-GGTAGAC-TTCACCTAAGGCTAAATATCAGCGAGAGACCGATAGCGAACAAGTACTGTGAA-GGAAAGATGAAAAGAACTTTGAAAAGAGAGTTAAATAGTACGTGAAATTGTTGAAAGGGAAACGATTGAAGTCAGTCATGCTAG-TGAAAAATCAGTTTGACGGG-TTTT--GAGTTCGGGAGT--AGAGGCAGGGT---CAA---ACCGTTTCTCTTTTGAACTTGGGATTTGTTAGATGTACTTTTTC-TTTGGCAGGTCAGCGTCGATTTC-GGAGGTTGTAAA---------ATACTT-GGGGGAAAGTAACTCTGCTTCGG---GAGAGTA-TTATAGACCCTGGG-GGATGCAGCCTGTGGGATCGAGGATTGCAGCAAATGC--------------------CTTT-------GGCTTGTCGCCTGA-TCTCTGGA-TGTTA-CCTCGCTTTTGACAACA-TT-CTTGCCACTTGTGGGTACTAATGCCCATCAGGTTAGAGCGATCAAAAA-TTTTGCTAAGGATGCTGACGTAATGGCTTTAAACGACCCGTCTTGAAACACGGACCAAGGAGTCTAACATATATGCGAG
>Diversispora_marina_MT725499 
AGGAATCCCTAGTAAGCATGAGTCATCAGCTCATG-TTGATTACGTCCCTGCCCTTTGTACACACCGCCCGTCGCTACTACCGATTGAATGGCTTAGTGAGACCTTTGGATTGGGGTTTAGGGATCGGAAAC---GATTCTTTTTTTCCGAGAAGTCGGTCAAACTTGGTCATTTAGAGGAAGTAAAAGTCGTAACAAGGTTTCCGTAGGTGAACCTGCGGAAGGATCATT--AAAAA--TTTATATTCCGGGAATTCG-----TTTCGT----TTTCCC----G-G-ATTATTTGTATTCAAA--TC-CCACTCTTT--AT-AAAT------------ATA-------TTAAT----------TATATAAAAC--AAA-AT-A-AAAAAAGAAAACTTTCAACAACGGATCTCTTGGCTCTCGCATCGATGAAGAACGCAGCGAAATGCGATACGTAGTGTGAATTGCAGAATTCCGTGAATCATCGAA-TCTTTGAACACAAATTGTACTTTCCAGTAATCTGGGAAGTATGCTTGGTTGAGGGTCATTAAAATAACA-TTCGTGAA---------------TTTTTTT---------------GCGGATTTGA---G-TTTT-CC--AGCA--TTT-----------------A-------TA-------------------AAAAT-GTTGGTAACTTT-AAAATT-TA--TT-----ATTACTTGGTACAA-GTT-GAAAACGTTC-T-------------------------------ATATGTG-TGT-GGTTCGCT-GACAACTTGTCCA--T-C--TT----T-ATAT-ATTATGC------GCGCACTTGT---TTTT----T-TGGCTTCGTGC-G--AGT--ATATA--TTTT---TTTTAT-GAC-CTCAGCTCAAGTAAGAATACCC-GCTGAACTTAAGCATATCAATAAGCGGAGGAAAAGAAACTAACAAGGATT-CCCCTAGTAACGGCGAGTGAAGAGGGAAAAGCTCAAATTTTAAATCTACC-TGG---TTC--CCAGGTCGAATTGTAATTTGAAGAATCGATATC-GG-TG-TGGAGGTCTGGTTCAAGTTCTTTGGAACAAGACATCAT-GGAAGGGTGAGAATCCCGTGCATGATCAGACC--AA-AAT--AC-C---TAATATTCGTTTTCTAAGAGTCGAGTTGTTTGGGAATGCAGCTCAAAATGGG-T-GGTAGAC-TTCACCTAAGGCTAAATATCAGCGAGAGACCGATAGCGAACAAGTACTGTGAA-GGAAAGATGAAAAGAACTTTGAAAAGAGAGTTAAATAGTACGTGAAATTGTTGAAAGGGAAACGATTGAAGTCAGTCATGCTAG-TGAAAAATCAGTTTGACGGG-TTTT--GAGTTCGGGAGT--AGAGGCAGGGT---CAA---ACCGTTTCTCTTTTGAACTTGGGATTTGTTAGATGTACTTTTTC-TTTGGCAGGTCAGCGTCGATTTC-GGAGGTTGTAAA---------ATACTT-GGGGGAAAGTAACTCTGCTTCGG---GAGAGTA-TTATAGACCCTGGG-GGATGCAGCCTGTGGGATCGAGGATTGCAGCAAATGC--------------------CTTT-------GGCTTGTCGCCTGA-TCTCTGGA-TGTTA-CCTCGCTTTTGACAACA-TT-CTTGCCACTTGTGGGTACTAATGCCCATCAGGTTAGAGCGATCAAAAA-TTTTGCTAAGGATGCTGACGTAATGGCTTTAAACGACCCGTCTTGAAACACGGACCAAGGAGTCTAACATATATGCGAG
>Diversispora_marina_MT725501 
AGGAATCCCTAGTAAGCATGAGTCATCAGCTCATG-TTGATTACGTCCCTGCCCTTTGTACACACCGCCCGTCGCTACTACCGATTGAATGGCTTAGTGAGACCTTTGGATTGGGGTTTAGGGATCGGAAAC---GATTCTTTTTTTCCGAGAAGTCGGTCAAACTTGGTCATTTAGAGGAAGTAAAAGTCGTAACAAGGTTTCCGTAGGTGAACCTGCGGAAGGATCATT--AAAAA--TTTATATTCCGGGAATTCG-----TTTCGT----TTTCCC----G-G-ATTATTTGTATTCAAA--TC-CCACTCTTT--AT-AAAT------------ATA-------TTAAT----------TATATAAAAC--AAA-AT-A-AAAAAAGAAAACTTTCAACAACGGATCTCTTGGCTCTCGCATCGATGAAGAACGCAGCGAAATGCGATACGTAGTGTGAATTGCAGAATTCCGTGAATCATCGAA-TCTTTGAACACAAATTGTACTTTCCAGTAATCTGGGAAGTATGCTTGGTTGAGGGTCATTAAAATAACA-TTCGTGAA---------------TTTTTTT---------------GCGGATTTGA---G-TTTT-CC--AGCA--TTT-----------------A-------TA-------------------AAAAT-GTTGGTAACTTT-AAAATT-A---TT-----ATTACTTGGTACAA-GTT-GAAAACGTTC-T-------------------------------ATATGTG-TGT-GGTTCGCT-GACAACTTGTCCA--T-C--TT----T-ATAT-ATTATGC------GCGCACTTGT---TTTT----T-TGGCTTCGTGC-G--AGT--ATATA--TTTT---TTTTAT-GAC-CTCAGCTCAAGTAAGAATACCC-GCTGAACTTAAGCATATCAATAAGCGGAGGAAAAGAAACTAACAAGGATT-CCCCTAGTAACGGCGAGTGAAGAGGGAAAAGCTCAAATTTTAAATCTACC-TGG---TTC--CCAGGTCGAATTGTAATTTGAAGAATCGATATCGGG-TG-TGGAGGTCTGGTTCAAGTTCTTTGGAACAAGACATCAT-GGAAGGGTGAGAATCCCGTGCATGATCAGACC--AA-AAT--AC-C---TAATATTCGTTTTCTAAGAGTCGAGTTGTTTGGGAATGCAGCTCAAAATGGG-T-GGTAGAC-TTCACCTAAGGCTAAATATCAGCGAGAGACCGATAGCGAACAAGTACTGTGAA-GGAAAGATGAAAAGAACTTTGAAAAGAGAGTTAAATAGTACGTGAAATTGTTGAAAGGGAAACGATTGAAGTCAGTCATGCTAG-TGAAAAATCAGTTTGACGGG-TTTT--GAGTTCGGGAGT--AGAGGCAGGGT---CAA---ACCGTTTCTCTTTTGAACTTGGGATTTGTTAGATGTACTTTTTC-TTTGGCAGGTCAGCGTCGATTTC-GGAGGTTGTAAA---------ATACTT-GGGGGAAAGTAACTCTGCTTCGG---GAGAGTA-TTATAGACCCTGGG-GGATGCAGCCTGTGGGATCGAGGATTGCAGCAAATGC--------------------CTTT-------GGCTTGTCGCCTGA-TCTCTGGA-TGTTA-CCTCGCTTTTGACAACA-TT-CTTGCCACTTGTGGGTACTAATGCCCATCAGGTTAGAGCGATCAAAAA-TTTTGCTAAGGATGCTGACGTAATGGCTTTAAACGACCCGTCTTGAAACACGGACCAAGGAGTCTAGCATATATGCGAG
>Diversispora_marina_MT725502 
AGGAATCCCTAGTAAGCATGAGTCATCAGCTCATG-TTGATTACGTCCCTGCCCTTTGTACACACCGCCCGTCGCTACTACCGATTGAATGGCTTAGTGAGACCTTTGGATTGGGGTTTAGGGATCGGAAAC---GATTCTTTTTTTCCGAGAAGTCGGTCAAACTTGGTCATTTAGAGGAAGTAAAAGTCGTAACAAGGTTTCCGTAGGTGAACCTGCGGAAGGATCATT--AAAAA--TTTATATTCCGGGAATTCG-----TTTCGT----TTTCCC----G-G-ATTATTTGTATTCAAA--TC-CCACTCTTT--AT-AAAT------------ATA-------TTAAT----------TATATAAAAC--AAA-AT-A-AAAAAAGAAAACTTTCAACAACGGATCTCTTGGCTCTCGCATCGATGAAGAACGCAGCGAAATGCGATACGTAGTGTGAATTGCAGAATTCCGTGAATCATCGAA-TCTTTGAACACAAATTGTACTTTCCAGTAATCTGGGAAGTATGCTTGGTTGAGGGTCATTAAAATAACATTTCGTGAA---------------TTTTTTT---------------GCGGATTTGA---G-TTTT-CC--AGCA--TTT-----------------A-------TA-------------------AAAAT-GTTGGTAACTTT-AAAATT-A---TT-----ATTACTTGGTACAA-GTT-GAAAACGTTC-T-------------------------------ATATGTG-TGT-GGTTCGCT-GACAACTTGTCCA--T-C--TT----T-ATAT-ATTATGC------GCGCACTTGT---TTTT----T-TGGCTTCGTGC-G--AGT--ATATA--TTTT---TTTTAT-GAC-CTCAGCTCAAGTAAGAATACCC-GCTGAACTTAAGCATATCAATAAGCGGAGGAAAAGAAACTAACAAGGATT-CCCCTAGTAACGGCGAGTGAAGAGGGAAAAGCTCAAATTTTAAATCTACC-TGG---TTC--CCAGGTCGAATTGTAATTTGAAGAATCGATATC-GG-TG-TGGAGGTCTGGTTCAAGTTCTTTGGAACAAGACATCAT-GG-AGGGTGAGAATCCCGTGCATGATCAGACC--AA-AAT--AC-C---TAATATTCGTTTTCTAAGAGTCGAGTTGTTTGGGAATGCAGCTCAAAATGGG-T-GGTAGAC-TTCACCTAAGGCTAAATATCAGCGAGAGACCGATAGCGAACAAGTACTGTGAA-GGAAAGATGAAAAGAACTTTGAAAAGAGAGTTAAATAGTACGTGAAATTGTTGAAAGGGAAACGATTGAAGTCAGTCATGCTAG-TGAAAAATCAGTTTGACGGG-TTTT--GAGTTCGGGAGT--AGAGGCAGGGT---CAA---ACCGTTTCTCTTTTGAACTTGGGATTTGTTAGATGTACTTTTTC-TTTGGCAGGTCAGCGTCGATTTC-GGAGGTTGTAAA---------ATACTT-GGGGGAAAGTAACTCTGCTTCGG---GAGAGTA-TTATAGACCCTGGG-GGATGCAGCCTGTGGGATCGAGGATTGCAGCAAATGC--------------------CTTT-------GGCTTGTCGCCTGA-TCTCTGGA-TGTTA-CCTCGCTTTTGACAACA-TT-CTTGCCACTTGTGGGTACTAATGCCCATCAGGTTAGAGCGATCAAAAA-TTTTGCTAAGGATGCTGACGTAATGGCTTTAAACGACCCGTCTTGAAACACGGACCAAGGAGTCTAGCATATATGCGAG
>Diversispora_clara_FR873629 
AGGAATCCCTAGTAAGCATGAGTCATCAGCTCATG-TTGATTACGTCCCTGCCCTTTGTACACACCGCCCGTCGCTACTACCGATTGAATGGCTTAGTGAGACCTTTGGATTGGGGTTTAGAGATCGGAAAC---GACCTTTATTCTCCGAGAAGTCGGTCAAACTTGGTCATTTAGAGGAAGTAAAAGTCGTAACAAGGTTTCCGTAGGTGAACCTGCGGAAGGATCATT--AAAAA--TATTTA-TCCGAGAATTCT-----TTACGT----TTTCCC----G-G-ATTATTTGTATTCAAA--TC-CCACTCTTT--AT-AAAT------------ATA-------CCAAT----------TATATAAAAC-AAAA-AT---AAATAAGAAAACTTTCAACAACGGATCTCTTGGCTCTCGCATCGATGAAGAACGCAGCGAAATGCGATACGTAATGTGAATTGCAG-ATTCCGTGAATCATCGAA-TCTTTGAACGCAAATTGTACTTTCTAGTAATCTAGGAAGTATGCTTGGTTGAGGGTCATTAAAATAACA-TTCGTGAA---------------TTCTTTC---------------GCGGATTTGA---G-TTTT-CC--GGCA--TTT-ATA-------------A-------TA-------------------TAAAC-GTTGGTAACTTT-AAAATT-AT---------TTTACTAGGTACAA-GTT-GAAGACGTTC-T-------------------------------ATA--TG-TTT-GGTTCGCT-GACAACTTGTCCA--T-C--TC----T-ATAT-ATTATGC------GCGCACTTGG---TTTT----TAAAGCTCTGTAC-G--AGT--ATATA--TTTT---TTTTAT-GAC-CTCAGCTCAAGCAAGAATACCC-GCTGAACTTAAGCATATCAATAAGCGGAGGAAAAGAAACTAACAAGGATT-CCCCTAGTAACGGCGAGTGAAGAGGGAAAAGCTCAAATTTTAAATCTACC-TGG---TTC--CCAGGTCGAATTGTAATTTGAAGAAGCGATATC-GG-TT-TTGAGGTCTGGTTCAAGTTCTTTGGAACAAGACATCAT-GG-AGGGTGAGAATCCCGTGCATGATCAGACC--AA-GAT--AC-C---TAATATTCGTTTTCTAAGAGTCGAGTTGTTTGGGAATGCAGCTCAAAATGGG-T-GGTAGAC-TTCACCTAAGGCTAAATATCAGCGAGAGACCGATAGCGAACAAGTACTGTGAA-GGAAAGATGAAAAGAACTTTGAAAAGAGAGTTAAATAGTACGTGAAATTGTTGAAAGGGAAACGATTGAAGTCAGTCATGCTAG-TGAAAATTCAGTTTGGCGGA-TTTT--GAGTTCAGGAGTAAGGAGACAGGGT---CAA---ACCGTTTCTCTTCTGGACTTCGAATTTGTCAGATGCACTTTTTC-TTTGGCAGGTCAGCGTCGGTTTC-GGAGGTTGTAAA---------ATACTT-GGGGTAAAGTAGCTCTGCTTCGG---GAGAGTG-TTATAGACCTTGGG-GGATGCAGCCTGCGGGATCGAGGATTGCAGCAAATGC---------------------CTTT------GGCTTGTCGCCTGG-TCTCTGGA-CGTTA-CCTCGCTTGTGACAACA-TT-CTTGCCACCGGTGGGTACTAATGCTCATTAGGTTAGAGCGATCAAAAA--TTTGCTAAGGATGTTGACGTAATGGCTTTAAACGACCCGTCTTGAAACACGGACCAAGGAGTCTAACATATGTGCGAG
>Diversispora_clara_FR873632 
AGGAATCCCTAGTAAGCATGAGTCATCAGCTCATG-TTGATTACGTCCCTGCCCTTTGTACACACCGCCCGTCGCTACTACCGATTGAATGGCTTAGTGAGACCTTTGGATTGGGGTTTAGAGATCGGAAAC---GACCTTTATTCTCCGAGAAGTCGGTCAAACTTGGTCATTTAGAGGAAGTAAAAGTCGTAACAAGGTTTCCGTAGGTGAACCTGCGGAAGGATCATT--AAAAA--TATTTA-TCCGAGAATTCT-----TTACGT----TTTCCC----G-G-ATTATTTGTATTCAAA--TT-CCACTCTTT--AT-AAAT------------ATA-------TCAAT----------TATATAAAAC-AAAA-AT-A-AAAAAAGAAAACTTTCAACAACGGATCTCTTGGCTCTCGCATCGATGAAGAACGCAGCGAAATGCGATACGTAATGTGAATTGCAG-ATTCCGTGAATCATCGAA-TCTTTGAACGCAAATTGTACTTCCTAGTAATCTAGAAAGTATGCTTGGTCGAGGGTCATTAAAATAACA-TTCGTGAA---------------TTCTTTC---------------GCGGATTTGA---G-TTTT-CC--GGCA--TTT-ATA-------------A-------TA-------------------TAAAC-GTTGGTAACTTT-AAAATT-AT---------TTTACTTGATACAA-GTT-GAAAACGTTC-T-------------------------------ATA--TG-TTT-GGTTCGCT-GACAACTTGTCCA--T-C--TC----T-ATAT-ATTATGC------GCGCACTTGG---TTTT----TAAAGCTCTGTAC-G--AGT--ATATA--TTTT---TTTTAT-GAC-CTCAGCTCAAGCAAGAATACCC-GCTGAACTTAAGCATATCAATAAGCGGAGGAAAAGAAACTAACAAGGATT-CCCCTAGTAACGGCGAGTGAAGAGGGAAAAGCTCAAATTTTAAATCTACC-TGG---TTC--CCAGGTCGAATTGTAATTTGAAGAAGCGATATC-GG-TT-TTGAGGTCTGGTTCAAGTTCTTTGGAACAAGACATCAT-GG-AGGGTGAGAATCCCGTGCATGATCAGACC--AA-GAT--AC-C---TAATATTCGTTTTCTAAGAGTCGAGTTGTTTGGGAATGCAGCTCAAAATGGG-T-GGTAGAC-TTCACCTAAGGCTAAATATCAGCGAGAGACCGATAGCGAACAAGTACTGTGAA-GGAAAGATGAAAAGAACTTTGAAAAGAGAGTTAAATAGTACGTGAAATTGTTGAAAGGGAAACGATTGAAGTCAGTCATGCTAG-TGAAAATTCAGTTTGGCGGA-TTTT--GAGTTCAGGAGTAAGGAGGCAGGGT---CAA---ACCGTTTCTCTTCTGGACTTCGAATTTGTCGGATGCACTTTTTC-TTTGGCAGGTCAGCGTCGGTTTC-GGAGGCTGTAAA---------ATACTT-GGGGGAAAGTAGCTCTGCTTCGG---TAGAGTG-TTATAGACCTTGGG-GGATGCAGCCTGTGGGATCGAGGATTGCAGCAAATGC--------------------TTTTT------GGCTTGTCGCCTGG-TCTCTGGA-TGTTA-CCTCGCTTGTGACAACA-TT-CTTGTCACCGGTGAGTACTAATGCCCATTAGGTTAGAGCGATCAAAAA--TTTGCTAAGGATGCTGACGTAATGGCTTTAAACGACCCGTCTTGAAACACGGACCAAGGAGTCTAACATATGTGCGAG
>Diversispora_clara_FR873630 
AGGAATCCCTAGTAAGCATGAGTCATCAGCTCATG-TTGATTACGTCCCTGCCCTTTGTACACACCGCCCGTCGCTACTACCGATTGAATGGCTTAGTGAGACCTTTGGATTGGGGTTTAGAGATCGGAAAC---GACCTTTATTCTCCGAGAAGTCGGTCAAACTTGGTCATTTAGAGGAAGTAAAAGTCGTAACAAGGTTTCCGTAGGTGAACCTGCGGAAGGATCATT--AAAAA--TATTTA-TCCGAGAATTCT-----TTACGT----TTTCCC----G-G-ATTATTTGTATTCAAA--TC-CCACTCTTT--AT-AAAT------------ATA-------CCAAT----------TATATAAAAC-AAAA-AT---AAATAAGAAAACTTTCAACAACGGATCTCTTGGCTCTCGCATCGATGAAGAACGCAGCGAAATGCGATACGTAATGTGAATTGCAG-ATTCCGTGAATCATCGAA-TCTTTGAACGCAAATTGTACTTTCTAGTAATCTAGGAAGTATGCTTGGTTGAGGGTCATTAAAATAACA-TTCGTGAA---------------TTCTTTC---------------GCGGATTTGA---G-TTTT-CC--GGCA--TTT-ATA-------------A-------TA-------------------TAAAC-GTTGGTAACTTT-AAAATT-AT---------TTTACTTGGTACAA-GTT-GAAAACGTTC-T-------------------------------ATA--TG-TTT-GGTTCGCT-GACAACTTGTCCA--T-C--TC----T-ATAT-ATTATGC------GCGCACTTGG---TTTT----TAAAGCTCTGTAC-G--AGT--ATATA--TTTT---TTTTAT-GAC-CTCAGCTCAAGCAAGAATACCC-GCTGAACTTAAGCATATCAATAAGCGGAGG-AAAGAAACTAACAAGGA-T-CCCCTAGTAACGGCGAGTGAAGAGGGAAAAGCTCAAATTTTAAATCTACC-TGG---TTC--CCAGGTCGAATTGTAATTTGAAGAAGCGATATC-GG-TT-TTGAGGTCTGGTTCAAGTTCTTTGGAACAAGACATCAT-GG-AGGGTGAGAATCCCGTGCATGATCAGACC--AA-GAT--AC-C---TAATATTCGTTTTCTAAGAGTCGAGTTGTTTGGGAATGCAGCTCAAAATGGG-T-GGTAGAC-TTCACCTAAGGCTAAATATCAGCGAGAGACCGATAGCGAACAAGTACTGTGAA-GGAAAGATGAAAAGAACTTTGAAAAGAGAGTTAAATAGTACGTGAAATTGTTGAAAGGGAAACGATTGAAGTCAGTCATGCTAG-TGAAAATTCAGTTTGGCGGA-TTTT--GAGTTCAGGAGTAAGGAGGCAGGGT---CAA---ACCGTTTCTCTTCTGGACTTCGAATTTGTCGGATGCACTTTTTC-TTTGGCAGGTCAGCGTCGGTTTC-GGAGGTTGTAAA---------ATACTT-GGGGGAAAGTAGCTCTGCTTCGG---TAGAGTG-TTATAGACCTTGGG-GGATGCGGCCTGCGGGATCGAGGATTGCAGCAAATGC--------------------TTTTT------GGCTTGTCGCCTGG-TCTCTGGA-TGTTA-CCTCGCTTGTGACAACA-TT-CTTGTCACCGGTGGGTACTAATGCCCATTAGGTTAGAGCGATCAAAAA--TTTGCTAAGGATGCTGACGTAATGGCTTTAAACGACCCGTCTTGAAACACGGACCAAGGGGTCTAACATATGTGCGAG
>Diversispora_clara_FR873631 
AGGAATCCCTAGTAAGCATGAGTCATCAGCTCATG-TTGATTACGTCCCTGCCCTTTGTACACACCGCCCGTCGCTACTACCGATTGAATGGCTTAGTGAGACCTTTGGATTGGGGTTTAGAGATCGGAAAC---GACCTTTATTCTCCGAGAAGTCGGTCAAACTTGGTCATTTAGAGGAAGTAAAAGTCGTAACAAGGTTTCCGTAGGTGAACCTGCGGAAGGATCATT--AAAAA--TATTTA-TCCGAGAATTCT-----TTACGT----TTTCCC----G-G-ATTATTTGTATTCAAA--TC-CCACTCTTT--AT-AAAT------------ATA-------CCAAT----------TATATAAAAC-AAAA-AT---AAATAAGAAAACTTTCAACAACGGATCTCTTGGCTCTCGCATCGATGAAGAACGCAGCGAAATGCGATACGTAATGTGAATTGTAG-ATTCCGTGAATCATCGAA-TCTTTGAACGCAAATTGTACTTTCTAGTAATCTAGGAAGTATGCTTGGTTGAGGGTCATTAAAATAACA-TTCGTGAA---------------TTCTTTC---------------GCGGATTTGA---G-TTTT-CC--GGCA--TTT-ATA-------------A-------TA-------------------TAAAC-GTTGGTAACTTT-AAAATT-AT---------TTTACTTGGTACAA-GTT-GAAAACGTTC-T-------------------------------ATA--TG-TTT-GGTTCGCT-GACAACTTGTCCA--T-C--TC----T-ATAT-ATTATGC------GCGCACTTGG---TTTT----TAAAGCTCTGTAC-G--AGT--ATATA-TTTTT---TTTTAT-GAC-CTCAGCTCAAGCAAGAATACCC-GCTGAACTTAAGCATATCAATAAGCGGAGGAAAAGAAACTAACAAGGATT-CCCCTAGTAACGGCGAGTGAAGAGGGAAAAGCTCAAATTTTAAATCTACC-TGG---TTC--CCAGGTCGAATTGTAATTTGAAGAAGCGATATC-GG-TT-TTGAGGTCTGGTTCAAGTTCCTTGGAACAAGACATCAT-GG-AGGGTGAGAATCCCGTGCATGATCAGACC--AA-GAT--AC-C---TAATATTCGTTTTCTAAGAGTCGAGTTGTTTGGGAATGCAGCTCAAAATGGG-T-GGTAGAC-TTCACCTAAGGCTAAATATCAGCGAGAGACCGATAGCGAACAAGTACTGTGAA-GGAAAGATGAAAAGAACTTTGAAAAGAGAGTTAAATAGTACGTGAAATTGTTGGAAGGGAAACGATTGAAGTCAGTCATGCTAG-TGAAAATTCAGTTTGGCGGA-TTTT--GAGTTCAGGAGTAAGGAGGCAGGGT---CAA---ACCGTTTCTCTTCTGGACTTCGAATTTGTCGGATGCACTTTTTC-TTTGGCAGGTCAGCGTCGGTTTC-GGAGGTTGTAAA---------ATACTT-GGGGGAAAGTAGCTCTGCTTCGG---TAGAGTG-TTATAGACCTTGGG-GGATGCAGCCTGCGGGATCGAGGATTGCAGCAAATGC--------------------TTTTT------GGCTTGTCGCCTGG-TCTCTGGA-TGTTA-CCTCGCTTGTGACAACA-TT-CTTGTCACCGGTGGGTACTAATGCCCATTAGGTTAGAGCGATCAAAAA--TTTGCTGAGGATGCTGACGTAATGGCTTTAAACGACCCGTCTTGAAACACGGACCAAGGAGTCTAACATATGTGCGAG
>Diversispora_peloponnesiaca_MN306206 
GGGAATCCCTAGTAAGCATGAGTCATCAGCTCATG-TTGATTACGTCCCTGCCCTTTGTACACACCGCCCGTCGCTACTACCGATTGAATGGCTTAGTGAGACCTTTGGATTGGGGTTTAGAGATCGGAAAC---GATCTTTATTCTCCGAGAAGTCGGTCAAACTTGGTCATTTAGAGGAAGTAAAAGTCGTAACAAGGTTTCCGTAGGTGAACCTGCGGAAGGATCATT--AAAAA--TATTTA-TCCGAGAATTCT-----TCACGT----TTTCTC----G-G-ATTATTTGTATTCAAA--TT-CCACTCTTT--AT-AAAT------------ATA-------TCAAT----------TATATAAAAC-AAAA-AT-A-AAAAAAGAAAACTTTCAACAACGGATCTCTTGGCTCTCGCATCGATGAAGAACGCAGCGAAATGCGATACGTAATGTGAATTGCAG-ATTCCGTGAATCATCGAA-TCTTTGAACGCAAATTGTACTTCCTAGTAATCTAGAAAGTATGCTTGGTTGAGGGTCATTAAAATAACA-TTCGTGAA---------------TTCTTTC---------------GCGGATTTGA---G-TTTT-CC--GGCA--TTT-ATA-------------A-------TA-------------------TAAAC-GTGGGTAACTTT-AAAATC-AT--TT------TTACTTGGTACAA-GTT-GAAAACGTGC-T-------------------------------ATA--TG-TTT-GGTTCGCT-GACAACTTGTCCATCT-C--TC----T-ATAT-ATTATGC------GCGTACTTGG-TTTTTT----TAAAGCTCTGTGC-G--AGT--ATATA-TTTTT---TTTTAT-GAC-CTCAGCTCAAGCAAGAATACCC-GCTGAACTTAAGCATATCAATAAGCGGAGGAAAAGAAACTAACAAGGATT-CCCCTAGTAACGGCGAGTGAAGAGGGAAAAGCTCAAATTTTAAATCTACC-TGG---TTC--CCAGGTCGAATTGTAATTTGAAGAAGCGATATC-GG-TT-TTGCGGTCTGGTTCAAGTTCTTTGGAACAAGACATCAT-GG-AGGGTGAGAATCCCGTGCATGATCAGACC--AA-GAT--AC-C---TAATATTCGTTTTCTAAGAGTCGAGTTGTTTGGGAATGCAGCTCAAAATGGG-T-GGTAGAC-TTCACCTAAGGCTAAATATCAGCGAGAGACCGATAGCGAACAAGTACTGTGAA-GGAAAGATGAAAAGAACTTTGAAAAGAGAGTTAAATAGTACGTGAAATTGTTGAAAGGGAAACGATTGAAGTCAGTCATGCTAG-TGAAAATTCAGTTTGGCGGA-TTTT--GGGTTCAGGAGT-AGGAGGCAGGGT---CAA---ACCGTTTCTCTTCTGGACTTCGAATTTGTCAGATGCACTTTTTC-TTTGGCAGGTCAGCGTCGGTTTC-GGAGGTTGTAAA---------ATACTT-GGGGTAAAGTAGCTCTGCTTCGG---GAGAGTG-TTATAGACCTTGGG-GGATGCAGCCTGCGGGATCGAGGATTGCAGCAAATGC--------------------TTTTT------GGCTTGTCGCCTGG-TCTCTGGA-CGTTA-CCTCGCTTGTGACAACA-TT-CTTGCCACCGGTGGGTACTAATGCCCATTAGGTTAGAGCGATCAAAAA--TTTGCTAAGGATGCTGACGTAATGGCTTTAAACGACCCGTCTTGAAACACGGACCAAGGAGTCTAACATATGTGCGAG
>Diversispora_peloponnesiaca_MN306207 
AGGAATCCCTAGTAAGCATGAGTCATCAGCTCATG-TTGATTACGTCCCTGCCCTTTGTACACACCGCCCGTCGCTACTACCGATTGAATGGCTTAGTGAGACCTTTGGATTGGGGTTTAGAGATCGGAAAC---GATCTTTATTCTCCGAGAAGTCGGTCAAACTTGGTCATTTAGAGGAAGTAAAAGTCGTAACAAGGTTTCCGTAGGTGAACCTGCGGAAGGATCATT--AAAAA--TATTTA-TCCGAGAATTCT-----TTACGT----TTTCCC----G-G-ATTATTTGTATTCAAA--TC-CCACTCTTT--AT-AAAT------------ATA-------TCAAT----------TATATAAAAC-AAAA-AT-A-AAAAAAGAAAACTTTCAACAACGGATCTCTTGGCTCTCGCATCGATGAAGAACGCAGCGAAATGCGATACGTAATGTGAATTGCAG-ATTCCGTGAATCATCGAA-TCTTTGAACGCAAATTGTACTTCCTAGTAATCTAGAAAGTATGCTTGGTTGAGGGTCATTAAAATAACA-TTCGTGAA---------------TTCTTTC---------------GCGGATTTGA---G-TTTT-CC--GGCA--TTT-ATA-------------A-------TA-------------------TAAAC-GTGGGTAACTTT-AAAATC-AT--TT------TTACTTGGTACAA-GTT-GAAAACGTGC-T-------------------------------ATA--TG-TTT-GGTTCGCT-GACAACTTGTCCA--T-C--TC----T-ATAT-ATTATGC------GCGCACTTGG---TTTT----TAAAGCTCTGTGC-G--AGT--ATATA--TTTT---TTTTAT-GAC-CTCAGCTCAAGCAAGAATACCC-GCTGAACTTAAGCATATCAATAAGCGGAGGAAAAGAAACTAACAAGGATT-CCCCTAGTAACGGCGAGTGAAGAGGGAAAAGCTCAAATTTTAAATCTACC-TGG---TTC--CCAGGTCGAATTGTAATTTGAAGAAGCGATATC-GG-TT-TTGAGGTCTGGTTCAAGTTCTTTGGAACAAGACATCAT-GG-AGGGTGAGAATCCCGTGCATGATCAGACC--GA-GAT--AC-C---TAATATTCGTTTTCTAAGAGTCGAGTTGTTTGGGAATGCAGCTCAAAATGGG-T-GGTAGAC-TTCACCTAAGGCTAAATATCAGCGAGAGACCGATAGCGAACAAGTACTGTGAA-GGAAAGATGAAAAGAACTTTGAAAAGAGAGTTAAATAGTACGTGAAATTGTTGAAAGGGAAACGATTGAAGTCAGTCATGCTAG-TGAAAATTCAGTTTGGCGGA-TTTT--GAGTTCAGGAGGTGGAAAGCAGGGTGTCAAA---CCCGTTTCTCTTCTGGACTTCGAATTTGTCGGATGCATTTTTTC-TTTGGCAGGTCAGCGTCGGTTTC-GGAGGTTGTAAA---------ATACTT-GGGGTAAAGTAGCTCTGCTTCGG---GAGAGTG-TTATAGACCTTGGG-GGATGCAGCCTGCGGGATCGAGGAGTGCAGCAAATGC--------------------TTTTT------GGCTTGTCGCCTGG-TCTCTGGA-TGTTA-CCTCGCTTGTGACAACA-TT-CTTGTCACCGGTGGGTACTAATGCCCATTAGGTTAGAGCGATCAAAAA--TTTGCTAAGGATGCTGACGTAATGGCTTTAAACGACCCGTCTTGAAACACGGACCAAGGAGTCTAACATG--------
>Diversispora_peloponnesiaca_MN306208 
AGGAATCCCTAGTAAGCATGAGTCATCAGCTCATG-TTGATTACGTCCCTGCCCTTTGTACACACCGCCCGTCGCTACTACCGATTGAATGGCTTAGTGAGACCTTTGGATTGGGGTTTAGAGATCGGCAAC---GATCTTTATCCTCCGAGAAGTCGGTCAAACTTGGTCATTTAGAGGAAGTAAAAGTCGTAACAAGGTTTCCGTAGGTGAACCTGCGGAAGGATCATT--AAAAA--TATTTA-TCCGAGAATTCT-----TTACGT----TTTCCC----G-G-ATTATTTGTATTCAAA--TC-CCACTCTTT--AT-AAAT------------ATA-------TCAAT----------TATATAAAAC-AAAA-AA-T-AAAAAAGAAAACTTTCAACAACGGATCTCTTGGCTCTCGCATCGATGAAGAACGCAGCGAAATGCGATACGTAATGTGAATTGCAG-ATTCCGTGAATCATCGAA-TCTTTGAACGCAAATTGTACTTCATAGTAATCTAGGAAGTATGCTTGGTTGAGGGTCATTAAAATAACA-TTCGTGAA---------------TTCTTTC---------------GCGGATTTGA---G-TTTT-CC--AGCA--TTT-ATA-------------A-------TA-------------------TAAAC-GTTGGTAACTTT-AAAATC-AT--TT-----ATTACTTGGTACAA-GTT-GAAAACGTGC-T-------------------------------ATA--TG-TTT-GGTTCGCT-GACAACTTGTCCA--T-C--TC----T-ATAT-ATTATGC------GCGCACCTAG--TTTTT----TAAAGCTCTGTGC-G--AGT--ATATA--TTTT---TTTTAT-GAC-CTCAGCTCAAGCAAGAATACCC-GCTGAACTTAAGCATATCAATAAGCGGAGGAAAAGAAACTAACAAGGATT-CCCCTAGTAACGGCGAGTGAAGAGGGAAAAGCTCAAATTTTAAATCTACC-TGG---TTC--CCAGGTCGAATTGTAATTTGAAGAAGCGATATC-GG-TG-TTGAGGTCTGGTTCAAGTTCTTTGGAACAAGACATCAT-GG-AGGGTGAGAATCCCGTGCATGATCAGACC--GA-GAT--AC-C---TAATATTCGTTTTCTAAGAGTCGAGTTGTTTGGGAATGCAGCTCAAAATGGG-T-GGTAGAC-TTCACCTAAGGCTAAATATCAGCGAGAGACCGATAGCGAACAAGTACTGTGAA-GGAAAGATGAAAAGAACTTTGAAAAGAGAGTTAAATAGTACGTGAAATTGTTGAAAGGGAAACGATTGAAGTCAGTCATGCTAG-TGAAAATTCAGTTTGGCGGA-TTTT--GAGTTCAGGAGGTGGAAAGCAGGGTGTCAAA---CCCGTTTCTCTTCTGGACTTCGAATTTGTCGGATGCATTTTTTC-TTTGGCAGGTCAGCGTCGGTTTC-GGAGGTTGTAAA---------ATACTT-GGGGTAAAGTAGCTCTGCTTCGG---TAGAGTG-TTATAGACCTTGGG-GGATGCAGCCTGCGGGATCGAGGATTGCAGCAAATGC--------------------TTTTT------GGCTTGTCGCCTGG-TCTCTGGA-TGTTA-CCTCGCTTGTGACAACA-TT-CTTGTCACCGGTGGGTACTAATGCCCATTAGGTTAGAGCGATCAAAAA--TTTGCTAAGGATGCTGACGTAATGGCTTTAAACGACCCGTCTTGAAACACGGACCAAGGAGTCTAACATATGTGCGAG
>Diversispora_peloponnesiaca_MN306205 
AGGAATCCCTAGTAAGCATGAGTCATCAGCTCATG-TTGATTACGTCCCTGCCCTTTGTACACACCGCCCGTCGCTACTACCGATTGAATGGCTTAGTGAGACCTTTGGATTGGGGTTTAGAGATCGGCAAC---GATCTTTATCCTCCGAGAAGTCGGTCAAACTTGGTCATTTAGAGGAAGTAAAAGTCGTAACAAGGTTTCCGTAGGTGAACCTGCGGAAGGATCATT--AAAAA--TATTTA-TCCGAGAATTCT-----TTACGT----TTTCCC----G-G-ATTATTTGTATTCAAA--TC-CCACTCTTT--AT-AAAT------------ATA-------TCAAT----------TATATAAAAC-AAAA-AA-T-AAAAAAGAAAACTTTCAACAACGGATCTCTTGGCTCTCGCATCGATGAAGAACGCAGCGAAATGCGATACGTAATGTGAATTGCAG-ATTCCGTGAATCATCGAA-TCTTTGAACGCAAATTGTACTTCCTAGTAATCTAGAAAGTATGCTTGGTTGAGGGTCATTAAAATAACA-TTCGTGAA---------------TTCTTTC---------------GCGGATTTGA---G-TTTT-CC--GGCA--TTT-ATA-------------A-------TA-------------------TAAAC-GTGGGTAACTTT-AAAATC-AT--TT-----ATTACTTGGTACAA-GTT-GAAAACGTGC-T-------------------------------ATA--TG-TGT-GGTTCGCT-GACAACTTGTCCA--T-C--AT----C-ATAT-ATTATGC------GCGTTACTTA-TCTTTT----TAAAGTTCTGTGC-G--AGC--ATATA--TTTT---TTTTAT-GAC-CTCAGCTCAAGCAAGAATACCC-GCTGAACTTAAGCATATCAATAAGCGGAGGAAAAGAAACTAACAAGGATT-CCCCTAGTAACGGCGAGTGAAGAGGGAAAAGCTCAAATTTTAAATCTACC-TGG---TTC--CCAGGTCGAATTGTAATTTGAAGAAGCGATATC-GG-TG-TTGAAGTCTGGTTCAAGTTCTTTGGAACAAGACATCAT-GG-AGGGTGAGAATCCCGTGCATGATCAGACC--GA-GAT--AC-C---TAATATTCGTTTTCTAAGAGTCGAGTTGTTTGGGAATGCAGCTCAAAATGGG-T-GGTAGAC-TTCACCTAAGGCTAAATATCAGCGAGAGACCGATAGCGAACAAGTACTGTGAA-GGAAAGATGAAAAGAACTTTGAAAAGAGAGTTAAATAGTACGTGAAATTGTTGAAAGGGAAACGATTGAAGTCAGTCATGCTAG-TGAAAATTCAGTTTGGCGGA-TTTT--GAGTTCAGGAGT-AGGAAGCAGGGT---CAA---ACCGTTTCTCTTCTGGACTTCGAATTTGTCGGATGCACTTTTTC-TTTGGCAGGTCAGCGTCGGTTTC-GGAGGTTGTAAA---------ATACTT-GGGGTAAAGTAGCTCTGCTTCGG---GAGAGTG-TTATAGACCTTGGG-GGATGCAGCCTGCGGGATCGAGGATTGCAGCAAATGC--------------------TTTTT------GGCTTGTCGCCTGG-TCTCTGGA-CGTTA-CCTCGCTTGTGACAACA-TT-CTTGTCACCGGTGGGTACTAATGCCCATTAGATTAGAGCGGTCAAAAA--TTTGCTAAGGATGCTGACGTAATGGCTTTAAACGACCCGTCTTGAAACACGGACCAAGGAGTCTAACATATGTGCGAG
>Diversispora_celata_AM713402 
----------------------------------------TTACGTCCCTGCCC-TTGTACACACCGCCCGTCGCTACTACCGATTGAATGGCTTAGTGAGACCTTTGGATTGGGATTTAGGGATCGGAAAC---GATCTTTATTTTTCGAGAAGTCGGTCAAACTTGGTCATTTAGAGGAAGTAAAAGTCGTAACAAGGTTTCCGTAGGTGAACCTGCGGAAGGATCATT--AAAAA--TATATA-TCCGAGAA----------TTAAT----TTTCTC----G-G-ATTATTTGTATTCAAA--TC-CCACTCTTT--AT-AAAT------------ATA------TTTAAT----------TATATAAAAC--AAA-AT-A-AAAAAAGAAAACTTTCAACAACGGATCTCTTGGCTCTCGCATCGATGAAGAACGCAGCGAAATGCGATACGTAGTGTGAATTGCAGAATTCCGTGAATCATCGAA-TCTTTGAACGCAAATTGTACTCTCCAGTAATCTGGGGAGTATGCTTGGTTGAGGGTCATTAAAATAACA--TCGTGA-----------------TTTTTT---------------GCGGATTTGA---G-TTTT-CC--AGTA--TTT-ATT-AT-TAT------A-------AA-------------------TAAAT-GTTGGTGACTTT-AAAATT-AT--TT-----ATTACTTGGTACAA-GTT-GAAAACGTGC-T-------------------------------ATA--TG-TGT-GGTTCGCT-GACAACTTGTCCA--T-C--TT----T-ATAT-ATTATGC------GCGCACTTGA---ATTT------TTTGTCTGTAC-G--AGC--ATATA--TTTT---TTTTAT-GAC-CTCAGCTCAAGCAAGAATACCC-GCTGAACTTAAGCATATCAATAAGCGGAGGAAAAGAAACTAACAAGGATT-CCCCTAGTAATGGCGAATGAAGAGGGAAAAGCTCAAATTTTAAATCTACC-TGG---TTC--CCAGGTCGAGTTGTAATTTGAAGAAGCGATATC-GG-TG-TGGAGGTCTGGTTCAAGTTCTTTGGAACAAGACATCAT-GG-AGGGTGAGAATCCCGTGCATGATCAGACC--AA-GAT--AC-T---TAATATTCGCTTTCTAAGAGTCGAGTTGTTTGGGAATGCAGCTCAAATTGGG-T-GGTAGAC-TTCACCTAAGGCTAAATATCAGCGAGAGACCGATAGCGAACAAGTACTGTGAA-GGAAAGATGAAAAGAACTTTGAAAAGAGAGTTAAATAGTACGTGAAATTGTTGAAAGGGAAACGATTGAAGTCAGTCATGCCAG-TGAAAATTCAGTTTGGTGGG-TTTT--GGGTTCAGGAGT--TGAGGCAGGGT---CAA---ACCGTTTCTCTTTTGATCTTGGAATTTGTCAGATGCACTTTTTC-TTTGGCAGGTCAGCGTCGATTTC-GGAGGTTGTAAA---------ATACTT-GGGGAAAAGTAGCTCTGCTTCGG---GAGAGTGTTTATAGACCTTGGG-TGATGCGGCCTGCGGGATCGAGGATTGCAGCAAATGC--------------------TTTT-------GGCTTGTCGCCTGA-TCTCTGGA-CGTCA-TCTCGCTTGTATCAACA-TT-CTTGGTACCGGTGAGTAATGGTGCTCA-TAGGTTAGAGCGATCAAAAA--TTTGCTAAGGATGCTGACGTAATGGCTTTAAACGACCCGTCTTGAAACACGGACCA----------------------
>Diversispora_celata_AM713403 
---------------------------------------ATTACGTCCCTGCCCTTTGTACACACCGCCCGTCGCTACTACCGATTGAATGGCTTAGTGAGACCTTTGGATTGGGATTTAGGGATCGGAAAC---GATCTTTATTTTTCGAGAAGTCGGTCAAACTTGGTCATTTAGAGGAAGTAAAAGTCGTAACAAGGTTTCCGTAGGTGAACCTGCGGAAGGATCATTAAAAAAA--TATATA-TCCGAGAA----------TTAAT----TTTCTC----G-G-ATTATTTGTATTCAAA--TC-CCACTCTTT--AT-AAAT------------ATA-------TTAAT----------TATATAAAAC--AAA-AT-A-AAAAAAGAAAACTTTCAACAACGGATCTCTTGGCTCTCGCATCGATGAAGAACGCAGCGAAATGCGATACGTAGTGTGAATTGCAGAATTCCGTGAATCATCGAA-TCTTTGAACGCAAATTGTACTTTCCAGTAATCTGGGGAGTATGCTTGGTTGAGGGTCATTAAAATAACA--TCGTGA----------------TTTTTTT---------------GCGGATTTGA---G-TTTT-CC--AGTA--TTT-ATT-AT-TAT------A-------AA-------------------TATTT-GTTGGTGACTTT-AAAATT-AT--TT-----ATAACTTGGTACAA-GTT-GAAAACGTGC-T-------------------------------ATA--TT-TGT-GGTTCGCT-GACAACTTGTCCA--T-C--CTTATAT-ATAT-ATTATGC------GCGCACTTGA---TTTT----TTTTTATCTGTAC-G--AGC--ATATA-TTTTT---TTTTAT-GAC-CTCAGCTCAAGCAAGAACACCC-GCTGAACTTAAGCATATCAATAAGCGGAGGAAAAGAAACTAACAAGGATT-CCCCTAGTAATGGCGAATGAAGAGGGAAAAGCTCAAATTTTAAATCTACC-TGG---TTC--CCAGGTCGAGTTGTAATTTGAAGAAGCGATATC-GG-TG-TGGAGGTCTGGTTCAAGTTCTTTGGAACAAGACATCAT-GG-AGGGTGAGAATCCCGTGCATGATCAGACC--AA-GAT--AC-T---TAATATTCGCTTTCTAAGAGTCGAGTTGTTTGGGAATGCAGCTCAAATTGGG-T-GGTAGAC-TTCACCTAAGGCTAAATATCAGCGAGAGACCGATAGCGAACAAGTACTGTGAA-GGAAAGATGAAAAGAACTTTGAAAAGAGAGTTAAATAGTACGTGAAATTGTTGAAAGGGAAACGATTGAAGTCAGTCATGCCAG-TGAAAATTCAGTTTGGTGGG-TTTT--GGGTTCAGGAGT--TGAAGCAGGGT---CAA---ACCGTTTCTCTTTTGAACTTGGAATTTGTCAGATGCACTTTTTC-TTTGGCAGGTCAGCGTCGATTTC-GGAGGTTGTAAA---------ATACTT-GGGGAAAAGTAGCTCTGCTTCGG---GAGAGTG-TTATAGACCTTGGG-TGATGCGGCCTGCGGGATCGAGGATTGCAGCAAATGC--------------------TTTT-------GGCTTGTCGCCTGA-TCTCTGGA-CGTCA-TCTCGCTTGTATCAACA-TT-CTTGGTACCGGTGAGTAATGGTGCTCA-TAGGTTAGAGCGATCAAAAA--TTTGCTAAGGATGCTGACGTAATGGCTTTAAACGACCCGTCTTGAAACACGGACCA----------------------
>Diversispora_celata_AY639225 
-----------------------------------------------------------------------------------------------------------------------------------------------------------------------------------------------------------------------------------------------------------------------------------------------------------------------------------------------------------------------------------------------------------------------------------------------------------------------------------------------------------------------------------------------------------------------------------------------------------------------------------------------------------------------------------------------------------------------------------------------------------------------------------------------------------------------------------------------------------------------------------------------------------------------------------------------------------------------------------------GCATATCAATAAGCGGAGGAAAAGAAACTAACAAGGATT-CCCCTAGTAATGGCGAATGAAGAGGGAAAAGCTCAAATTTTAAATCTACC-TGG---TTC--CCAGGTCGAGTTGTAATTCGAAGAAGCGATATC-GG-TG-TGGAGGTCTGGTTCAAGTTCTTTGGAACAAGACATCAT-GG-AGGGTGAGAATCCCGTGCATGATCAGACC--AA-GAT--AC-T---TAATATTCGCTTTCTAAGAGTCGAGTTGTTTGGGAATGCAGCTCAAATTGGG-T-GGTAGAC-TTCACCTAAGGCTAAATATCAGCGAGAGACCGATAGCGAACAAGTACTGTGAA-GGAAAGATGAAAAGAACTTTGAAAAGAGAGTTAAATAGTACGTGAAATTGTTGAAAGGGAAACGATTGAAGTCAGTCATGCCAG-TGAAAATTCAGTTTGGTGGG-TTTT--GGGTTCAGGAGT--TGAAGCAGGGT---CAA---ACCGTTTCTCTTTTGAACTTGGAATTTGTCAGATGCACTTTTTC-TTTGGCAGGTCAGCGTCGATTTC-GGAGGTTGTAAA---------ATACTT-GGGGAAAAGTAGCTCTGCTTCGG---GAGAGTG-TTATAGACCTTGGG-TGATGCGGCCTGCGGGATCGAGGATTGCAGCAAATGC--------------------TTTT-------GGCTTGTCGCCTGA-TCTCTGGA-CGTCA-TCTCGCTTGTATCAACA-TTACTTGGTACCGGTGAGTAATGGTGCTCA-TAGGTTAGAGCGATCAAAAA--TTTGCTAAGGATGCTGACGTAATGGCTTTAAACGAC------------------------------------------
>Diversispora_eburnea_AM713407 
AGGAATCCCTAGTAAGCGTGAGTCATCAGCTCACG-TTGATTACGTCCCTGCCCTTTGTACACACCGCCCGTCGCTACTACCGATTGAATGGCTTAGTGAGACCTTTGGATTGGGATTTAGGGATCGGAAAC---GATCTTTATTTTCCGAGAAGTCGGTCAAACTTGGTCATTTAGAGGAAGTAAAAGTCGTAACAAGGTTTCCGTAGGTGAACCTGCGGAAGGATCATT--AAAAA--TATATA-ACCGAGAA----------TTAAT----TTTCCC----G-G-ATTATTTGTATTCAAA--TC-CCACTCTTT--AT-AAAT------------ATA-------TCAAT----------TATACAAAAA-CAAA-AT-T-AAAAAAGAAAACTTTCAACAACGGATCTCTTGGCTCTCGCATCGATGAAGAACGCAGCGAAATGCGATACGTAGTGTGAATTGCAGAATTCCGTGAATCATCGAA-TCTTTGAACGCAAATTGTACTTTCCAGTAATCTGGGAAGTATGCTTGGTTGAGGGTCATTAAATTAACA-TTCGTGAA------------TTTTTTTTTT---------------GCGGATTTGA---G-TTTT-CC--AGTA--TTT-ATT-----AT------A-------AA-------------------TAAAT-GTTGGTGACTTT-AAAATT-AT--TT-----ATTACTTGGTACAA-GTT-GAAAACGTGC-T-------------------------------ATA--TG-TGT-GGTTCGCT-GACAACTTGTCCA--T-C--TC----T-ATAT-ATTATGC------GCGCACTTGG-----TT----T-TAAATCTGTAC-G--AGC--ATATA-TTTTT---TTTTAT-GAC-CTCAGCTCAAGCAAGAATACCC-GCTGAACTTAAGCATATCAATAAGCGGAGGAAAAGAAACTAACAAGGATT-CCCCTAGTAATGGCGAATGAAGAGGGAAAAGCTCAAATTTTAAATCTACC-TGG---TTC--CCAGGTCGAATTGTAATTTGAAGAAACGATGTC-GG-TG-TTAAGGTCTGGTTCAAGTTCTTTGGAACAAGACATCAT-GG-AGGGTGAGAATCCCGTGCATGATCAGACC--GA-GAT--AC-T---TAATATTCGTTCTCTAAGAGTCGAGTTGTTTGGGAATGCAGCTCAAAATGGG-T-GGTAGAC-TTCACCTAAGGCTAAATATCAGCGAGAGACCGATAGCGAACAAGTACTGTGAA-GGAAAGATGAAAAGAACTTTGAAAAGAGAGTTAAATAGTACGTGAAATTGTTGAAAGGGAAACGATTGAAGTCAGTCATGCTAG-TGAAAATTCAGTTTGGCGGA-TTTT--GGGTTTAGGAGT--AGAGGCAGGGT---CAA---ACCGTTTCTCTTTTGAACTTGGAATTTGTCAGATGCACTTTTTC-TTTGGCAGGTCAGCGTCGATTTC-GGAGGTTGTAAA---------ATACTT-GGGGTAAAGTAGCTCTGCTTCGG---GAGAGTG-TTATAGACCTTGGG-GGATGCAGCCTGCGGGATCGAGGATTGCAGCAAATGC--------------------TTTT-------GGCTTGTCGCCTGA-TCTCTGGA-TGTTA-CCTCGCTTGTAACAACA-TT-CTTGTTGCCGGTGAGTACTAATGCCTATTAGGTTAGAGCGATCAAAAA-TTTTGCTAAGGATGCTGACGTAATGGCTTTAAACGACCCGTCTTGAAACACGGACCAAGGAGTCTAACATATGTGCGAG
>Diversispora_eburnea_AM713408 
AGGAATCCCTAGTAAGCGTGAGTCATCAGCTCACG-TTGATTACGTCCCTGCCCTTTGTACACACCGCCCGTCGCTACTACCGATTGAATGGCTTAGTGAGACCTTTGGATTGGGATTTAGGGATCGGAAAC---GATCTTTATTTTCCGAGAAGTCGGTCAAACTTGGTCATTTAGAGGAAGTAAAAGTCGTAACAAGGTTTCCGTAGGTGAACCTGCGGAAGGATCATT--AAAAA--TATATA-ACCGAGAA----------TTAAT----TTTCCC----G-G-ATTATTTGTATTCAAA-TTC-CCACTCTTT--AT-AAAT------------ATA-------TCAAT----------TATACAAAAA-CAAA-AT-T-AAAAAAGAAAACTTTCAACAACGGATCTCTTGGCTCTCGCATCGATGAAGAACGCAGCGAAATGCGATACGTAGTGTGAATTGCAGAATTCCGTGAATCATCGAA-TCTTTGAACGCAAATTGTACTTTCCAGTAATCTGGGAAGTATGCTTGGTTGAGGGTCATTAAATTAACA-TTCGTGAA------------TTTTTTTTTT---------------GCGGATTTGA---G-TTTT-CC--AGTA--TTT-ATT-----AT------A-------AA-------------------TAAAT-GTTGGTGACTTT-AAAATT-AT--TT-----ATTACTTGGTACAA-GTT-GAAAACGTGC-T-------------------------------ATA--TG-TGT-GGTTCGCT-GACAACTTGTCCA--T-C--TC----T-ATAT-ATTATGC------GCGCACTTGG-----TT----T-TAAATCTGTAC-G--AGC--ATATA-TTTTT---TTTTAT-GAC-CTCAGCTCAAGCAAGAATACCC-GCTGAACTTAAGCATATCAATAAGCGGAGGAAAAGAAACTAACAAGGATT-CCCCTAGTAATGGCGAATGAAGAGGGAAAAGCTCAAATTTTAAATCTACC-TGG---TTC--CCAGGTCGAATTGTAATTTGAAGAAACGATGTC-GG-TG-TTAAGGTCTGGTTCAAGTTCTTTGGAACAAGACATCAT-GG-AGGGTGAGAATCCCGTGCATGATCAGACC--GA-GAT--AC-T---TAATATTCGTTCTCTAAGAGTCGAGTTGTTTGGGAATGCAGCTCAAAATGGG-T-GGTAGAC-TTCACCTAAGGCTAAATATCAGCGAGAGACCGATAGCGAACAAGTACTGTGAA-GGAAAGATGAAAAGAACTTTGAAAAGAGAGTTAAATAGTACGTGAAATTGTTGAAAGGGAAACGATTGAAGTCAGTCATGCTAG-TGAAAATTCAGTTTGGCGGA-TTTT--GGGTTTAGGAGT--AGAGGCAGGGT---CAA---ACCGTTTCTCTTTTGAACTTGGAATTTGTCAGATGCACTTTTTC-TTTGGCAGGTCAGCGTCGATTTC-GGAGGTTGTAAA---------ATACTT-GGGGTAAAGTAGCTCTGCTTCGG---GAGAGTG-TTATAGACCTTGGG-GGATGCAGCCTGCGGGATCGAGGATTGCAGCAAATGC--------------------TTTT-------GGCTTGTCGCCTGA-TCTCTGGA-TGTTA-CCTCGCTTGTAACAACA-TT-CTTGTTGCCGGTGAGTACTAATGCCTATTAGGTTAGAGCGATCAAAAA-TTTTGCTAAGGATGCTGACGTAATGGCTTTAAACGACCCGTCTTGAAACACGGACCAAGGAGTCTAACATATGTGCGAG
>Diversispora_eburnea_AM713411 
AGGAATCCCTAGTAAGCGTGAGTCATCAGCTCACG-TTGATTACGTCCCTGCCCTTTGTACACACCGCCCGTCGCTACTACCGATTGAATGGCTTAGTGAGACCTTTGGATTGGGATTTAGGGATCGGAAAC---GATCTTTATTTTCCGAGAAGTCGGTCAAACTTGGTCATTTAGAGGAAGTAAAAGTCGTAACAAGGTTTCCGTAGGTGAACCTGCGGAAGGATCATT--AAAAA--TATATA-ACCGAGAA----------TTAAT----TTTCCC----G-G-ATTATTTGTATTCAAA--TC-CCACTCTTT--AT-AAAT------------ATA-------TCAAT----------TATACAAAAA-CAAA-AT-T-AAAAAAGAAAACTTTCAACAACGGATCTCTTGGCTCTCGCATCGATGAAGAACGCAGCGAAATGCGATACGTAGTGTGAATTGCAGAATTCCGTGAATCATCGAA-TCTTTGAACGCAAATTGTACTTTCCAGTAATCTGGGAAGTATGCTTGGTTGAGGGTCATTAAATTAACA-TTCGTGAA-------------TTTTTTTTT---------------GCGGATTTGA---G-TTTT-CC--AGTA--TTT-ATT-----AT------A-------AA-------------------TAAAT-GTTGGTGACTTT-AAAATT-AT--TT-----ATTACTTGGTACAA-GTT-GAAAACGTGC-T-------------------------------ATA--TG-TGT-GGTTCGCT-GACAACTTGTCCA--T-C--TC----T-ATAT-ATTATGC------GCGCACTTGG-TTTTTT----T-TTAATCTGTAC-G--AGC--ATATA--TTTT---TTTTAT-GAC-CTCAGCTCAAGCAAGAATACCC-GCTGAACTTAAGCATATCAATAAGCGGAGGAAAAGAAACTAACAAGGATT-CCCCTAGTAATGGCGAATGAAGAGGGAAAAGCTCAAATTTTAAATCTACC-TGG---TTC--CCAGGTCGAATTGTAATTTGAAGAAACGATATC-GG-TG-TTAAGGTCTGGTTCAAGTTCTTTGGAACAAGACATCAT-GG-AGGGTGAGAATCCCGTGCATGATCAGACC--GA-GAT--AC-T---TAATATTCGTTCTCTAAGAGTCGAGTTGTTTGGGAATGCAGCTCAAAATGGG-T-GGTAGAC-TTCACCTAAGGCTAAATATCAGCGAGAGACCGATAGCGAACAAGTACTGTGAA-GGAAAGATGAAAAGAACTTTGAAAAGAGAGTTAAATAGTACGTGAAATTGTTGAAAGGGAAACGATTGAAGTCAGTCATGCTAG-TGAAAATTCAGTTTGGCGGA-TTTT--GGGTTTAGGAGT--AGAGGCAGGGT---CAA---ACCGTTTCTCTTTTGAACTTGGAATTTGTCAGATGCACTTTTTC-TTTGGCAGGTCAGCGTCGATTTC-GGAGGTTGTAAA---------ATACTT-GGGGTAAAGTAGCTCTGCTTCGG---GAGAGTG-TTATAGACCTTGGG-GGATGCAGCCTGCGGGATCGAGGATTGCAGCAAATGC-------------------TTTTT-------GGCTTGTCGCCTGA-TCTCTGGA-TGTTA-CCTCGCTTGTAACAACA-TT-CTTGTTGCCGGTGAGTACTAATGCCTATTAGGTTAGAGCGATCAAAAA-TTTTGCTAAGGATGCTGACGTAATGGCTTTAAACGACCCGTCTTGAAACACGGACCAAGGAGTCTAACATATGTGCGAG
>Diversispora_eburnea_AM713406 
AGGAATCCCTAGTAAGCGTGAGTCATCAGCTCACG-TTGATTACGTCCCTGCCCTTTGTACACACCGCCCGTCGCTACTACCGATTGAATGGCTTAGTGAGACCTTTGGATTGGGATTTAGGGATCGGAAAC---GATCTTTATTTTCCGAGAAGTCGGTCAAACTTGGTCATTTAGAGGAAGTAAAAGTCGTAACAAGGTTTCCGTAGGTGAACCTGCGGAAGGATCATT--AAAAA--TATATA-ACCGAGAA----------TTAAT----TTTCCC----G-G-ATTACTTGTATTCAAA--TCCCCACTCTTT--AT-AAAT------------ATA-------TCAAT----------TATATAAAAA-CAAA-AT-A-AAAAAAGAAAACTTTCAACAACGGATCTCTTGGCTCTCGCATCGATGAAGAACGCAGCGAAATGCGATACGTAGTGTGAATTGCAGAATTCCGTGAATCATCGAA-TCTTTGAACGCAAATTGTACTTTCCAGTAATCTGGAGAGTGTGCTTGGTTGAGGGTCATTAAATTAACA-TTCGCGAA-------------TTTTTTTTT---------------GCGGATTTGA---G-TTTT-CC--AGTA--TTT-ATT-----AT------A-------AA-------------------TAAAT-GTTGGTGACTTT-AAAATT-AT--TT-----ATTACTTGGTTCAA-GTT-GAAAACGTGC-T-------------------------------ATA--TG-TGT-GGTTCGCT-GACAACTTGTCCA--T-C--TC-------TAT-ATTATGC------GCGCACTTGG--TTTTT----T-TTAATCTGTAC-G--AGC--ATATA-TTTTT---TTTTAT-GAC-CTCAGCTCAAGCAAGAATACCC-GCTGAACTTAAGCATATCAATAAGCGGAGGAAAAGAAACTAACAAGGATT-CCCCTAGTAATGGCGAATGAAGAGGGAAAAGCTCAAATTTTAAATCTACC-TGG---TTC--CCAGGTCGAATTGTAATTTGAAGAAACGATATC-GG-TG-TTAAGGTCTGGTTCAAGTTCTTTGGAACAAGACATCAT-GG-AGGGTGAGAATCCCGTGCATGATCAGACC--GA-GAT--AC-T---TAATATTCGTTCTCTAAGAGTCGAGTTGTTTGGGAATGCAGCTCAAAATGGG-T-GGTAGAC-TTCACCTAAGGCTAAATATCAGCGAGAGACCGATAGCGAACAAGTACTGTGAA-GGAAAGATGAAAAGAACTTTGAAAAGAGAGTTAAATAGTACGTGAAATTGTTGAAAGGGAAACGATTGAAGTCAGTCATGCTAG-TGAAAATTCAGTTTGGCGGA-TTTT--GGGTTTAGGAGT--AGAGGCAGGGT---CAA---ACCGTTTCTCTTTTGAACTTGGAATTTGTCAGATGCACTTTTTC-TTTGGCAGGTCAGCGTCGATTTC-GGAGGTTGTAAA---------ATACTT-GGGGTAAAGTAGCTCTGCTTCGG---GAGAGTG-TTATAGACCTTGGG-GGATGCAGCCTGCGGGATCGAGGATTGCAGCAAATAC--------------------CTTT-------GGCTTGTCGCCTGA-TCTCTGGA-TGTTA-CCTCGCTTGCAACAACA-TT-CTTGTTGCCGGTGAGTACTAATGCCTATTAGGTTAGAGCGATCAAAAA-TTTTGCTAAGGATGCTGACGTAATGGCTTTAAACGACCCGTCTTGAAACACGGACCAAGGAGTCTAACATATGTGCGAG
>Diversispora_slowinskiensis_KT444717 
AGGAATCCCTAGTAAGCATGAGTCATCAGCTCATG-TTGATTACGTCCCTGCCCTTTGTACACACCGCCCGTCGCTACTACCGATTGAATGGCTTAGTGAGACCTTTGGATTGGGGTTTAGGGATCGGCAAC---GATCCTTATTCTTCGAGAAGTCGGTCAAACTTGGTCATTTAGAGGAAGTAAAAGTCGTAACAAGGTTTCCGTAGGTGAACCTGCGGAAGGATCATT-AAAAAA--TTTTTA-TCCGGGAATTCT-----TTTCGT----TTTCCC----G-G-ATTATTTGTATTCAAA--TC-CCACTCTTT--AT-AAAT------------ATA-------TCAAT----------TATATAAAAC--AAA-AA-T-AAAAAAGAAAACTTTCAACAACGGATCTCTTGGCTCTCGCATCGATGAAGAACGCAGCGAAATGCGATACGTAGTGTGAATTGCAGAATTCCGTGAATCATCGAA-TCTTTGAACGCAAATTGTACTTTCCAGTAATCTGGGGAGTATGCTTGGTTGAGGGTCATTGAAATAACA-TTCGTGAA-----------------TTTTC---------------GCGGATTTGA---G-TTTT-CC--AGTA--TTT-ATT-AT-TAT--------------AA-------------------TAAAT-GTTGGTAACTTT-AAAATT-AT--TT-----ATTACTTGGTACAA-GTT-GAAGACGTGC-T-------------------------------ATA--TA-TGT-GGTTCGCT-GACAACTTGTCCA--T-C--T-----T-ATAT-ATTATGC------GCGCGCTTAG----TAT----TACACTTTTGTGC-A--AGC--ATATA--TTTT---TTTTTT-GAC-CTCAGCTCAAGCAAGAATACCC-GCTGAACTTAAGCATATCAATAAGCGGAGGAAAAGAAACTAACAAGGATT-CCCCTAGTAACGGCGAGTGAAGAGGGAAAAGCTCAAATTTTAAATCTACC-TGGT--TTC--CCAGGTCGAATTGTAATTTGAAGAAGCGATATC-GG-TG-TTGAGGTCTGGTTCAAGTTCTTTGGAACAAGACATCATGGG-AGGGTGAGAATCCCGTGCGTGATCAGACC--AA-GAT--AC-T---TAATATTCGTTTTCTAAGAGTCGAGTTGTTTGGGAATGCAGCTCAAAATGGG-T-GGTAGAC-TTCACCTAAGGCTAAATATCAGCGAGAGACCGATAGCGAACAAGTACTGTGAA-GGAAAGATGAAAAGAACTTTGAAAAGAGAGTTAAATAGTACGTGAAATTGTTGAAAGGGAAACGATTGAAGTCAGTCATGCTAG-TGAAAATTCAGTTTGACGGG-TTTT--AGGTTTGGGAGT--AGAATCAGGGT---TAA---ACCGTTTCTCTTTTGAACTTTTAATTTGTTGGATGCACTTTTTC-TTTGGCAGGTCAGCGTCGATTTC-GGAGGTTGTAAA---------ATACTT-GGGGGAAAGTAGCTCTGCTTCGG---GAGAGTG-TTATAGACCCTGGG-GGATGCGGCCTGCGGGACCGAGGATTGCAGCAAATGC--------------------TATT-------GGCTTGTCGCCTGA-TCTCTAGA-TGTTA-CCTCGCTTGTGACAACA-TT-CTTGCCACCGGTGGGTACTAATGCCTATTAGGTTAGAGCGATCAAAAA-TTTTGCTAAGGATGCTGACGTAATGGCTTTAAACGACCCGTCTTGAAACACGGACCAAGGAGTCTAACATATGTGCGAG
>Diversispora_slowinskiensis_KT444719 
AGGAATCCCTAGTAAGCATGAGTCATCAGCTCATG-TTGATTACGTCCCTGCCCTTTGTACACACCGCCCGTCGCTACTACCGATTGAATGGCTTAGTGAGACCTTTGGATTGGGGTTTAGGGATCGGCAAC---GATCCTTATTCTTCGAGAAGTCGGTCAAACTTGGTCATTTAGAGGAAGTAAAAGTCGTAACAAGGTTTCCGTAGGTGAACCTGCGGAAGGATCATT-AAAAAA--TTTTTA-TCCGGGAATTCT-----TTTCGT----TTTCCC----G-G-ATTATTTGTATTCAAA--TC-CCACTCTTT--AT-AAAT------------ATA-------TCAAT----------TATATAAAAC--AAA-AA-T-AAAAAAGAAAACTTTCAACAACGGATCTCTTGGCTCTCGCATCGATGAAGAACGCAGCGAAATGCGATACGTAGTGTGAATTGCAGAATTCCGTGAATCATCGAA-TCTTTGAACGCAAATTGTACTTTCCAGTAATCTGGGGAGTATGCTTGGTTGAGGGTCATTGAAATAACA-TTCGTGAA-----------------TTTTC---------------GCGGATTTGA---G-TTTT-CC--AGTA--TTT-ATT-AT-TAT--------------AA-------------------TAAAT-GTTGGTAACTTT-AAAATT-AT--TT-----ATTACTTGGTACAA-GTT-GAAGACGTGC-T-------------------------------ATA--TA-TGT-GGTTCGCT-GACAACTTGTCCA--T-C--T-----T-ATAT-ATTATGC------GCGCGCTTAG----TAT----TACACTTTTGTGC-A--AGC--ATATA--TTTT---TTTTTT-GAC-CTCAGCTCAAGCAAGAATACCC-GCTGAACTTAAGCATATCAATAAGCGGAGGAAAAGAAACTAACAAGGATT-CCCCTAGTAACGGCGAGTGAAGAGGGAAAAGCTCAAATTTTAAATCTACC-TGGT--TTC--CCAGGTCGAATTGTAATTTGAAGAAGCGATATC-GG-TG-TTGAGGTCTGGTTCAAGTTCTTTGGAACAAGACATCAT-GG-AGGGTGAGAATCCCGTGCATGATCAGACC--AA-GAT--AC-T---TAATATTCGTTTTCTAAGAGTCGAGTTGTTTGGGAATGCAGCTCAAAATGGG-T-GGTAGAC-TTCACCTAAGGCTAAATATCAGCGAGAGACCGATAGCGAACAAGTACTGTGAA-GGAAAGATGAAAAGAACTTTGAAAAGAGAGTTAAATAGTACGTGAAATTGTTGAAAGGGAAACGATTGAAGTCAGTCATGCTAG-TGAAAATTCAGTTTGACGGG-TTTT--AGGTTTAGGAGT--AGAATCAGGGT---TAA---ACCGTTTCTCTTTTGAACTTTTAATTTGTTGGATGCACTTTTTC-TTTGGCAGGTCAGCGTCGATTTC-GGAGGTTGTAAA---------ATACTT-GGGGGAAAGTAGCTCTGCTTCGG---GAGAGTG-TTATAGACCCTGGG-GGATGCGGCCTGCGGGACCGAGGATTGCAGCAAATGC--------------------TATT-------GGCTTGTCGCCTGA-TCTCTGGA-TGTTA-CCTCGCTTGTGACAACA-TT-CTTTCCACCGGTGAGTACTAATGCCCATTAGGTTAGAGCGATCAAAAA-TTTTGCTAAGGATGCTGACGTAATGGCTTTAAACGACCCGTCTTGAAACACGGACCAAGGAGTCTAACATATGTGCGAG
>Diversispora_slowinskiensis_KT444718 
AGGAATCCCTAGTAAGCATGAGTCATCAGCTCATG-TTGATTACGTCCCTGCCCTTTGTACACACCGCCCGTCGCTACTACCGATTGAATGGCTTAGTGAGACCTTTGGATTGGGGTTTAGGGATCGGCAAC---GATCCTTATTCTTCGAGAAGTCGGTCAAACTTGGTCATTTAGAGGAAGTAAAAGTCGTAACAAGGTTTCCGTAGGTGAACCTGCGGAAGGATCATT-AAAAAA--TTTTTA-TCCGGGAATTCT-----TTTCGT----TTTCCC----G-G-ATTATTTGTATTCAAA--TC-CCACTCTTT--AT-AAAT------------ATA-------TCAAT----------TATATAAAAC--AAA-AA-T-AAAAAAGAAAACTTTCAACAACGGATCTCTTGGCTCTCGCATCGATGAAGAACGCAGCGAAATGCGATACGTAGTGTGAATTGCAGAATTCCGTGAATCATCGAA-TCTTTGAACGCAAATTGTACTTTCCAGTAATCTGGGGAGTATGCTTGGTTGAGGGTCATTGAAATAACA-TTCGTGAA-----------------TTTTC---------------GCGGATTTGA---G-TTTT-CC--AGTA--TTC-ATT-----TT--------------AA-------------------TAAAT-GCTGGTGACTTT-AAAATT-AT--TT-----ATTACTTGGTACAA-GTT-GAAGACGTGC-T-------------------------------ATA--TA-TGT-GGTTCGCT-GACAACTTGTCCA--T-C--T-----T-ATAT-ATTATGC------GCGCGCTTAG----TAT----TACACTTTTGTGC-A--AGC--ATATA--TTTT---TTTTTT-GAC-CTCAGCTCAAGCAAGAATACCC-GCTGAACTTAAGCATATCAATAAGCGGAGGAAAAGAAACTAACAAGGATT-CCCCTAGTAACGGCGAGTGAAGAGGGAAAAGCTCAAATTTTAAATCTACC-TGGT--TTC--CCAGGTCGAATTGTAATTTGAAGAAGCGATATC-GG-TG-TTGAGGTCTGGTTCAAGTTCTTTGGAACAAGACATCAT-GG-AGGGTGAGAATCCCGTGCATGATCAGACC--AA-GAT--AC-T---TAATATTCGTTTTCTAAGAGTCGAGTTGTTTGGGAATGCAGCTCAAAATGGG-T-GGTAGAC-TTCACCTAAGGCTAAATATCAGCGAGAGACCGATAGCGAACAAGTACTGTGAA-GGAAAGATGAAAAGAACTTTGAAAAGAGAGTTAAATAGTACGTGAAATTGTTGAAAGGGAAACGATTGAAGTCAGTCATGCTAG-TGAAAATTCAGTTTGACGGG-TTTT--AGGTTTAGGAGT--AGAATCAGGGT---TAA---ACCGTTTCTCTTTTGAACTTTTAATTTGTTGGATGCACTTTTTC-TTTGGCAGGTCAGCGTCGATTTC-GGAGGTTGTAAA---------ATACTT-GGGGGAAAGTAGCTCTGCTTCGG---GAGAGTG-TTATAGACCCTGGG-GGATGCGGCCTGCGGGACCGAGGATTGCAGCAAATGC--------------------TATT-------GGCTTGTCGCCTGA-TCTCTGGA-TGTTA-CCTCGCTTGTGACAACATTT-CTTGCCACCGGTGAGTACTAATGCCCATTAGGTTAGAGCGATCAAAAA-TTTTGCTAAGGATGCTGACGTAATGGCTTTAAACGACCCGTCTTGAAACACGGACCAAGGAGTCTAACATATGTGCGAG
>Diversispora_slowinskiensis_KT444720 
AGGAATCCCTAGTAAGCATGAGTCATCAGCTCATG-TTGATTACGTCCCTGCCCTTTGTACACACCGCCCGTCGCTACTACCGATTGAATGGCTTAGTGAGACCTTTGGATTGGGGTTTAGGGATCGGCAAC---GATCCTTATTCTTCGAGAAGTCGGTCAAACTTGGTCATTTAGAGGAAGTAAAAGTCGTAACAAGGTTTCCGTAGGTGAACCTGCGGAAGGATCATT-AAAAAA--TTTTTA-TCCGGGAATTCT-----TTTCGT----TTTCCC----G-G-ATTATTTGTATTCAAA--TC-CCACTCTTT--AT-AAAT------------ATA-------TCAAT----------TATATAAAAC--AAA-AT-A-AAAAAAGAAAACTTTCAACAACGGATCTCTTGGCTCTCGCATCGATGAAGAACGCAGCGAAATGCGATACGTAGTGTGAATTGCAG-ATTCCGTGAATCATCGAA-TCTTTGAACGCAAATTGTACTTTCCAGTAATCTGGGAAGTATGCTTGGTTGAGGGTCATTAAAATAACA-TTCGTG------------------TTTTTC---------------GCGGATTTGA---G-TTTT-CC--AGTA--TTC-ATT-----TT--------------AA-------------------TAAAT-GCTGGTGACTTT-AAAATT-AT--TT-----ATTACTTGGTACAA-GTT-GAAAACGTGC-T-------------------------------ATA--TA-TGT-GGTTCGCT-GACAACTTGTCCA--T-C--T-----T-ATAT-ATTATGC------GCGCGCTTAG----TTT----T-ACACTTTGTGC-A--AGC--ATATA--TTTT---TTTTTT-GAC-CTCAGCTCAAGCAAGAATACCC-GCTGAACTTAAGCATATCAATAAGCGGAGGAAAAGAAACTAACAAGGATT-CCCCTAGTAACGGCGAGTGAAGAGGGAAAAGCTCAAATTTTAAATCTACC-TGGT--TTC--CCAGGTCGAATTGTAATTTGAAGAAGCGATATC-GG-TG-TTGAAGTCTGGTTCAAGTTCTTTGGAACAAGACATCAT-GG-AGGGTGAGAATCCCGTGCATGATCAGACC--AA-GAT--AC-T---TAATATTCGTTTTCTAAGAGTCGAGTTGTTTGGGAATGCAGCTCAAAATGGG-T-GGTAGAC-TTCACCTAAGGCTAAATATCAGCGAGAGACCGATAGCGAACAAGTACTGTGAA-GGAAAGATGAAAAGAACTTTGAAAAGAGAGTTAAATAGTACGTGAAATTGTTGAAAGGGAAACGATTGAAGTCAGTCATGCTAG-TGAAAATTCAGTTTGACGGG-TTTT--AGGTTTAGGAGT--AGAATCAGGGT---TAA---ACCGTTTCTCTTTTGAACTTTTAATTTGTTGGATGCACTTTTTC-TTTGGCAGGTCAGCGTCGATTTC-GGAGGTTGTAAA---------ATACTT-GGGGGAAAGTAGCTCTGCTTCGG---GAGAGTG-TTATAGACCCTGGG-GGATGCGGCCTGCGGGACCGAGGATTGCAGCAAATGC--------------------TATT-------GGCTTGTCGCCTGA-TCTCTGGA-CGTTA-CCTCGCTTGTGACAACA-TT-CTTGCCACCGGTGGTTACTAATGCCTATTAGGTTAGAGCGATCAAAAA-TTTTGCTAAGGATGCTGACGTAATGGCTTTAAACGACCCGTCTTGAAACACGGACCAAGGAGTCTAACATATATGCGAG
>Diversispora_epigaea_FM876814 
AGGAATCCCTAGTAAGCATGAGTCATCAGCTCATG-TTGATTACGTCCCTGCCCTTTGTACACACCGCCCGTCGCTACTACCGATTGAATGGCTTAGTGAGACCTTTGGATTGGGGTTTAAGAATCGGCAAC---GAATTTTATTCTCCGAGAAGTCGGTCAAACTTGGTCATTTAGAGGAAGTAAAAGTCGTAACAAGGTTTCCGTAGGTGAACCTGCGGAAGGATCATT--AAAAA--CTTTTA-TCCGGGAATTCG-----TTTCGT----TTTCTC----G-G-ATTATTTGTATTCAAA--TC-CCACTCTTT--AT-AAATA-----------ATA-------TCAAT----------TATATAAAAC--AAT-AT---AAAAAAGAAAACTTTCAACAACGGATCTCTTGGCTCTCGCATCGATGAAGAACGCAGCGAAATGCGATACGTAATGTGAATTGCAGAATTCCGTGAATCATCGAA-TCTTTGAACACAAATTGTACTTTTCAGTAATCTGGGAAGTATGCTTGGTTGAGGGTCATTAAAATAACA-TTCGTGAT---------------TTTTTTC---------------GCGGATTTGA---G-TTTT-CC--AGTA--TTT-ATT-----AT-----AA-------AA-------------------TAAAT-GTTGGTAACTTT-AAAATT-AT--TT-----ATAACTTGGTACAA-GTT-GAAAACGTGC-T-------------------------------ATA--TG-TGT-GGTTCGCT-GACAACTTGTCCA--C-C--TT----T-ATAT-ATTATGC------GCGTGCTTGGTTTTTTT----TAAAGCTGTGTGC-G--AGT--ATATC--TTTT---TTTTAT-GAC-CTCAGCTCAAGCAAGAAAACCC-GCTGAACTTAAGCATATCAATAAGCGGAGGAAAAGAAACTAACAAGGATT-CCCCTAGTAACGGCGAGTGAAGAGGGAAAAGCTCAAATTTTAAATCTACC-TGG---TTC--CCAGGTCGAATTGTATTTTGAAGAATCGATATC-GG-TG-TTGAGGTCTGGTTCAAGTTCTTTGGAACAAGACATCAT-GG-AGGGTGAGAATCCCGTGCATGATCAGACC--AA-GAT--AC-T---TTATATTCGTTTTCTAAGAGTCGAGTTGTTTGGGAATGCAGCTCAAATTGGG-T-GGTAGAC-TTCACCTAAGGCTAAATATCAGCGAGAGACCGATAGCGAACAAGTACTGTGAA-GGAAAGATGAAAAGCACTTTGAAAAGAGAGTTAAATAGTACGTGAAATTGTTGAAAGGGAAACGATTGAAGTCAGTCATGCTAG-TGAAAATTCAGTTTGACGGG-TTTT--GGGTTTAGGAGT-AAGAGATAGGGT---CAA---ACCATCTCTCTTTTAAACTTGGGATTTGTCGGATGCACTTTTTC-TTTGGCAGGTCAGCGTCGATTTC-GGGGGTTGTAAA---------ATACTT-GGGGGAAAGTAGCTCTGCTTCGG---GAGAGTG-TTATAGACCTTGGG-AGATGCAGCCCGTGGGATCGAGGATTGCAGCAAATGC--------------------CTTT-------GGCTTGTCTTCTGA-TCTTTGAT-TGTTA-CCTCGTTTATGACAACA-TT-CTTGCCATCGATGAGTACTAGTGGTTA-TGGGTTAGAATGATCAAAAA--TTTGCTAAGGATGCTGACGTAATGGCTTTAAACGACCCGTCTTGAAACACGGACCAAGGAGTCTAACATATGTGCGAG
>Diversispora_epigaea_FM876817 
AGGAATCCCTAGTAAGCATGAGTCATCAGCTCATG-TTGATTACGTCCCTGCCCTTTGTACACACCGCCCGTCGCTACTACCGATTGAATGGCTTAGTGAGACCTTTGGATTGGGGTTTAAGAATCGGCAAC---GAATTTTATTCTCCGAGAAGTCGGTCAAACTTGGTCATTTAGAGGAAGTAAAAGTCGTAACAAGGTTTCCGTAGGTGAACCTGCGGAAGGATCATT--AAAAA--CTTTTA-TCCGGGAATTCG-----TTTCGT----TTTCCC----G-G-ATTATTTGTATTCAAA--TC-CCACTCTTT--AT-AAATA-----------ATA-------TCAAT----------TATATAAACA--AAT-AT-A-AAAAAAGAAAACTTTCAACAACGGATCTCTTGGCTCTCGCATCGATGAAGAACGCAGCGAAATGCGATACGTAATGTGAATTGCAGAATTCCGTGAATCATCGAA-TCTTTGAACACAAATTGTACTTTTCAGTAATCTGGAAAGTATGCTTGGTTGAGGGTCATTAAAATAACA-TTCGTGAA---------------TTTTTTC---------------GCGGATTTGA---G-TTTT-CC--AGTA--TTC-ATT-----AT-----AA-------AA-------------------TAAAT-GTTGGTAACTTT-AAAATT-AT--TT-----ATAACTTGGTACAA-GTT-GAAAACGTGC-T-------------------------------ATA--TG-TGT-GGTTCGCT-GACAACTTGTCCA--T-C--TT----T-ATAT-ATTATGC------GCGTGCTTGG-TTTTTT----TAAAGCTATGTGC-G--AGT--ATATA--TTTT---TTTTAT-GAC-CTCAGCTCAAGCAAGAAAACCC-GCTGAACTTAAGCATATCAATAAGCGGAGGAAAAGAAACTAACAAGGATT-CCCCTAGTAACGGCGAGTGAAGAGGGAAAAGCTCAAATTTTAAATCTACC-TGG---TTC--CCAGGTCGAATTGTATTTTGAAGAATCGATATC-GG-TG-TTGAGGTCTGGTTCAAGTTCTTTGGAACAAGACATCAT-GG-AGGGTGAGAATCCCGTGCATGATCAGACC--AA-GAT--AC-T---TAATATTCGTTTTCTAAGAGTCGAGTTGTTTGGGAATGCAGCTCAAATTGGG-T-GGTAGAC-TTCACCTAAGGCTAAATATCAGCGAGAGACCGATAGCGAACAAGTACTGTGAA-GGAAAGATGAAAAGCACTTTGAAAAGAGAGTTAAATAGTACGTGAAATTGTTGAAAGGGAAACGATTGAAGTCAGTCATGCTAG-TGAAAATTCAGTTTGACGGG-TTTT--GGGTTTAGGAGT-AAGAGATAGGGT---CAA---ACCGTCTCTCTTTTAAACTTGGGATTTGTCGGATGCACTTTTTC-TTTGGCAGGTCAGCGTCGATTTC-GGGGGTTGTAAA---------ATACTT-GGGGGAAAGTAGCTCTGCTTCGG---GAGAGTG-TTATAGACCTTGGG-AGATGCAGCCCGTGGGATCGAGGATTGCAGCAAATGC--------------------CTTT-------GGCTTGTCTTCTGA-TCTTTGAT-TGTTA-CCTCGTTTATGACAACA-TT-CTTGCCATCGATGAGTACTAGTGGTTA-TGGGTTAGAATGATCAAAAA--TTTGCTAAGGATGCTGACGTAATGGCTTTAAACGACCCGTCTTGAAACACGGACCAAGGAGTCTAACATATGTGCGAG
>Diversispora_epigaea_FM876819 
AGGAATCCCTAGTAAGCATGAGTCATCAGCTCATG-TTGATTACGTCCCTGCCCTTTGTACACACCGCCCGTCGCTACTACCGATTGAATGGCTTAGTGAGACCTTTGGATTGGGGTTTAAGAATCGGCAAC---GAATTTTATTCTCCGAGAAGTCGGTCAAACTTGGTCATTTAGAGGAAGTAAAAGTCGTAACAAGGTTTCCGTAGGTGAACCTGCGGAAGGATCATT--AAAAA--CTTTTA-TCCGGGAATTCG-----TTTCGT----TTTTTC----G-G-ATTATTTGTATTCAAA--TC-CCACTCTTT--AT-AAAT------------ATA-------TCAAT----------TATATAAAAC--AAT-ATAA-AAAAAAGAAAACTTTCAACAACGGATCTCTTGGCTCTCGCATCGATGAAGAACGCAGCGAAATGCGATACGTAATGTGAATTGCAGAATTCCGTGAATCATCGAA-TCTTTGAACACAAATTGTACTTTTCAGTAATCTGGAAAGTATGCTTGGTTGAGGGTCATTAAAATAACA-TTCGTGAA---------------TTTTTTC---------------GCGGATTTGA---G-TTTT-CC--AGTA--TTC-ATT-----AT-----------------------------------AAAAT-GTTGGTAACTTT-AAAATT-AT--TT-----ATAACTTGGTACAA-GTT-GAAAACGTGC-T-------------------------------ATA--TT-TGT-GGTTCGCT-GACAACTTGTCCA--T-C--TT----T-ATAT-ATTATGC------GCGTGCTTGG--CTTTT----TAAAGTTCTGTGC-G--AGT--ATATA--TTTT---TTTTAT-GAC-CTCAGCTCAAGCAAGAAAACCC-GCTGAACTTAAGCATATCAATAAGCGGAGGAAAAGAAACTAACAAGGATT-CCCCTAGTAACGGCGAGTGAAGAGGGAAAAGCTCAAATTTTAAATCTACC-TGG---TTC--CCAGGTCGAATTGTATTTTGAAGAATCGATATT-TG-TG-TTGAGGTCTGGTTCAAGTTCTTTGGAACAAGACATCAT-GG-AGGGTGAGAATCCCGTGCATGATCAGACC--AA-GAT--AC-T---TTATATTCGTTTTCTAAGAGTCGAGTTGTTTGGGAATGCAGCTCAAATTGGG-T-GGTAGAC-TTCACCTAAGGCTAAATATCAGCGAGAGACCGATAGCGAACAAGTACTGTGAA-GGAAAGATGAAAAGCACTTTGAAAAGAGAGTTAAATAGTACGTGAAATTGTTGAAAGGGAAACGATTGAAGTCAGTCATGCTAG-TGAAAATTCAGTTTGACGGG-TTTT--GGGTTTAGGAGT-AAGAGGTAGGGT---CAA---ACCGTCTCTCTTTTAAACTTGGGATTTGTCGGATGCACTTTTTC-TTTGGCAGGTCAGTGTCGATTTC-GGGGGTTGTAAA---------ATACTT-GGGGGAAAGTAGCTCTGCTTCGG---GAGAGTG-TTATAGACCTTGGG-AGATACAGCCTGTGGGATCGAGGATTGCAGCAAATGC--------------------CTTT-------GGCTTGTCGCCTGA-TCTTTGGT-TGTTA-CCTCGTTTATGACAACA-TT-CTTGCCATCGATGAGTACTAATGATCA-TGGGTTAGAACGATCAAAAA--TTTGCTAAGGATGCTGACGTAATGGCTTTAAACGACCCGTCTTGAAACACGGACCAAGGAGTCTAACATATGTGCGAG
>Diversispora_epigaea_FM876818 
AGGAATCCCTAGTAAGCATGAGTCATCAGCTCATG-TTGATTACGTCCCTGCCCTTTGTACACACCGCCCGTCGCTACTACCGATTGAATGGCTTAGTGAGACCTTTGGATTGGGGTTTAAGAATCGGCAAC---GAATTTTATTCTCCGAGAAGTCGGTCAAACTTGGTCATTTAGAGGAAGTAAAAGTCGTAACAAGGTTTCCGTAGGTGAACCTGCGGAAGGATCATT--AAAAA--CTTTTA-TCCGGGAATTCG-----TTTCGT----TTTCCC----G-G-ATTATTTGTATTCAAA--TC-CCACTCTTT--AT-AAATA-----------ATA-------TCAAT----------TATATAAAAC--AAA-TA-T-AAAAAAGAAAACTTTCAACAACGGATCTCTTGGCTCTCGCATCGATGAAGAACGCAGCGAAATGCGATACGTAATGTGAATTGCAGAATTCCGTGAATCATCGAA-TCTTTGAACACAAATTGTACTTTTCAGTAATCTGGGAAGTATGCTTGGTTGAGGGTCATTAAAATAACA-TTCGTGAA---------------TTTTTTC---------------GCGGATTTGA---G-TTTT-CC--AGTA--TTC-ATT-----AT------A-------AA-------------------TAAAT-GTTGGTAACTTT-AAAATT-AT--TT-----ATAACTTGGTACAA-GTT-GAAAACGTGC-T-------------------------------ATA--TG-TGT-GGTTCGCT-GACAACTTGTCCA--T-C--TT----T-ATAT-ATTATGC------GCGTGCTTGG---CTTT----TATAGTTTTGTGC-G--AGT--ATATA-TTTTT---TTTTAT-GAC-CTCAGCTCAAGCAAGAAAACCC-GCTGAACTTAAGCATATCAATAAGCGGAGGAAAAGAAACTAACAAGGATT-CCCCTAGTAACGGCGAGTGAAGAGGGAAAAGCTCAAATTTTAAATCTACC-TGG---TTC--CCAGGTCGAATTGTATTTTGAAGAATCGATATT-TG-TG-TTGAGGTCTGGTTCAAGTTCTTTGGAACAAGACATCAT-GG-AGGGTGAGAATCCCGTGCATGATCAGACC--AA-GAT--AC-T---TTATATTCGTTTTCTAAGAGTCGAGTTGTTTGGGAATGCAGCTCAAATTGGG-T-GGTAGAC-TTCACCTAAGGCTAAATATCAGCGAGAGACCGATAGCGAACAAGTACTGTGAA-GGAAAGATGAAAAGCACTTTGAAAAGAGAGTTAAATAGTACGTGAAATTGTTGAAAGGGAAACGATTGAAGTCAGTCATGCTAG-TGAAAATTCAGTTTGACGGG-TTTT--GGGTTTGGGAGT-AAGAGGTAGGGT---CAA---ACCGTCTCTCTTTTAAACTTGGGATTTGTCGGATGCACTTTTTC-TTTGGCAGGTCAGCGTCGATTTC-AGAGGCTGTAAA---------ATACTT-GGGGGAAAGTAGCTCTGCTTCGG---GAGAGTG-TTATAGATCCTGGG-GGATGCAACCTGTGGGATCGAGGATTGCAGCAAATGC--------------------CTTT-------GGCTTGTCGCCTGA-TCTCTGGT-TGTTA-CCTCATTTATGACAACA-TT-CTTGTCATCGATGAGTGCTAATGGCTATTAGGTTAGAACGATCAAAAA--TTTGCTAAGGATGCTGGCGTAATGGCTTTAAACGACCCGTCTTGAAACACGGACCAAGGAGTCTAACATATGTGCGAG
>Diversispora_sporocarpia_MK036785 
AGGAATCCCTAGTAAGCATGAGTCATCAGCTCATG-TTGATTACGTCCCTGCCCTTTGTACACACCGCCCGTCGCTACTACCGATTGAATGGCTTAGTGAGACCTTTGGATT-GGGTTTAGGGATCGGCAAC---TTTCCTTATT-TTCGAGAAGTCGGTCAAACTTGGTCATTTAGAGGAAGTAAAAGTCGTAACAAGGTTTCCGTAGGTGAACCTGCGGAAGGATCATT--AAAAA--CTTTTA-TCCGGGAATTCG-----TTTCGT----TTTTCC----G-G-ATTATTTGTATTCAAA--TC-CCACTCTTT--AT-AAAT------------ATA-------TTAAT----------TATATAAAACAAAAA-AT-A-AAAAAAGAAAACTTTCAACAACGGATCTCTTGGCTCTCGCATCGATGAAGAACGCAGCGAAATGCGATACGTAATGTGAATTGCAGAATTCCGTGAATCATCGAA-TCTTTGAACACAAATTGTACTTTTCAGTAATCTGGAAAGTATGCTTGGTTGAGGGTCATTAAAATAACA-TTCGTGAA----------------TTTTTC---------------GCGGATTTGA---G-TTTT-CC--AGTA--TTC-ATT-----AT------A-------AA-------------------TAAAT-GTTGGTAACTTT-AAAATT-AT--TT-----ATTACTTGGTACAA-GTT-GAAAACGTAC-T-------------------------------ATA--TG-TGT-GGTTCGCT-GACAACTTGTCCA--T-C--T-----T-ATAT-ATTATGC------GCGTGCTTGG--CTTTT----TAAAGTTTTGTGC-G--AGT--ATATA--TTTT---TTTTAT-GAC-CTCAGCTCAAGCAAGAATACCC-GCTGAACTTAAGCATATCAATAAGCGGAGGAAAAGAAACTAACAAGGATT-CCCCTAGTAACGGCGAGTGAAGAGGGAAAAGCTCAAATTTTAAATCTACC-TGG---TTC--CCAGGTCGAATTGTATTTTGAAGAAGCGATATC-TG-TG-TTGAGGTCTGGTTCAAGTTCTTTGGAACAAGACATCAT-GG-AGGGTGAGAATCCCGTGCATGATCAGACC--AA-GAT--AC-T---TAATATTCGTTTTCTAAGAGTCGAGTTGTTTGGGAATGCAGCTCAAATTGGG-T-GGTAGAC-TTCACCTAAGGCTAAATATCAGCGAGAGACCGATAGCGAACAAGTACTGTGAA-GGAAAGATGAAAAGCACTTTGAAAAGAGAGTTAAATAGTACGTGAAATTGTTGAAAGGGAAACGATTGAAGTCAGTCATGCTAG-TGAAAATTCAGTTTGACGGG-TTTT--GGGTTTAGGAGT-AAGAGGTAGGGT---CAA---ACCGTCTCTCTTTTAAACTTGGAATTTGTCGGATGCACTTTTTC-TTTGGCAGGTCAGCGTCGATTTC-GGGGGTTGTAAA---------ATACAT-GGGGAAAAGTAGCTCTGCTTCGG---GAGAGTG-TTATAGACCCTAGG-AGATGCAGCCTGCGGGATCGAGGATTGCAGCAAATGC--------------------CTTT-------GGCTTGTCGCCTGA-TCTCTGGA-CGTTA-CCTCGTTTGTGACAACA-TT-CTTATCACCGATGAGTACTAATGGCTATTGGGTTAGAGCGATCAAAAA--TTTGCTAAGGATGCTGGCGTAATGGCTTTAAACGACCCGTCTTGAAACACGGACCAAGGAGTCTAACATATGTGCGAG
>Diversispora_sporocarpia_MK036786 
AGGAATCCCTAGTAAGCATGAGTCATCAGCTCATG-TTGATTACGTCCCTGCCCTTTGTACACACCGCCCGTCGCTACTACCGATTGAATGGCTTAGTGAGACCTTTGGATT-GGGTTTAGGGATCGGCAAC---TTTCCTTATT-TTCGAGAAGTCGGTCAAACTTGGTCATTTAGAGGAAGTAAAAGTCGTAACAAGGTTTCCGTAGGTGAACCTGCGGAAGGATCATT--AAAAA--CTTTTA-TCCGGGAATTCG-----TTTCGT----CTTTCC----G-G-ATTATTTGTATTCAAA--TC-CCACTCTTT--AT-AAAT------------ATA-------TTAAT----------TATATAAAAC--AAA-AT-A-AAAAAAGAAAACTTTCAACAACGGATCTCTTGGCTCTCGCATCGATGAAGAACGCAGCGAAATGCGATACGTAATGTGAATTGCAAAATTCCGTGAATCATCGAA-TCTTTGAACACAAATTGTACTTTTCAGTAATCTGGGAAGTATGCTTGGTTGAGGGTCATTAAAATAACA-TTCGTGAA---------------TTTTTTC---------------GCGGATTTGA---G-TTTT-CC--AGTA--TTT-ATT-----AT------A-------AA-------------------TAAAT-GTTGGTAACTTT-AAAATT-AT--TT-----ATTACTTGGTACAA-GTT-GAAAACGTAC-T-------------------------------ATATGTG-TGT-GGTTCGCT-GACAACTTGTCCA--T-C--TT---AT-ATAT-ATTATGC------GCGTGCTTGG--CTTTT----TAAAGTTTTGTGC-G--AGT--ATATA--TTTT---TTTTAT-GAC-CTCAGCTCAAGCAAGAATACCC-GCTGAACTTAAGCATATCAATAAGCGGAGGAAAAGAAACTAACAAGGATT-CCCCTAGTAACGGCGAGTGAAGAGGGAAAAGCTCAAATTTTAAATCTACC-TGG---TTC--CCAGGTCGAATTGTATTTTGAAGAAGCGATATT-TG-TG-TTGAGGTCTGGTTCAAGTTCTTTGGAACAAGACATCAT-GG-AGGGTGAGAATCCCGTGCATGATCAGACC--AA-GAT--AC-T---TTATATTCGTTTTCTAAGAGTCGAGTTGTTTGGGAATGCAGCTCAAATTGGG-T-GGTAGAC-TTCACCTAAGGCTAAATATCAGCGAGAGACCGATAGCGAACAAGTACTGTGAAAGGAAAGATGAAAAGCACTTTGAAAAGAGAGTTAAATAGTACGTGAAATTGTTGAAAGGGAAACGATTGAAGTCAGTCATGCTAG-TGAAAATTCAGTTTGACGGG-TTTT--GGGTTTGGGAGT-AAGAGGTAGGGT---CAA---ACCGTCTCTCTTTTAAACTTGGAATTTGTCGGATGCACTTTTTC-TTTGGCAGGTCAGCGTCGATTTC-GGGGGTTGTAAA---------ATACAT-GGGGAAAAGTAGCTCTGCTTCGG---GAGAGTG-TTATAGACCCTAGG-AGATGCAGCCTGCGGGATCGAGGATTGCAGCAAATGC--------------------CTTT-------GGCTTGTCGCCTGA-TCTCTGGA-CGTTA-CCTCGTTTGTGACAACA-TT-CTTATCACCGATGAGTACTAATGGCTATTGGGTTAGAGCGATCAAAAA--TTTGCTAAGGATGCTGGCGTAATGGCTTTAAACGACCCGTCTTGAAACACGGACCAAGGAGTCTAACATATGTGCGAG
>Diversispora_sporocarpia_MK036788 
AGGAATCCCTAGTAAGCATGAGTCATCAGCTCATG-TTGATTACGTCCCTGCCCTTTGTACACACCGCCCGTCGCTACTACCGATTGAATGGCTTAGTGAGACCTTTGGATT-GGGTTTAGGGATCGGCAAC---TTTCCTTATT-TTCGAGAAGTCGGTCAAACTTGGTCATTTAGAGGAAGTAAAAGTCGTAACAAGGTTTCCGTAGGTGAACCTGCGGAAGGATCATT--AAAAA--CTTTTA-TCCGGGAATTCG-----TTTCGT----TTTTCC----G-G-ATTATTTGTATTCAAA--TC-CCACTCTTT--AT-AAAT------------ATA-------TTAAT----------TATATAAAACAAAAA-AT-A-AAAAAAGAAAACTTTCAACAACGGATCTCTTGGCTCTCGCATCGATGAAGAACGCAGCGAAATGCGATACGTAATGTGAATTGCAGAATTCCGTGAATCATCGAA-TCTTTGAACACAAATTGTACTTTTCAGTAATCTGGAAAGTATGCTTGGTTGAGGGTCATTAAAATAACA-TTCGTGAA---------------TTTTTTC---------------GCGGATTTGA---G-TTTT-CC--AGTA--TTC-ATT-----AT------A-------AA-------------------TAAAT-GTTGGTAACTTT-AAAATT-AT--TT-----ATTACTTGGTACAA-GTT-GAAAACGTAC-T-------------------------------ATA--TT-TGT-GGTTCGCT-GACAACTTGTCCA--T-C--T-----T-ATAT-ATTATGC------GCGTGCTTGG--CTTTT----TAAAGTTTTGTGC-G--AGT--ATATA--TTTT---TTTTAT-GAC-CTCAGCTCAAGCAAGAATACCC-GCTGAACTTAAGCATATCAATAAGCGGAGGAAAAGAAACTAACAAGGATT-CCCCTAGTAACGGCGAGTGAAGAGGGAAAAGCTCAAATTTTAAATCTACC-TGG---TTC--CCAGGTCGAATTGTATTTTGAAGAAGCGATATC-TG-TG-TTAAGGTCTGGTTCAAGTTCTTTGGAACAAGACATCAT-GG-AGGGTGAGAATCCCGTGCATGATCAGACC--AA-GAT--AC-T---TAATATTCGTTTTCTAAGAGTCGAGTTGTTTGGGAATGCAGCTCAAATTGGGTT-GGTAGAC-TTCACCTAAGGCTAAATATCAGCGAGAGACCGATAGCGAACAAGTACTGTGAAGGGAAAGATGAAAAGCACTTTGAAAAGAGAGTTAAATAGTACGTGAAATTGTTGAAAGGGAAACGATTGAAGTCAGTCATGCTAG-TGAAAATTCAGTTTGACGGG-TTTT--AGGTTTAGGAGT-AAGAGGTAGGGT---CAA---ACCGTCTCTCTTTTAAACTTGGAATTTGTCGGATGCACTTTTTC-TTTGGCAGGTCAGCGTCGATTTC-GGGGGTTGTAAA---------ATACAT-GGGGAAAAGTAGCTCTGCTTCGG---GAGAGTG-TTATAGACCCTAGG-AGATGCAGCCTGCGGGATCGAGGATTGCAGCAAATGC--------------------TTT---------GCTTGTCGCCTGA-TTTCTGGT-TGTTA-CCTCGTTTATGACAACA-TT-CTTGTCATCGATGAGTACTAATGGCTATTAGGTTAGAGCGATCTAAAA--TTTGCTAAGGATGTTGGCGTAATGGCTTTAAACGACCCGTCTTGAAACACGGACCAAGGAGTCTAACATATATGCGAG
>Diversispora_sporocarpia_MK036789 
AGGAATCCCTAGTAAGCATGAGTCATCAGCTCATG-TTGATTACGTCCCTGCCCTTTGTACACACCGCCCGTCGCTACTACCGATTGAATGGCTTAGTGAGACCTTTGGATT-GGGTTTAGGGATCGGCAAC---TTTCCTTATT-TTCGAGAAGTCGGTCAAACTTGGTCATTTAGAGGAAGTAAAAGTCGTAACAAGGTTTCCGTAGGTGAACCTGCGGAAGGATCATT--AAAAA--CTTTTA-TCCGGGAATTCG-----TTTCGT----TTTTCC----G-G-ATTATTTGTATTCAAA--TC-CCACTCTTT--AT-AAAT------------ATA-------TTAAT----------TATATAAAAC-AAAA-AT-A-AAAAAAGAAAACTTTCAACAACGGATCTCTTGGCTCTCGCATCGATGAAGAACGCAGCGAAATGCGATACGTAATGTGAATTGCAGAATTCCGTGAATCATCGAA-TCTTTGAACACAAATTGTACTTTTCAGTAATCTGGAAAGTATGCTTGGTTGAGGGTCATTAAAATAACA-TTCGTGAA----------------TTTTTC---------------GCGGATTTGA---G-TTTTCCC--AGTA--TTC-ATT-----AT------A-------AA-------------------TAAAT-GTTGGTAACTTT-AAAATT-AT--TT-----ATTACTTGGTACAA-GTT-GAAAACGTAC-T-------------------------------ATA--TT-TGT-GGTTCGCT-GACAACTTGTCCA--T-C--T-----T-ATAT-ATTATGC------GCGTGCTTGG--CTTTT----TAAAGTTTTGTGC-G--AGT--ATATA--TTTT---TTTTAT-GAC-CTCAGCTCAAGCAAGAATACCC-GCTGAACTTAAGCATATCAATAAGCGGAGGAAAAGAAACTAACAAGGATT-CCCCTAGTAACGGCGAGTGAAGAGGGAAAAGCTCAAATTTTAAATCTACC-TGG---TTC--CCAGGTCGAATTGTATTTTGAAGAAGCGATATC-TG-TG-TTGAGGTCTGGTTCAAGTTCTTTGGAACAAGACATCAT-GGAAGGGTGAGAATCCCGTGCATGATCAGACC--AA-GAT--AC-T---TAATATTCGTTTTCTAAGAGTCGAGTTGTTTGGGAATGCAGCTCAAATTGGGTT-GGTAGACTTTCACCTAAGGCTAAATATCAGCGAGAGACCGATAGCGAACAAGTACTGTGAA-GGAAAGATGAAAAGCACTTTGAAAAGAGAGTTAAATAGTACGTGAAATTGTTGAAAGGGAAACGATTGAAGTCAGTCATGCTTG-TGAAAATTCAGTTTGACGAG-TTTT--GGGTTTAGGAGT-AAGAGGTAGGGT---CAA---ACCGTCTCTCTTTTAAACTTGGAATTTGTCGGATGCACTTTTTC-TTTGGCAGGTCAGCGTCGGTTTC-GGGGGTTGTAAA---------ATACAT-GGGGAAAAGTAGCTCTGCTTCGG---GAGAGTG-TTATAGACCCTAGG-AGATGCAGCCTGCGGGATCGAGGATTGCAGCAAATGC--------------------CTTT-------GGCTTGTCGCCTGA-TTTCTGGT-TGTTA-CCTCGTTTATGACAACA-TT-CTTGTCATCGATGAGTACTAATGGCTATTAGGTTAGAGCGATCTAAAA--TTTGCTAAGGATGTTGGCGTAATGGCTTTAAACGACCCGTCTTGAAACACGGACCAAGGAGTCTAACATATGTGCGAG
>Diversispora_arenaria_KJ850188 
AGGAATCCCTAGTAAGCATGAGTCATCAGCTCATG-TTGATTACGTCCCTGCCCTTTGTACACACCGCCCGTCGCTACTACCGATTGAATGGCTTAGTGAGACCTTTGGATTGAGGTTTAGGGATCGGAAAC---GATCCTTATTCCACGAGAAGTCGGTCAAACTTGGTCATTTAGAGGAAGTAAAAGTCGTAACAAGGTTTCCGTAGGTGAACCTGCGGAAGGATCATT-AAAAAA--TATTTT-TCCGGGAATACG-----TTTCGT----TTGCCC----G-G-ATTTATTGTATTCAAA--TC-CCACTCTTT--AT-AAAT------------ATA-------TCAAT----------TATATAAAAC-AAAA-AA-T-AAAAAAGAAAACTTTCAACAACGGATCTCTTGGCTCTCGCATCGATGAAGAACGCAGCGAAATGCGATACGTAGTGTGAATTGCAGAATTCCGTGAATCATCGAA-TCTTTGAACGCAAATTGTACTTTCCAGTAATCTGGGAAGTATGCTTGGTTGAGGGTCATCGAAATAACC-TTCGTGAA---------------TTTTTTT---------------GCGGATTTGA---G-TTTT-CC--AGTA--TTA-ATT-----AT-----AATAAATATGA-------------------TAAAT-GTTGGTGACTTT-AAAATT-AT--TT-----ATAACTTGGTACAA-GTT-GAAAACGTGC-T-------------------------------ATG--TG-TGT-GGTTCGCT-GACAACTTGTCCA--T-C--TC----T-ATAT-ACTATGC------GCGCACTTGG---TTTT----T-ATACTCTGTGC-G--AAC--ATATA--TTCT---TTTTTT-GAC-CTCAGCTCAAGCAAGAATACCC-GCTGAACTTAAGCATATCAATAAGCGGAGGAAAAGAAACTAACAAGGATT-CCCCTAGTAACGGCGAGTGAAGAGGGAAAAGCTCAAATTTTAAATCTACC-TGG---TTC--CCAGGTCGAGTTGTAATTTGAAGAAGCGATATC-GG-TG-TGGAGGTCTGGTTCAAGTTCTTTGGAACAAGACATCATGGG-AGGGTGAGAATCCCGTGCATGATCAGACC--AA-AAT--AC-C---TAATATTCGTTTTCTAAGAGTCGAGTTGTTTGGGAATGCAGCTCAAAATGGG-T-GGTAGAC-TTCACCTAAGGCTAAATATCAGCGAGAGACCGATAGCGAACAAGTACTGTGAA-GGAAAGATGAAAAGAACTCTGAAAAGAGAGTTAAATAGTACGTGAAATTGTTGAAAGGGAAACGATTGAAGTCAGTCATGCTAG-TGAAAATTCAGTTTGGCGGGTTTTT--AAGTTTGGGAGT--AGGAGGCAAGC--------------CTCTCTTTTGAACTTTTAATCTGTCAGATGCACTTTTTC-TTTGGCAGGTCAGCGTCGATTTC-GGAGGCTGTAAA---------ATACTT-GGGGGAAAGTAGCTCTGCTTCGG---GAGAGTG-TTATAGACCCTGGG-GGATGCAGCCTGCGGGATCGAGGATTGCAGCAAATGC-------------------TTTTTT------GGCTTGTCGCCTGA-TCTCTGGA-CGTTA-CCTCGCTTGTGACAACA-TT-CTTGCCACTGGTGAGTACTAATGGCTATTAGGTTGGAGCGATCAAAAA--TTTGCTAAGGATGCTGACGTAATGGCTTTAAACGACCCGTCTTGAAACACGGACCAAGGAGTCTAACATGTGTGCGAG
>Diversispora_arenaria_KJ850189 
AGGAATCCCTAGTAAGCATGAGTCATCAGCTCATG-TTGATTACGTCCCTGCCCTTTGTACACACCGCCCGTCGCTACTACCGATTGAATGGCTTAGTGAGACCTTTGGATTGAGGTTTAGGGATCGGAAAC---GATCCTTATTCCACGAGAAGTCGGTCAAACTTGGTCATTTAGAGGAAGTAAAAGTCGTAACAAGGTTTCCGTAGGTGAACCTGCGGAAGGATCATT-AAAAAA--TATTTT-TCCGGGAATACG-----TTTCGT----TTGCCC----G-G-ATTTATTGTATTCAAA--TC-CCACTCTTT--AT-AAAT------------ATA-------TCAAT----------TATATAAAAC-AAAA-AA-T-AAAAAAGAAAACTTTCAACAACGGATCTCTTGGCTCTCGCATCGATGAAGAACGCAGCGAAATGCGATACGTAGTGTGAATTGCAGAATTCCGTGAATCATCGAA-TCTTTGAACGCAAATTGTACTTTCCAGTAATCTGGGGAGTATGCTTGGTTGAGGGTCATCAAAATAACA-TTCGTGAA---------------TTTTTTT---------------GCGGATTTGA---G-TTTT-CC--AGTA--TTA-ATT-----AT-----AATAAATATGA-------------------TAAAT-GTTGGTGACTTT-AAAATT-AT--TT-----ATAACTTGGTACAA-GTT-GAAAACGTGCTT-------------------------------ATA--TG-TGT-GGTTCGCT-GACAACTTGTCCA--T-C--TC----T-ATAT-ACTATGC------GCGCACTTGG---TTTT----T-ATACTCTGTGC-G--AAC--ATATA-TTTTT---TTTTTT-GAC-CTCAGCTCAAGCAAGAATACCC-GCTGAACTTAAGCATATCAATAAGCGGAGGAAAAGAAACTAACAAGGATT-CCCCTAGTAACGGCGAGTGAAGAGGGAAAAGCTCAAATTTTAAATCTACC-TGG---TTC--CCAGGTCGAGTTGTAATTTGAAGAAGCGATATC-GG-TG-TGGAGGTCTGGTTCAAGTTCTTTGGAACAAGACATCATGGG-AGGGTGAGAATCCCGTGCATGATCAGACC--AA-AAT--AC-C---TAATATTCGTTTTCTAAGAGTCGAGTTGTTTGGGAATGCAGCTCAAAATGGG-T-GGTAGAC-TTCACCTAAGGCTAAATATCAGCGAGAGACCGATAGCGAACAAGTACTGTGAA-GGAAAGATGAAAAGAACTTTGAAAAGAGAGTTAAATAGTACGTGAAATTGTTGAAAGGGAAACGATTGAAGTCAGTCATGCTAG-TGAAAATTCAGTTTGGCGGGTTTTT--AAGTTTGGGAGT--AGGAGGCAAGC--------------CTCTCTTTTGAACTTTTAATCTGTCAGATGCACTTTTTC-TTTGGCAGGTCAGCGTCGATTTC-GGAGGCTGTAAA---------ATACTT-GGGGGAAAGTAGCTCTGCTTCGG---GAGAGTG-TTATAGACCCTGGG-GGATGCAGCCTGCGGGATCGAGGATTGCAGCAAATGC--------------------TTTTT------GGCTTGTCGCCTGA-TCTCTGGA-CGTTA-CCTCGCTTGTGACAACA-TT-CTTGCCACCGGTGAGTACTAATGGCTATTAGGTTAGAGCGATCAAAAA--TTTGCTAAGGATGCTGACGTAATGGCTTTAAACGACCCGTCTTGAAACACGGACCAAGGAGTCTAACATATATGCGAG
>Diversispora_arenaria_KJ850187 
AGGAATCCCTAGTAAGCATGAGTCATCAGCTCATG-TTGATTACGTCCCTGCCCTTTGTACACACCGCCCGTCGCTACTACCGATTGAATGGCTTAGTGAGACCTTTGGATTGAGGTTTAGGGATCGGAAAC---GATCCTTATTCCACGAGAAGTCGGTCAAACTTGGTCATTTAGAGGAAGTAAAAGTCGTAACAAGGTTTCCGTAGGTGAACCTGCGGAAGGATCATT-AAAAAA--TATTTT-TCCGGGAATACG-----TTTCGT----TTGCCC----G-G-ATTTATTGTATTCAAA--TC-CCACTCTTT--AT-AAAT------------ATA-------TCAAT----------TATATAAAAC-AAAA-AA-T-AAAAAAGAAAACTTTCAACAACGGATCTCTTGGCTCTCGCATCGATGAAGAACGCAGCGAAATGCGATACGTAGTGTGAATTGCAGAATTCCGTGAATCATCGAA-TCTTTGAACGCAAATTGTACTTTCCAGTAATCTGGGAAGTATGCTTGGTTGAGGGTCATCAAAATAACA-TTCGTGAA---------------TTTTTTC---------------GCGGATTTGA---G-CTTT-CC--AGTA--TTA-ATT-----AT-----AATAAATATAA-------------------TAAAT-GTTGGTGACTTT-AAAATTAAT--TT-----ATAACTTGGTACAA-GTT-GAAAACGTGC-T-------------------------------ATA--TG-TGT-GGTTCGCT-GACAACTTGTCCA--T-C--TC----T-ATAT-ACTATGC------GCGCACTTGG---TTTT----T-ATACTCTGTGC-G--AAC--ATATA-TTTTT---TTTTTT-GAC-CTCAGCTCAAGCAAGAATACCC-GCTGAACTTAAGCATATCAATAAGCGGAGGAAAAGAAACTAACAAGGATT-CCCCTAGTAACGGCGAGTGAAGAGGGAAAAGCTCAAATTTTAAATCTACC-TGG---TTC--CCAGGTCGAGTTGTAATTTGAAGAAGCGATATCGGG-TG-TGGAGGTCTGGTTCAAGTTCTTTGGAACAAGACATCATGGG-AGGGTGAGAATCCCGTGCATGATCAGACC--AA-AAT--AC-C---TAATATTCGTTTTCTAAGAGTCGAGTTGTTTGGGAATGCAGCTCAAAATGGG-T-GGTAGAC-TTCACCTAAGGCTAAATATCAGCGAGAGACCGATAGCGAACAAGTACTGTGAA-GGAAAGATGAAAAGAACTTTGAAAAGAGAGTTAAATAGTACGTGAAATTGTTGAAAGGGAAACGATTGAAGTCAGTCATGCTAG-TGAAAATTCAGTTTGGCGGG-TTTT--AAGTTTGGGAGT--AGGAGGCAAGC--------------CTCTCTTTTGAACTTTTAATCTGTCAGATGCACTTTTTC-TTTGGCAGGTCAGCGTCGATTTC-GGAGGCTGTAAA---------ATACTT-GGGGGAAAGTAGCTCTGCTTCGG---GAGAGTG-TTATAGACCCTGGG-GGATGCAGCCTGCGGGATCGAGGATTGCAGCAAATGC--------------------TTTTT------GGCTTGTCGCCTGA-TCTCTGGA-CGTTA-CCTCGCTTGTGACAACA-TT-CTTGGCACCGGTGAGTACTAATGGCTATTAGGTTAGAGCGATCAAAAA-TTTTGCTAAGGATGCTGACGTAATGGCTTTAAACGACCCGTCTTGAAACACGGACCAAGGAGTCTAACATATATGCGAG
>Diversispora_arenaria_KJ850186 
AGGAATCCCTAGTAAGCATGAGTCATCAGCTCATG-TTGATTACGTCCCTGCCCTTTGTACACACCGCCCGTCGCTACTACCGATTGAATGGCTTAGTGAGACCTTTGGATTGAGGTTTAGGGATCGGAAAC---GATCCTTATTCCACGAGAAGTCGGTCAAACTTGGTCATTTAGAGGAAGTAAAAGTCGTAACAAGGTTTCCGTAGGTGAACCTGCGGAAGGATCATT-AAAAAA--TATTTT-TCCGGGAATACG-----TTTCGT----TTGCCC----G-G-ATTTATTGTATTCAAA--TC-CCACTCTTT--AT-AAAT------------ATA-------TCAAT----------TATAT-AAAC-AAAA-AA-T-AAAAAAGAAAACTTTCAACAACGGATCTCTTGGCTCTCGCATCGATGAAGAACGCAGCGAAATGCGATACGTAGTGTGAATTGCAGAATTCCGTGAATCATCGAA-TCTTTGAACGCAAATTGTACTTTCCAGTAATCTGGGAAGTATGCTTGGTTGAGGGTCATCAAAATAACA-TTCGTGAA---------------TTTTTTC---------------GCGGATTTGA---GCTTTC-CC--AGTA--TTA-ATT-----AT-----AATAAATATGA-------------------TAAAT-GTTGGTGACTTT-AAAATT-AT--TT-----ATAACTTGGTACAA-GTT-GAAAACGTGC-T-------------------------------ATA--TG-TGT-GGTTCGCT-GACAACTTGTCCA--T-C--TC----T-ATAT-ACTATGC------GCGCACTTGG---TTTT----T-ACACTCTGTGT-G--AAC--ATATA--TTTT---TTTTTT-GAC-CTCAGCTCAAGCAAGAATACCC-GCTGAACTTAAGCATATCAATAAGCGGAGGAAAAGAAACTAACAAGGATT-CCCCTAGTAACGGCGAGTGAAGAGGGAAAAGCTCAAATTTTAAATCTACC-TGG---TTC--CCAGGTCGAGTTGTAATTTGAAGAAGCGATATCCGG-TG-TGGAGGTCTGGTTCAAGTTCTTTGGAACAAGACATCATGGG-AGGGTGAGAATCCCGTGCATGATCAGACC--AA-AAT--AC-C---TAATATTCGTTTTCTAAGAGTCGAGTTGTTTGGGAATGCAGCTCAAAATGGG-T-GGTAGAC-TTCACCTAAGGCTAAATATCAGCGAGAGACCGATAGCGAACAAGTACTGTGAA-GGAAAGATGAAAAGAACTTTGAAAAGAGAGTTAAATAGTACGTGAAATTGTTGAAAGGGAAACGATTGAAGTCAGTCATGCTAG-TGAAAATTCAGTTTGGCGGG-TTTT--AAGTTTGGGAGT--AGGAGGCAAGC--------------CTCTCTTTTGAACTTTTAATCTGTCAGATGCACTTTTTC-TTTGGCAGGTCAGCGTCGATTTC-GGAGGTTGTAAA---------ATACTT-GGGGGAAAGTAGCTCTGCTTCGG---GAGAGTG-TTATAGACCCTGGG-GGATGCAGCCTGCGGGATCGAGGATTGCAGCAAATGC--------------------TTTTT------GGCTTGTCGCCTGA-TCTCTGGA-CGTTA-CCTCGCTTGTGACAACA-TT-CTTGCCACCGGTGAGTACTAATGGCTATTAGGTTAGAGCGATCAAAAA--TTTGCTAAGGATGCTGACGTAATGGCTTTAAACGACCCGTCTTGAAACACGGACCAAGGAGTCTAACATGTGTGCGAG
>Tricispora_nevadensis_FR865446_ A new nucleotide sequence entered manually
AGGAATCCCTAGTAAGCATGAGTCATCAGCTCATG-TTGATTACGTCCCTGCCCTTTGTACACACCGCCCGTCGCTACTACCGATTGAATGGCTTAGTGAGACCTTTGGATTGAGGTTTAGGGATCGGAAAC---GATCCTTATTCCACGAGAAGTCGGTCAAACTTGGTCATTTAGAGGAAGTAAAAGTCGTAACAAGGTTTCCGTAGGTGAACCTGCGGAAGGATCATT-AAAAAA--TATTTT-TCCGGGAATACG-----TTTCGT----TTTCCC----G-G-ATTTATTGTATTCAAA--CC-CCACTCTTT--AT-AAAT------------ATA-------TCAAT----------TATATAAA---CAAA-AA-T-AAAAAAGAAAACTTTCAACAACGGATCTCTTGGCTCTCGCATCGATGAAGAACGCAGCGAAATGCGATACGTAGTGTGAATTGCAGAATTCCGTGAATCATCGAA-TCTTTGAACGCAAATTGTACTTTCCAGTAATCTGGGAAGTATGCTTGGTTGAGGGTCATCGAAATAACA-TTCGTGAA---------------TTTTTTT---------------GCGGATTTGA---G-TTTT-CC--AGTA--TTA-ATT-----AT-----AATAAATATGA-------------------TAAAT-GTTGGTGACTTT-AAAATT-AT--TT-----ATAACTTGGTACAA-GTT-GAAAACGTGC-T-------------------------------ATA--TG-TGT-GGTTCGCT-GACAACTTGTCCA--T-C--TC----T-ATAT-ACTATGT------GCGCACTTGG---TTTT----T-ACACTCTGTGC-G--AAC--ATATA----TT---TTTTTT-GAC-CTCAGCTCAAGCAAGAATACCC-GCTGAACTTAAGCATATCAATAAGCGGAGGAAAAGAAACTAACAAGGATT-CCCCTAGTAACGGCGAGTGAAGAGGGAAAAGCTCAAATTTTAAATCTACC-TGG---TTC--CCGGGTCGAGTTGTAATTTGAAGAAGCGATATC-GG-TG-TGGAGGTCTGGTTCAAGTTCTTTGGAACAAGACATCAT-GG-AGGGTGAGAATCCCGTGCATGATCAGACC--AA-GAT--AC-C---TAATATTCGTTTTCTAAGAGTCGAGTTGTTTGGGAATGCAGCTCAAAATGGG-T-GGTAGAC-TTCACCTAAGGCTAAATATCAGCGAGAGACCGATAGCGAACAAGTACTGAGAA-GGAAAGATGAAAAGAACTTTGAAAAGAGAGTTAAATAGTACGTGAAATTGTTGAAAGGGAAACGATTGAAGTCAGTCATGCTAG-TGAAAATTCAGTTTGGCGGG-TTTC--AAGTTTGGGAGT--AGGAGGCAAGC--------------CTCTCTTTTGAACTTTTAATCTGTCAGATGCACTTTTTC-TTTGGCAGGTCAGCGTCGATTTC-GGAGGTTGTAAA---------ATACTT-GGGGGAAAGTAGCTCTGCTTCGG---GAGAGTG-TTATAGACCCTGGG-GGATGCAGCCTGCGGGATCGAGGATTGCAGCAAATGC-------------------TTTTTT------GGCTTGTCGCCTGA-TCTCTGGA-CGTTA-CCTCGCTTGTGACAACA-TT-CTTGGCACCGGTGAGTACTAATGGCTATTAGGTTAGAGCGATCAAAAA-TTTTGCTAAGGATGCTGACGTAATGGCTTTAAACGACCCGTCTTGAAACACGGACCAAGGAGTCTAACATATGTGCGAG
>Tricispora_nevadensis_FR865447_ A new nucleotide sequence entered manually
AGGAATCCCTAGCAAGCATGAGTCATCAGCTCATG-TTGATTACGTCCCTGCCCTTTGTACACACCGCCCGTCGCTACTACCGATTGAATGGCTTAGTGAGACCTTTGGATTGAGGTTTAGGGATCGGAAAC---GATCCTTATTCCACGAGAAGTCGGTCAAACTTGGTCATTTAGAGGAAGTAAAAGTCGTAACAAGGTTTCCGTAGGTGAACCTGCGGAAGGATCATT-AAAAAG--TATTTT-TCCGGGAATACG-----TTTCGT----TTTCCC----G-G-ATTTATTGTATTCAAA--TC-CCACTCTTT--AT-AGAT------------ATA-------TCAAT----------TATATAAA---CAAA-AA-T-AAAAAAGAAAACTTTCAACAACGGATCTCTTGGCTCTCGCATCGATGAAGAACGCAGCGAAATGCGATACGTAGTGTGAATTGCAGAATTCCGTGAATCATCGAA-TCTTTGAACGCAAATTGTACTTTCCAGTAATCTGGGAAGTATGCTTGGTTGAGGGTCATCGAAATAACA-TTCGTGAA---------------TTTTTTT---------------GCGGATTTGA---G-TTTT-CC--AGTA--TTA-ATT-----AT-----AATAAATATGA-------------------TAAAT-GTTGGTGACTTT-AAAATT-AT--TT-----ATAACTTAGTACAA-GTT-GAAAACGTGC-T-------------------------------ATA--TG-TGT-GGTTCGCT-GACAACTTGTCCA--T-C--TC----T-ATAT-ACTATGT------GCGCACTTGG---TTTT----T-ACACTCTGGGC-G--AAC--ATATA----TT---TTTTTT-GAC-CTCAGCTCAAGCAAGAATACCC-GCTGAACTTAAGCATATCAATAAGCGGAGGAAAAGAAACTAACAAGGATT-CCCCTAGTAACGGCGAGTGAAGAGGGAAAAGCTCAAATTTTAAATCTACC-TGG---TTC--CCGGGTCGAGTTGTAATTTGTAGAAGCGATATC-GG-TG-TGGAGGTCTGGTTCAAGTTCTTTGGAACAAGACATCAT-GG-AGGGTGAGAATCCCGTGCATGATCAGACC--AA-GAT--AC-C---TAATATTCGTTTTCTAAGAGTCGAGTTGTTTGGGAATGCAGCTCAAAATGGG-T-GGTAGAC-TTCACCTAAGGCTAAATATCAGCGAGAGACCGATAGCGAACAAGTACTGTGAA-GGAAAGATGAAAAGAACTTTGAAAAGAGAGTTAAATAGTACGTGAAATTGTTGAAAGGGAAACGATTGAAGTCAGTCATGCTAG-TGAAAATTCAGTTTGGCGGG-TTTC--AAGTTTGGGAGT--AGGAGGCAAGC--------------CTCTCTTTTGAACTTTTAATCTGTCAGATGCACTTTTTC-TTTGGCAGGTCAGCGTCGATTTC-GGAGGTTGTAAA---------ATACTT-GGGGGAAAGTAGCTCTGCTTCGG---GAGAGTG-TTATAGACCCTGGG-GGATGCAGCCTGCGGGATCGAGGATTGCAGCAAATGC-------------------TTTTTT------GGCTTGTCGCCTGA-TCTCTGGA-CGTTA-CCTCGCTTGTGACAACA-TT-CTTGGCACCGGTGAGTACTAATGGCTATTAGGTTAGAGCGATCAAAAA-TTTTGCTAAGGATGCTGACGTAATGGCTTTAAACGACCCGTCTTGAAACACGGACCAAGGAGTCTAACATATGTGCGAG
>Tricispora_nevadensis_FR865448_ A new nucleotide sequence entered manually
AGGAATCCCTAGTAAACATGAGTCATCAGCTCATG-TTGATTACGTCCCTGCCCTTTGTACACACCGCCCGTCGCTACTACCGATTGAATGGCTTAGTGAGACCTTTGGATTGAGGTTTAGGGATCGGAAAC---GATCCTTATTCCACGAGAAGTCGGTCAAACTTGGTCATTTAGAGGAAGCAAAAGTCGTAACAAGGTTTCCGTAGGTGAACCTGCGGAAGGATCATT-AAAAAA--TATTTT-TCCGGGAATACG-----TTTCGT----TTTCCC----G-G-ATTTATTGTATTCAAA--TC-CCACTCTTT--AT-AAAT------------ATA-------TCAAT----------TATATAAA---CAAA-AA-T-AAAAAAGAAAACTTTCAACAACGGATCTCTTGGCTCTCGCATCGATGAAGAACGCAGCGAAATGCGATACGTAGTGTGAATTGCAGAATTCCGTGAATCATCGAA-TCTTTGAACGCAAATTGTACTTTCCAGTAATCTGGGAAGTATGCTTGGTTGAGGGTCATCGAAATAACA-TTCGTGAA---------------TTTTTTT---------------GCGGATTTGA---G-TTTT-CC--AGTA--TTA-ATT-----AT-----AATAAATATGA-------------------TAAAT-GTTGGTGACTTT-AAAATT-AT--TT-----ATAACTTGGTACAA-GTT-GAAAACGTGC-T-------------------------------ATA--TG-TGT-GGTTCGCT-GACAACTTGTCCA--T-C--TC----T-ATAT-ACTATGT------GCGCACTTGG---TTTT----T-ACACTCTGTGC-G--AAC--ATATA-----T---TTTTTT-GAC-CTCAGCTCAAGCAAGAATACCC-GCTGAACTTAAGCATATCAATAAGCGAAGGAAAAGAAACTAACAAGGATTCCCCCTAGTAACGGCGAGTGAAGAGGGGAAAGCTCAAATTTTAAATCTACC-TGG---TTC--CCGGGTCGAGTTGTAATTTGAAGAAGCGATATC-GG-TG-TGGAGGTCTGGTTCAAGTTCTTTGGAACAAGACATCAT-GG-AGGGTGAGAATCCCGTGCATGATCAGACC--AA-GAT--AC-C---TAATATTCGTTTTCTAAGAGTCGAGTTGTTTGGGAATGCAGCTCAAAATGGG-T-GGTAGAC-TTCACCTAAGGCTAAATATCAGCGAGAGACCGATAGCGAACAAGTACTGTGAA-GGAAAGATGAAAAGAACTTTGAAAAGAGAGTTAAATAGTACGTGAAATTGTTGAAAGGGAAACGATTGAAGTCAGTCATGCTAG-TGGAAGTTCAGCTTGGCGGG-TTTC--AAGTTTGGGAGT--AGGAGGCAAGC--------------CTCTCTTTTGAACTTTTAATCTGTCAGATGCACTTTTTC-TTTGGCAGGTCAGCGTCGATTTC-GGAGGTTGTAAA---------ATACTT-GGGGGAAAGTAGCTCTGCTTCGG---GAGAGTG-TTATAGACCCTGGG-GGATGCAGCCTGCGGGATCGAGGATTGCAGCAAATGC-------------------TTTTTT------GGCTTGTCGCCCGA-TCTCTGGA-CGTTA-CCTCGCTTGTGACAACA-TT-CTTGGCACCGGTGAGTACTAATGGCTATTAGGATAGAGCGATCAAAAA-TTTTGCTAAGGATGCTGACGTAATGGCTTTAAACGACCCGTCTTGAAACACGGACCAAGGAGTCTAACATATGTGCGAG
>Diversispora_jakucsiae_KJ850181 
AGGAATCCCTAGTAAGCATGAGTCATCAGCTCATG-TTGATTACGTCCCTGCCCTTTGTACACACCGCCCGTCGCTACTACCGATTGAATGGCTTAGTGAGACCTTTGGATTGGGGTTTAGGGATCGGAAAC---GATCTTTATTCCACGAGAAGTCGGTCAAACTTGGTCATTTAGAGGAAGTAAAAGTCGTAACAAGGTTTCCGTAGGTGAACCTGCGGAAGGATCATT--AAAAA--TATTTA-TCCGGGAATACG----TTTTCGT----TTTCCC----G-G-ATTATTTGTATTCAAA--TC-CCACTCTTT--AT-AAAT------------ATA-------TCAAT----------TATATAAAAC-AAAA-AA-T-AAAAAAGAAAACTTTCAACAACGGATCTCTTGGCTCTCGCATCGATGAAGAACGCAGCGAAATGCGATACGTAATGTGAATTGCAG-ATTCCGTGAATCATCGAA-TCTTTGAACGCAAATTGTACTTTCCAGTAATCTGGGGAGTATGCTTGGTTGAGGGTCATTAAAATAACA-TTCGTGAA---------------TTTTTTC---------------GCGGATTTGA---G-TTTT-CC--ATTA--TTC-ATT-----AT-----AATAATAATAA-------------------TAATA-AATGGTGACTTT-AAAATT-AT--TT-----ATAACTTGGTACAA-GTT-GAAAACGTGC-T-------------------------------ATA--TG-TGT-GGTTCGCT-GACAACTTGTCCA--T-C--TC----T-ATAT-ACTATGC------GCGCACTTGG---TTTT----T-TCACTCTGTGC-G--AAC--ATATA--TTTT---TTTTAT-GAC-CTCAGCTCAAGCAAGAATACCC-GCTGAACTTAAGCATATCAATAAGCGGAGGAAAAGAAACTAACAAGGATT-CCCCTAGTAACGGCGAGTGAAGAGGGAAAAGCTCAAATTTTAAATCTACC-TGG---TTC--CCAGGTCGAGTTGTAATTTGAAGAAGCGATATC-GG-TG-TGGAGGTCTGGTTCAAGTTCTTTGGAACAAGACATCAT-GGAAGGGTGAGAATCCCGTGCATGATCAGACC--AA-GAT--AC-C---TAATATTCGTTTTCTAAGAGTCGAGTTGTTTGGGAATGCAGCTCAAAATGGG-T-GGTAGAC-TTCACCTAAGGCTAAATATCAGCGAGAGACCGATAGCGAACAAGTACTGTGAA-GGAAAGATGAAAAGAACTTTGAAAAGAGAGTTAAATAGTACGTGAAATTGTTGAAAGGGAAACGATTGAAGTCAGTCATGCTAG-TGAAAATTCAGTTTGTCGGGTTTTT--AAGTTTGGGAGT--AGGAGGCAAGC--------------CTCTCTTTTGAACTTTTAATCTGTCAGATGCACTTTTTC-TTTGGCAGGTCAGCGTCGATTTC-GGAGGTTGTAAA---------ATACTT-GGGGGAAAGTAGCTCTGCCTCGG---GAGAGTG-TTATAGACCCTGGG-GGATGCAGCCTGCGGGATCGAGGATTGCAGCAAATGC-------------------TTTTTT------GGCTTGTCGCCTGA-TCTCTGGA-CGTTA-CCTCGCTTGTGACAACA-TT-CTTGCCACCGGTGAGTACTAATGGCTATTAGGTTAGAGCGATCAAAAA-TATTGCTAAGGATGCTGACGTAATGGCTTTAAACGACCCGTCTTGAAACACGGACCAAGGAGTCTAACATATATGCGAG
>Diversispora_jakucsiae_KJ850182 
AGGAATCCCTAGTAAGCATGAGTCATCAGCTCATG-TTGATTACGTCCCTGCCCTTTGTACACACCGCCCGTCGCTACTACCGATTGAATGGCTTAGTGAGACCTTTGGATTGGGGTTTAGGGATCGGAAAC---GATCTTTATTCCACGAGAAGTCGGTCAAACTTGGTCATTTAGAGGAAGTAAAAGTCGTAACAAGGTTTCCGTAGGTGAACCTGCGGAAGGATCATT--AAAAA--TATTTA-TCCGGGAATACG----TTTTCGT----TTTCCC----G-G-ATTATTTGTATTCAAA--TC-CCACTCTTT--AT-AAAT------------ATA-------TCAAT----------TATATAAAAC-AAAA-AA-T-AAAAAAGAAAACTTTCAACAACGGATCTCTTGGCTCTCGCATCGATGAAGAACGCAGCGAAATGCGATACGTAATGTGAATTGCAG-ATTCCGTGAATCATCGAA-TCTTTGAACGCAAATTGTACTTTCCAGTAATCTGGGGAGTATGCTTGGTTGAGGGTCATTAAAATAACA-TTCGTGAA---------------TTTTTTC---------------GCGGATTTGA---G-TTTT-CC--ATTA--TTC-ATT-----AT-----AATAATAATAA-------------------TAATA-AATGGTGACTTT-AAAATT-AT--TT-----ATAACTTGGTACAA-GTT-GAAAACGTGC-T-------------------------------ATA--TG-TGT-GGTTCGCT-GACAACTTGTCCA--T-C--TC----T-ATAT-ACTATGC------GCGCACTTGG---TTTT----T-TCACTCTGTGC-G--AAC--ATATA--TTTT---TTTTAT-GAC-CTCAGCTCAAGCAAGAATACCC-GCTGAACTTAAGCATATCAATAAGCGGAGGAAAAGAAACTAACAAGGATT-CCCCTAGTAACGGCGAGTGAAGAGGGAAAAGCTCAAATTTTAAATCTACC-TGG---TTC--CCAGGTCGAGTTGTAATTTGAAGAAGCGATATCGGG-TG-TGGAGGTCTGGTTCAAGTTCTTTGGAACAAGACATCAT-GGAAGGGTGAGAATCCCGTGCATGATCAGACC--AA-GAT--AC-C---TAATATTCGTTTTCTAAGAGTCGAGTTGTTTGGGAATGCAGCTCAAAATGGG-TGGGTAGAC-TTCACCTAAGGCTAAATATCAGCGAGAGACCGATAGCGAACAAGTACTGTGAA-GGAAAGATGAAAAGAACTTTGAAAAGAGAGTTAAATAGTACGTGAAATTGTTGAAAGGGAAACGATTGAAGTCAGTCATGCTAG-TGAAAATTCAGTTTGTCGGGTTTTT--AAGTTTGGGAGT--AGGAGGCAAGC--------------CTCTCTTTTGAACTTTTAATCTGTCAGATGCACTTTTTC-TTTGGCAGGTCAGCGTCGATTTC-GGAGGTTGTAAA---------ATACTT-GGGGGAAAGTAGCTCTGCCTCGG---GAGAGTG-TTATAGACCCTGGG-GGATGCAGCCTGCGGGATCGAGGATTGCAGCAAATGC-------------------TTTTTT------GGCTTGTCGCCTGA-TCTCTGGA-CGTTA-CCTCGCTTGTGACAACA-TT-CTTGCCACCGGTGAGTACTAATGGCTATTAGGTTAGAGCGATCAAAAA-TATTGCTAAGGATGCTGACGTAATGGCTTTAAACGACCCGTCTTGAAACACGGACCAAGGAGTCTAACATATATGCGAG
>Diversispora_jakucsiae_KJ850183 
AGGAATCCCTAGTAAGCATGAGTCATCAGCTCATG-TTGATTACGTCCCTGCCCTTTGTACACACCGCCCGTCGCTACTACCGATTGAATGGCTTAGTGAGACCTTTGGATTGGGGTTTAGGGATCGGAAAC---GATCTTTATTCCACGAGAAGTCGGTCAAACTTGGTCATTTAGAGGAAGTAAAAGTCGTAACAAGGTTTCCGTAGGTGAACCTGCGGAAGGATCATT--AAAAA--TATTTA-TCCGGGAATACG----TTTCCGT----TTTCCC----G-G-ATTATTTGTATTCAAA--TC-CCACTCTTT--AT-AAAT------------ATA-------TCAAT----------TATATAAAAC-AAAA-AA-T-AAAAAAGAAAACTTTCAACAACGGATCTCTTGGCTCTCGCATCGATGAAGAACGCAGCGAAATGCGATACGTAATGTGAATTGCAG-ATTCCGTGAATCATCGAA-TCTTTGAACGCAAATTGTACTTTCCAGTAATCTGGGGAGTATGCTTGGTTGAGGGTCATTAAAATAACA-TTCGTGAA----------------TTTTTC---------------GCGGATTTGA---G-TTTT-CC--AGTA--TTC-ATT-----AT-----AA------TGA-------------------TAAAT-GTTGGTGACTTT-AAAATT-AT--TT-----ATAACTTGATACAA-GTT-GAAAACGTGC-T-------------------------------ATA--TG-TGT-GGTTCGCT-GACAACTTGTCCA--T-C--TC----T-ATAT-ACTATGC------GCGCACTTGG---TTTT----T-TCACTCTGTGC-G--AAC--ATATA--TTTT---TTTTAT-GAC-CTCAGCTCAAGCAAGAATACCC-GCTGAACTTAAGCATATCAATAAGCGGAGGAAAAGAAACTAACAAGGATT-CCCCTAGTAACGGCGAGTGAAGAGGGATAAGCTCAAATTTTAAATCTACC-TGG---TTC--CCAGGTCGAGTTGTAATTTGAAGAAGCGATATC-GG-TG-TGGAGGTCTGGTTCAAGTTCTTTGGAACAAGACATCAT-GGAAGGGTGAGAATCCCGTGCATGATCAGACC--AA-GAT--AC-C---TAATATTCGTTTTCTAAGAGTCGAGTTGTTTGGGAATGCAGCTCAAAATGGG-T-GGTAGAC-TTCACCTAAGGCTAAATATCAGCGAGAGACCGATAGCGAACAAGTACTGTGAA-GGAAAGATGAAAAGAACTTTGAAAAGAGAGTTAAATAGTACGTGAAATTGTTGAAAGGGAAACGATTGAAGTCAGTCATGCTAG-TGAAAATTCAGTTTGTCGGGTTTTT--AAGTTTGGGAGT--AGGAGGCAAGC--------------CTCTCTTTTGAACTTTTAATCTGTCAGATGCACTTTTTC-TTTGGCAGGTCAGCGTCGATTTC-GGAGGTTGTAAA---------ATACTT-GGGGGAAAGTAGCTCTGCTTCGG---GAGAGTG-TTATAGGCCCTGGG-GGATGCAGCCTGCGGGATCGAGGATTGCAGCAAATGC-------------------TTTTTT------GGCTTGTCGCCTGA-TCTCTGGA-CGTTA-CCTCGCTTGTGACAACA-TT-CTTGCCACCGGTGAGTACTAATGGCTATTAGGTTAGAGCGATCAAAAA-TATTGCTAAGGATGCTGACGTAATGGCTTTAAACGACCCGTCTTGAAACACGGACCAAGGAGTCTAACATGTGTGCGAG
>Diversispora_jakucsiae_KJ850184 
AGGAATCCCTAGTAAGCATGAGTCATCAGCTCATG-TTGATTACGTCCCTGCCCTTTGTACACACCGCCCGTCGCTACTACCGATTGAATGGCTTAGTGAGACCTTTGGATTGGGGTTTAGGGATCGGAAAC---GATCTTTATTCCACGAGAAGTCGGTCAAACTTGGTCATTTAGAGGAAGTAAAAGTCGTAACAAGGTTTCCGTAGGTGAACCTGCGGAAGGATCATT--AAAAA--TATTTA-TCCGGGAATACG----TTTCCGT----TTTCCC----G-G-ATTATTTGTATTCAAA--TC-CCACTCTTT--AT-AAAT------------ATA-------TCAAT----------TATATAAAAC-AAAA-AA-T-AAAAAAGAAAACTTTCAACAACGGATCTCTTGGCTCTCGCATCGATGAAGAACGCAGCGAAATGCGATACGTAATGTGAATTGCAG-ATTCCGTGAATCATCGAA-TCTTTGAACGCAAATTGTACTTTCCAGTAATCTGGGGAGTATGCTTGGTTGAGGGTCATTAAAATAACA-TTCGTGAA----------------TTTTTC---------------GCGGATTTGA---G-TTTT-CC--AGTA--TTC-ATT-----AT-----AA------TGA-------------------TAAAT-GTTGGTGACTTT-AAAATT-AT--TT-----ATAACTTGATACAA-GTT-GAAAACGTGC-T-------------------------------ATA--TG-TGT-GGTTCGCT-GACAACTTGTCCA--T-C--TC----T-ATAT-ACTATGC------GCGCACTTGG---TTTT----T-TCACTCTGTGC-G--AAC--ATATA--TTTT---TTTTAT-GAC-CTCAGCTCAAGCAAGAATACCC-GCTGAACTTAAGCATATCAATAAGCGGAGGAAAAGAAACTAACAAGGATT-CCCCTAGTAACGGCGAGTGAAGAGGGATAAGCTCAAATTTTAAATCTACC-TGG---TTC--CCAGGTCGAGTTGTAATTTGAAGAAGCGATATC-GG-TG-TGGAGGTCTGGTTCAAGTTCTTTGGAACAAGACATCAT-GGGAGGGTGAGAATCCCGTGCATGATCAGACC--AA-GAT--AC-C---TAATATTCGTTTTCTAAGAGTCGAGTTGTTTGGGAATGCAGCTCAAAATGGG-T-GGTAGAC-TTCACCTAAGGCTAAATATCAGCGAGAGACCGATAGCGAACAAGTACTGTGAA-GGAAAGATGAAAAGAACTTTGAAAAGAGAGTTAAATAGTACGTGAAATTGTTGAAAGGGAAACGATTGAAGTCAGTCATGCTAG-TGAAAATTCAGTTTGTCGGGTTTTT--AAGTTTGGGAGT--AGGAGGCAAGC--------------CTCTCTTTTGAACTTTTAATCTGTCAGATGCACTTTTTC-TTTGGCAGGTCAGCGTCGATTTC-GGAGGTTGTAAA---------ATACTT-GGGGGAAAGTAGCTCTGCTTCGG---GAGAGTG-TTATAGGCCCTGGG-GGATGCAGCCTGCGGGATCGAGGATTGCAGCAAATGC-------------------TTTTTT------GGCTTGTCGCCTGA-TCTCTGGA-CGTTA-CCTCGCTTGTGACAACA-TT-CTTGCCACCGGTGAGTACTAATGGCTATTAGGTTAGAGCGATCAAAAA-TATTGCTAAGGATGCTGACGTAATGGCTTTAAACGACCCGTCTTGAAACACGGACCAAGGAGTCTAACATGTGTGCGAG
>Diversispora_aurantia_FN547661 
AGGAATCCCTAGTAAGCGTGAGTCATCAGCTCACG-TTGATTACGTCCCTGCCCTTTGTACACACCGCCCGTCGCTACTACCGATTGAATGGCTTAGTGAGACCTTTGGATTGGGGTTTAGGGATCGGAAAC---GATCCTTATTCTCCGAGAAGTCGGTCAAACTTGGTCATTTAGAGGAAGTAAAAGTCGTAACAAGGTTTCCGTAGGTGAACCTGCGGAAGGATCATT-AAAAAA--TATTTA-TCCGAGAATTCG-----TTTCGT----TTTCTC----G-GATTAA-TTGTATTCAAA--TC-CCACTCTTT--AT-AAAT------------ACA-------TCAAT----------TATATAAAAC--AAA-AA-T-AAAAAAGAAAACTTTCAACAACGGATCTCTTGGCTCTCGCATCGATGAAGAACGCAGCGAAATGCGATACGTAGTGTGAATTGCAGAATTCCGTGAATCATCGAA-TCTTTGAACGCAAATTGTACTTTCCAGTAATCTGGGAAGTATGCTTGGTTGAGGGTCATCGAAATAACA-TTCGTGAA---------------TTTTTTC---------------GCGGATTTGA---G-TTTT-CC--GGTA--TTT-ATC----TAT-----AA-------TA-------------------TAAAT-GTTGGTAACTTT-AAAATT-AT--AT-----ACTACTTGGTACAA-GTT-GAAAACGTAC-T-------------------------------ATG--T--TGT-GGTTCGCT-GACAACTTGTCCA--T-CTTTT----T-ATAT-ATTATGC------GCGCACTGAG----TTT----T-ATATTCTGTGC-A--AGT--ATATA---TTT---TTTTAT-GAC-CTCAGCTCAAGCAAGAGTACCC-GCTGAACTTAAGCATATCAATAAGCGGAGGAAAAGAAACTAACAAGGATT-CCCCTAGTAACGGCGAGTGAAGAGGGAAAAGCTCAAATTTTAAATCTACC-TGGTT-TAT--CCAGGTCGAGTTGTAATTTGAAGAAGCGATATC-GG-TG-TTGAGGTCTGGTTTAAGTTCTTTGGAACAAGACATCAT-GG-AGGGTGAGAATCCCGTGCATGATCAGACC--AA-GAT--AC-T---AAGTATATGCTTTCTAAGAGTCGAGTTGTTTGGGAATGCAGCTCAAAATGGG-T-GGTAGAC-TTCACCTAAGGCTAAATATCAGCGAGAGACCGATAGCGAACAAGTACTGTGAA-GGAAAGATGAAAAGAACTTTGAAAAGAGAGTTAAATAGTACGTGAAATTGTTGAAAGGGAAACGATTGAAGTCAGTCATGCCAG-TGAAAATTCAGTTTGGCGGG-TTTC--TGGTTC-GGAGT--AGAGGCAGGGT---CAA---ACCGTCTCTCTTTTGGACTTGGGATTTGTCAGATGCATTTTTTC-TTTGGCAGGTCAGCGTCGGTTTC-GGGAGTTGTAAA---------ATACTT-GGGGTAAAGTAGCTCTGCTTCGG---GAGAGTG-TTATAGACCTTGGG-GGATGCAGCTCGCGGGATCGAGGATTGCAGCAAATGC--------------------CTTTT------GGCTTGTCGCCTGA-TCTCTGGA-TGTTA-CCTTGCTTGTGGCAACA-TT-CTTGCCACCGGCGAGTACTAATGCTCACTGAATTAGAGCGATCAAAAA-TTTTGCTAAGGATGCTGACGTAATGGCTTTAAACGACCCGTCTTGAAACACGGACCAAGGAGTCTAACATATGTGCGAG
>Diversispora_aurantia_FN547664 
AGGAATCCCTAGTAAGCGTGAGTCATCAGCTCACG-TTGATTACGTCCCTGCCCTTTGTACACACCGCCCGTCGCTACTACCGATTGAATGGCTTAGTGAGACCTTTGGATTGGGGTTTAGGGATCGGAAAC---GATCCTTATTCTCCGAGAAGTCGGTCAAACTTGGTCATTTAGAGGAAGTAAAAGTCGTAACAAGGTTTCCGTAGGTGAACCTGCGGAAGGATCATT-AAAAAA--TATTTA-TCCGAGAATTCG-----TTTCGT----TTTCTC----G-GATTAA-TTGTATTCAAA--TC-CCACTCTTT--AT-AAAT------------ACA-------TCAAT----------TATATAAAAC--AAA-AA-T-AAAAAAGAAAACTTTCAACAACGGATCTCTTGGCTCTCGCATCGATGAAGAACGCAGCGAAATGCGATACGTAGTGTGAATTGCAGAATTCCGTGAATCATCGAA-TCTTTGAACGCAAATTGTACTTTCCAGTAATCTGGGAAGTATGCTTGGTTGAGGGTCATCGAAATAACA-TTCGTGAA---------------TTTTTTC---------------GCGGATTTGA---G-TTTT-CC--GGTA--TTT-ATC----TAT-----AA-------TA-------------------TAAAT-GTTGGTAACTTT-AAAATT-AT--AT-----ACTACTTGGTACAA-GTT-GAAAACGTAC-T-------------------------------ATG--T--TGT-GGTTCGCT-GACAACTTGTCCA--T-CTTTT----T-ATAT-ATTATGC------GCGCACTGAG----TTT----T-ATATTCTGTGC-A--AGT--ATATA---TTT---TTTTAT-GAC-CTCAGCTCAAGCAAGAGTACCC-GCTGAACTTAAGCATATCAATAAGCGGAGGAAAAGAAACTAACAAGGATT-CCCCTAGTAACGGCGAGTGAAGAGGGAAAAGCTCAAATTTTAAATCTACC-TGGTT-TAT--CCAGGTCGAGTTGTAATTTGAAGAAGCGATATC-GG-TG-TTGAGGTCTGGTTTAAGTTCTTTGGAACAAGACATCAT-GG-AGGGTGAGAATCCCGTGCATGATCAGACC--AA-GAT--AC-T---AAGTATATGCTTTCTAAGAGTCGAGTTGTTTGGGAATGCAGCTCAAAATGGG-T-GGTAGAC-TTCACCTAAGGCTAAATATCAGCGAGAGACCGATAGCGAACAAGTACTGTGAA-GGAAAGATGAAAAGAACTTTGAAAAGAGAGTTAAATAGTACGTGAAATTGTTGAAAGGGAAACGATTGAAGTCAGTCATGCCAG-TGAAAATTCAGTTTGGCGGG-TTTC--TGGTTC-GGAGT--AGAGGCAGGGT---CAA---ACCGTCTCTCTTTTGGACTTGGGATTTGTCAGATGCATTTTTTC-TTTGGCAGGTCAGCGTCGGTTTC-GGGAGTTGTAAA---------ATACTT-GGGGTAAAGTAGCTCTGCTTCGG---GAGAGTG-TTATAGACCTTGGG-GGATGCAGCTCGCGGGATCGAGGATTGCAGCAAATGC--------------------CTTTT------GGCTTGTCGCCTGA-TCTCTGGA-TGTTA-CCTTGCTTGTGGCAACA-TT-CTTGCCACCGGCGAGTACTAATGCTCACTGAATTAGAGCGATCAAAAA-TTTTGCTAAGGATGCTGACGTAATGGCTTTAAACGACCCGTCTTGAAACACGGACCAAGGAGTCTAACATATGTGCGAG
>Diversispora_aurantia_FN547655 
AGGAATCCCTAGTAAGCGTGAGTCATCAGCTCACGCTTGATTACGTCCCTGCCCTTTGTACACACCGCCCGTCGCTACTACCGATTGAATGGCTTAGTGAGACCTTTGGATTGGGGTTTAGGGATCGGAAAC---GATCCTTATTCTCCGAGAAGTCGGTCAAACTTGGTCATTTAGAGGAAGTAAAAGTCGTAACAAGGTTTCCGTAGGTGAACCTGCGGAAGGATCATT-AAAAAA--TATTTA-TCCGAGAATTCG-----TTTCGT----TTTCTC----G-GATTAA-TTGTATTCAAA--TC-CCACTCTTT--AT-AAAT------------ACA-------TCAAT----------TATATAAAAC--AAA-AA-T-AAAAAAGAAAACTTTCAACAACGGATCTCTTGGCTCTCGCATCGATGAAGAACGCAGCGAAATGCGATACGTAGTGTGAATTGCAGAATTCCGTGAATCATCGAA-TCTTTGAACGCAAATTGTACTTTCCAGTAATCTGGGAAGTATGCTTGGTTGAGGGTCATCGAAATAACA-TTCGTGAA---------------TTTTTTC---------------GCGGATTTGA---G-TTTT-CC--AGGA--TTT-ATC----TAT-----AA-------TA-------------------TGAAT-GTTGGTAACTTT-AAAATT-AT--AT-----ACTACTTGTTACAA-GTT-GAAAACGTAC-T-------------------------------ATG--T--TGT-GGTTCGCT-GACAACTTGTCCA--T-CTTTT----T-ATAT-ATTATGC------GCGCACTGAG----TTT----T-ATATTCTGTGC-A--AGT--ATATA-TTTTT---TTTTAT-GAC-CTCAGCTCAAGCAAGAGTACCC-GCTGAACTTAAGCATATCAATAAGCGGAGGAAAAGAAACTAACAAGGATT-CCCCTAGTAACGGCGAGTGAAGAGGGAAAAGCTCAAATTTTAAATCTACT-TGGTTCGTC--CCAGGTCGAGTTGTAATTTGAAGAAGCGATATC-GG-TG-TTGAGGTCTGGTTTAAGTTCTTTGGAACAAGACATCAT-GG-AGGGTGAGAATCCCGTGCATGATCAGACC--AA-GAT--AC-T---AAGTATATGCTTTCTAAGAGTCGAGTTGTTTGGGAATGCAGCTCAAAATGGG-T-GGTAGAC-TTCACCTAAGGCTAAATATCAGCGAGAGACCGATAGCGAACAAGTACTGTGAA-GGAAAGATGAAAAGAACTTTGAAAAGAGAGTTAAATAGTACGTGAAATTGTTGAAAGGGAAACGATTGAAGTCAGTCATGCCAG-TGAAAACTCAGTTTGGCGGG-TTTC--TGGTTC-GGAGT--AGAGGCAGGGT---CAA---ACCGTCTCTCTTTTGGACTTGGGATTTGTCAGATGCATTTTTTC-TTTGGCAGGTCAGCGTCGGTTTC-GGGAGTTGTAAA---------ATACTT-GGGGTAAAGTAGCTCTGCTTCGG---GAGAGTG-TTATAGACCTTGGG-GGATGCAGCTCGTGGGATCGAGGATTGCAGCAAATGC--------------------TTTTT------GGCTTGTCGCCTGA-TCTCTGGA-TGTTA-CCTTGCTTGTGGCAACA-TT-CTTGCCACCGGCGAGTACTAATGCTCACTAGGTTAGAGCGATCAAAAA-TTTTGCTAAGGATGCTGACGTAATGGCTTTAAACGACCCGTCTTGAAACACGGACCAAGGAGTCTAACATATATGCGAG
>Diversispora_aurantia_FN547657 
AGGAATCCCTAGTAAGCGTGAGTCATCAGCTCACG-TTGATTACGTCCCTGCCCTTTGTACACACCGCCCGTCGCTACTACCGATTGAATGGCTTAGTGAGACCTTTGGATTGGGGTTTAGGGATCGGAAAC---GATCCTTATTCTCCGAGAAGTCGGTCAAACTTGGTCATTTAGAGGAAGTAAAAGTCGTAACAAGGTTTCCGTAGGTGAACCTGCGGAAGGATCATT-AAAAAA--TCTTTA-TCCGAGAATTCG-----TTTCGT----TTTCTC----G-GATTAATTTGTATTCAAA--TC-CCACTCTTT--ATAAAAT------------ATA-------TCAAT----------TATATAAAAC--AAA-AA-T-AAAAAAGAAAACTTTCAACAACGGATCTCTTGGCTCTCGCATCGATGAAGAACGCAGCGAAATGCGATACGTAGTGTGAATTGCAGAATTCCGTGAATCATCGAA-TCTTTGAACGCAAATTGTACTTTCCAGTAATCTGGGAAGTATGCTTGGTTGAGGGTCATCGAAATAACA-TTCGTGAA---------------TTTTTTC---------------GCGGATTTGA---G-TTTT-CC--AGGA--TTT-ATC----TAT-----AA-------TA-------------------TGAAT-GTTGGTAACTTT-AAAATT-AT--AT-----ACTACTTGGTACAA-GTT-GAAAACGTAC-T-------------------------------ATG--T--TGT-GGTTCGCT-GACAACTTGTCCA--T-CTTTT----T-ATAT-ATTATGC------GCGCACTGAG----TTT----T-ATATTCTGTGC-A--AGT--ATATA-TTTTT---TTTTAT-GAC-CTCAGCTCAAGCAAGAGTACCC-GCTGAACTTAAGCATATCAATAAGCGGAGGAAAAGAAACTAACAAGGATT-CCCCTAGTAACGGCGAGTGAAGAGGGAAAAGCTCAAATTTTAAATCTACT-TGGTTCGTC--CCAGGTCGAGTTGTAATTTGAAGAAGCGATATC-GG-TG-TTGAGGTCTGGTTTAAGTTCTTTGGAACAAGACATCAT-GG-AGGGTGAGAATCCCGTGCATGATCAGACC--AA-GAT--AC-T---AAGTATATGCTTTCTAAGAGTCGAGTTGTTTGGGAATGCAGCTCAAAATGGG-T-GGTAGAC-TTCACCTAAGGCTAAATATCAGCGAGAGACCGATAGCGAACAAGTACTGTGAA-GGAAAGATGAAAAGAACTTTGAAAAGAGAGTTAAATAGTACGTGAAATTGTTGAAAGGGAAACGATTGAAGTCAGTCATGCCAG-TGAAAACTCAGTTTGGCGGG-TTTC--TGGTTC-GGAGT--AGAGGCAGGGT---CAA---ACCGTCTCTCTTTTGGACTTGGGATTTGTCAGATGCATTTTTTC-TTTGGCAGGTCAGCGTCGGTTTC-GGGAGTTGTAAA---------ATACTT-GGGGTAAAGTAGCTCTGCTTCGG---GAGAGTG-TTATAGACCTTGGG-GGATGCAGCTCGTGGGATCGAGGATTGCAGCAAATGC--------------------TTTTT------GGCTTGTCGCCTGA-TCTCTGGA-TGTTA-CCTTGCTTGTGGCAACA-TT-CTTGCCACCGGCGAGTACTAATGCTCACTAGGTTAGAGCGATCAAAAA-TTTTGCTAAGGATGCTGACGTAATGGCTTTAAACGACCCGTCTTGAAACACGGACCAAGGAGTCTAACATGTGTGCGAG
>Diversispora_alba_OP195880 
AGGAATCCCTAGTAAGCGTGAGTCATCAGCTCACG-TTGATTACGTCCCTGCCCTTTGTACACACCGCCCGTCGCTACTACCGATTGAATGGCTTAGTGAGACCTTTGGATTGGGGTTTAGGGATCGGAAAC---GATCCTTATTCTTCGAGAAGTCGGTCAAACTTGGTCATTTAGAGGAAGTAAAAGTCGTAACAAGGTTTCCGTAGGTGAACCTGCGGAAGGATCATT-AAAAAA--TATTTA-TCCGAGAATTCG-----TTTCGT----TTTCCG----G--ATTAATTTGTATTCAAA--TC-CCACTCTTT--AT-AAAT------------ATA-------TCAAT----------TATATAAAAT-AAAA-AT-A-AAAAAAGAAAACTTTCAACAACGGATCTCTTGGCTCTCGCATCGATGAAGAACGCAGCGAAATGCGATACGTAGTGTGAATTGCAGAATTCCGTGAATCATCGAA-TCTTTGAACGCAAATTGTACTTTCCAGTAATCTGGGAAGTATGCTTGGTTGAGGGTCATTGAAATAACA-TTCGTGAT---------------TTTTTTC---------------GCGGATTTGA---G-TTTT-CC--AGTA--TTT-ATT------------AA-------TA-------------------TAGAT-GTTGGTAACTTT-AAAATT-AT--TT-----ATTACTTGGTACAA-GTT-GAAAACGTAC-T-------------------------------ATG--T--TGT-GGTTCGCT-GACAACTTGTCCA--T-C--TT----T-ATAT-ATTATGC------GCGCACTTGG----TTT----T-ATATTTCGTGC-A--AGC--ATATA----TT---TTTTTT-GAC-CTCAGCTCAAGCAAGAGTACCC-GCTGAACTTAAGCATATCAATAAGCGGAGGAAAAGAAACTAACAAGGATT-CCCCTAGTAACGGCGAGTGAAGAGGGAAAAGCTCAAATTTTAAATCTACC-TGG---TTC--CCAGGTCGAGTTGTAATTTGAAGAAGCGATATC-GG-TG-TTGAGGTCTGGTTTAAGTTCTTTGGAACAAGACATCAT-GG-AGGGTGAGAATCCCGTGCATGATCAGACC--AA-GAT--AC-T---TAGTATTCGCTTTCCAAGAGTCGAGTTGTTTGGGGATGCAGCTCAAAATGGG-T-GGTAGAC-TTCACCTAAGGCTAAATATCAGCGAGAGACCGATAGCGAACAAGTACTGTGAA-GGAAAGATGAAAAGAACTTTGAAAAGAGAGTTAAATAGTACGTGAAATTGTTGAAAGGGAAACGATTGAAGTCAGTCATGCCAG-TGAAAATTCAGTTTGGCGGG-TTTC--TCGTTTAGGAGT--AGAGGCAGGGT---TAA---ACCGTCTCTCTTTTGAAC-GGATTCTTGTCAGATGCATTTTTTC-TCTTGCAGGTCAGCGTCGGTTTC-GGGGGTTGTAAA---------ATACTT-GGGGTAAAGTAGCTCTGCTTCGG---GAGAGTG-TTATAGACCTTGGG-GGATGCAGCCCGCGGGATCGAGGATTGCAGCAAATGC--------------------CTTT-------GGCTTGTCGCCTGA-TCTCTGGA-TGTTA-CCTTGCTTGCAACAACA-TT-CTTGTTGCCGGTGAGTACTAATGCTCATTAGGTTAGAGCGATCAAAAA-TATTGCTAAGGATGCTGACGTAATGGCTTTAAACGACCCGTCTTGAAACACGGACCAAGGAGTCTAACATATGTGCGAG
>Diversispora_alba_OP195882 
AGGAATCCCTAGTAAGCGTGAGTCATCAGCTCACG-TTGATTACGTCCCTGCCCTTTGTACACACCGCCCGTCGCTACTACCGATTGAATGGCTTAGTGAGACCTTTGGATTGGGGTTTAGGGATCGGAAAC---GATCCTTATTCTCCGAGAAGTCGGTCAAACTTGGTCATTTAGAGGAAGTAAAAGTCGTAACAAGGTTTCCGTAGGTGAACCTGCGGAAGGATCATT-AAAAAA--TATTTA-TCCGAGAATTCG-----TTTCGT----TTTCTC----G-GATTAATTTGTATTCAAA--TC-CCGCTCTTT--AT-AAAT------------ATA-------TCAAT----------TATATAAAAT-AAAA-AT-A-AAAAAAGAAAACTTTCGACAACGGATCTCTTGGCTCTCGCATCGATGAAGAACGCAGCGAAATGCGATACGTAGTGTGAATTGCAGAATTCCGTGAATCATCGAA-TCTTTGAACGCAAATTGTACTTTCCAGTAATCTGGGAAGTATGCTTGGTTGAGGGTCATTGAAATAACA-TTCGTGAT---------------TTTTTTC---------------GCGGATTTGA---G-TTTT-CC--AGTA--TTT-ATT------------AA-------TA-------------------TAGAT-GTTGGTAATTTT-AAAATT-AT--TT-----ATTACTTGGTACAA-GTT-GAAAACGTAC-T-------------------------------ATG--T--TGT-GGTTCGCT-GACAACTTGTCCA--T-C--TT----T-ATAT-ATTATGC------GCGCACTTGG----TTT----T-ATATTTCGTGC-A--AGC--ATATA----TT---TTTTTT-GAC-CTCAGCTCAAGCAAGAGTACCC-GCTGAACTTAAGCATATCAATAAGCGGAGGAAAAGAAACTAACAAGGATT-CCCCTAGTAACGGCGAGTGAAGAGGGAAAAGCTCAAATTTTAAATCTACC-TGG---TTC--CCAGGTCGAGTTGTAATTTGAAGAAGCGATATT-GG-TG-TTGAGGTCTGGTTTAAGTTCTTTGGAACAAGACATCAT-GG-AGGGTGAGAATCCCGTGCATGATCAGACC--AA-GAT--AC-T---AAGTATATGCTTTCTAAGAGTCGAGTTGTTTGGGAATGCAGCTCAAAATGGG-T-GGTAGAC-TTCACCTAAGGCTAAATATCAGCGAGAGACCGATAGCGAACAAGTACTGTGAA-GGAAAGATGAAAAGAACTTTGAAAAGAGAGTTAAATAGTACGTGAAATTGTTGAAAGGGAAACGATTGAAGTCAGTCATGCCAG-TGAAAATTCAGTTTGGCGGG-TTTC--TCGTTTAGGAGT--AGAGGCAGGGT---CAA---ACCGTCTCTCTTTTGAAC-GGATTCTTGTCAGATGCATTTTTTC-TCTTGCAGGTCAGCGTCGGTTTC-GGGGGTTGTAAA---------ATACTT-GGGGTAAAGTAGCTCTGCTTCGG---GAGAGTG-TTATAGACCTTGGG-GGATGCAGCCCGCGGGATCGAGGATTGCAGCAAATGC--------------------CTTT-------GGCTTGTCGCCTGA-TCTCTGGA-TGTTA-CCTTGCTTGCAACAACA-TT-CTTGTTGCCGGTGAGTACTAATGCTCACTAGGTTAGAGCGATCAAAAATTTTTGCTAAGGATGCTGACGTAATGGCTTTAAACGACCCGTCTTGAAACACGGACCAAGGAGTCTAACATATGTGCGAG
>Diversispora_alba_OP195886 
AGGAATCCCTAGTAAGCGTGAGTCATCAGCTCACG-TTGATTACGTCCCTGCCCTTTGTACACACCGCCCGTCGCTACTACCGATTGAATGGCTTAGTGAGACCTTTGGATTGGGGTTTAGGGATCGGAAAC---GATCCTTATTCTCCGAGAAGTCGGTCAAACTTGGTCATTTAGAGGAAGTAAAAGTCGTAACAAGGTTTCCGTAGGTGAACCTGCGGAAGGATCATTAAAAAAA--TATTTA-TCCGAGAATTCG-----TTTCGT----TTTCCG----G-ATTAAATTTGTATTCAAA--TC-CTACTCTTT--AT-AAAT------------ATA-------TCAAT----------TATATAAAAC--AAA-AT-A-AAAAAAGAAAACTTTCAACAACGGATCTCTTGGCTCTCGCATCGATGAAGAACGCAGCGAAATGCGATACGTAGTGTGAATTGCAGAATTCCGTGAATCATCGAA-TCTTTGAACGCAAATTGTACTTTCCAGTACTCTGGGAAGTATGCTTGGTTGAGGGTCATCGAAATAACA-TTCGTGAT---------------TTTTTTC---------------GCGGATTTGA---G-TTTT-CC--AGTA--TTT-ATT------------AA-------TA-------------------CAGAT-GTTGGTAACTTT-AAAATT-AT--TT-----ATTACTTGGTACAA-GTT-GAAAACGTAC-T-------------------------------ATG--T--TGT-GGTTCGCT-GACAACTTGTCCA--T-C--TT----T-ATAT-ATTATGC------GCGCACTTGG----TTT----T-ATATTCTGTGC-A--AGC--ATATA---TTT---TTTTTT-GAC-CTCAGCTCAGGCAAGAGTACCC-GCTGAACTTAAGCATATCAATAAGCGGAGGAAAAGAAACTAACAAGGATT-CCCTTAGTAACGGCGAGTGAAGAGGGAAAAGCTCAAATTTTAAATCTACC-TGGTTCTTC--CCAGGTCGAGTTGTAATTTGAAGAAGCGATATC-GG-TA-TTGAGGTCTGGTTTAAGTTCTTTGGAACAAGACATCAT-GG-AGGGTGAGAATCCCGTGCATGATCAGACC--AA-GAT--GC-T---AAGTATATGCTTTCTAAGAGTCGAGTTGTTTGGGAATGCAGCTCAAAATGGG-T-GGTAGAC-TTCACCTAAGGCTAAATATCAGCGAGAGACCGATAGCGAACAAGTACTGTGAA-GGAAAGATGAAAAGAACTTTGAAAAGAGAGTTAAATAGTACGTGAAATTGTTGAAAGGGAAACGATTGAAGTCAGTCATGCCAG-TGAAAATTCAGTTTGGCGGG-TTTC--TCGTTTAGGAGT--AGAGGCAGGGT---TAA---ACCGTCTCTCTTTTGAAC-GGATTCTTGTCAGATGCATTTTTTC-TCTTGCAGGTCAGCGTCGGTTTC-GGGGGTTGTAAA---------ATACTT-GGGGTAAAGTAGCTCTGCTTCGG---GAGAGTG-TTATAGACCTTGGG-GGATGCAGCCCGCGGGATCGAGGATTGCAGCAAATGC--------------------CTTT-------GGCTTGTCGCCTGA-TCTCTGGA-TGTTA-CCTTGCTTGCAACAACA-TT-CTTGTTGCCGGTGAGTACTAATGCTCACTAGGTTAGAGCGATCAAAAA-TATTGCTAAGGATGCTGACGTAATGGCTTTAAACGACCCGTCTTGAAACACGGACCAAGGAGTCTAACATATGTGCGAG
>Diversispora_alba_OP195889 
AGGAATCCCTAGTAAGCGTGAGTCATCAGCTCACG-TTGATTACGTCCCTGCCCTTTGTACACACCGCCCGTCGCTACTACCGATTGAATGGCTTAGTGAGACCTTTGGATTGGGGTTTAGGGATCGGAAAC---GATTCTTATTCTCCGAGAAGTCGGTCAAACTTGGTCATTTAGAGGAAGTAAAAGTCGTAACAAGGTTTCCGTAGGTGAACCTGCGGAAGGATCATT-AAAAAA--TATTTA-TCCGAGAATTCG-----TTTCGT----TTTCCG----G-ATTAAATTTGTATTCAAA--TC-CTACTCTTT--AT-AAAT------------ATA-------TCAAT----------TATATAAAAT-AAAA-TA-A-AAAAAAGAAAACTTTCAACAACGGATCTCTTGGCTCTCGCATCGATGAAGAACGCAGCGAAATGCGATACGTAGTGTGAATTGCAGAATTCCGTGAATCATCGAA-TCTTTAAACGCAAATTGTACTTTCCAGTACTCTGGGAAGTATGCTTGGTTGAGGGTCATCGAAATAACA-TTCGTGAA---------------TTTTTTC---------------GCGGATTTGA---G-TTTT-CC--AGTA--TTT-ATT------------AA-------TA-------------------TAGAT-GTTGGTAACTTT-AAAATT-AT--TT-----ATTACTTGGTACAA-GTT-GAAAACGTAC-T-------------------------------ATG--T--TGT-GGTTCGCT-GACAACTTGTCCA--T-C--TT----T-ATAT-ATTATGC------GCGCACTTGG----TTT--TAT-ATATTCTGTGC-A--AGC--ATATA--TTTT---TTTTTT-GAC-CTCAGCTCAAGCAAGAGTACCC-GCTGAACTTAAGCATATCAATAAGCGGAGGAAAAGAAACTAACAAGGATT-CCCTTAGTAACGGCGAGTGAAGAGGGAAAAGCTCAAATTTTAAATCTACC-TGGTTCTTC--CCAGGTCGAGTTGTAATTTGAAGAAGCGATATC-GG-TA-TTGAGGTCTGGTTTAAGTTCTTTGGAACAAGACATCAT-GG-AGGGTGAGAATCCCGTGCATGATCAGACC--AA-GAT--GC-T---AAGTATATGCTTTCTAAGAGTCGAGTTGTTTGGGAATGCAGCTCAAAATGGG-T-GGTAGAC-TTCACCTAAGGCTAAATATCAGCGAGAGACCGATAGCGAACAAGTACTGTGAA-GGAAAGATGAAAAGAACTTTGAAAAGAGAGTTAAATAGTACGTGAAATTGTTGAAAGGGAAACGATTGAAGTCAGTCATGCCAG-TGAAAATTCAGTTTGGCGTG-GATC--TCCTTCAGGAGT--AGAGGCAGGGT---CAA---ACCGTCTCTCTTTTGAAC-GGATTCTTGTCAGATGCATTTTTTC-TCTTGCAGGTCAGCGTCGGTTTC-GGGGGTTGTAAA---------ATACTT-GGGGTAAAGTAGCCCTGCTTCGG---GAGAGTG-TTATAGACCTTGGG-GGATGCAGCCCGCGGGATCGAGGATTGCAGCAAATGC--------------------CTTT-------GGCTTGTCGCCTGA-TCTCTGGA-TGTTA-CCTTGCTTGCAACAACA-TT-CTTGTTGCCGGTGAGTACTAATGCTCACTAGGTTAGAGCGATCAAAAA-TTTTGCTAAGGATGCTGACGTAATGGCTTTAAACGACCCGTCTTGAAACACGGACCAAGGAGTCTAACATATGTGCGAG
>Diversispora_spurca_MG459207 
AGGAATCCCTAGTAAGCGTGAGTCATCAGCTCACG-TTGATTACGTCCCTGCCCTTTGTACACACCGCCCGTCGCTACTACCGATTGAATGGCTTAGTGAGACCTTTGGATTGGTGTTTAGGGATCGGAAAC---GATCCTTATTCTCCGAGAAGTCGGTCAAACTTGGTCATTTAGAGGAAGTAAAAGTCGTAACAAGGTTTCCGTAGGTGAACCTGCGGAAGGATCATT-AAAAAA--TCAATA-TCCGAGAATTCG---TTTTTCGT----TTTCTC----G-GATTTATTTGTATTCAAA--TC-CCACTCTTT--AT-AAAT------------ATA-------TCAAT----------TATATAAAAC--AAA-AT-A-AAAAAAGAAAACTTTCAACAACGGATCTCTTGGCTCTCGCATCGATGAAGAACGCAGCGAAATGCGATACGTAGTGTGAATTGCAGAATTCCGTGAATCATCGAA-TCTTTGAACGCAAATTGTACTTTTCAGTAATCTGGGAAGTATGCTTGGTTGAGGGTCATCGAAATTACA-TTCGTGA----------------TTTTTTC---------------GCGGATTTGA---G-TTTT-CC--AGTA--TTT-ATT------------AA-------TA-------------------TAAAT-GTTGGTAACTTT-AAAATT-AT--TT-----ATTACTTGGTGCAA-GTT-GAAAACGTAC-T-------------------------------ATG--T--TGT-GGTTCGCT-GACAACTTGTTCA--T-C--TTT-TAT-ATAT-AATATGC------GCGCACTTGG----TTT----T-ATATTCTGTGC-A--AGC--ATATA-TTTTT---TTTTAT-GAC-CTCAGCTCAAGCAAGAGTACCC-GCTGAACTTAAGCATATCAATAAGCGGAGGAAAAGAAACTAACAAGGATT-CCCCTAGTAACGGCGAGTGAAGAGGGAAAAGCTCAAATTTTAAATCTACC-TGGTTCTTC--CCAGGTCGAGTTGTAATTTGAAGAAGCGATATC-GG-TG-TTGAGGTCTGGTTTAAGTTCTTTGGAACAAGACATCAT-GG-AGGGTGAGAATCCCGTGCATGATCAGACC--AA-GAT--AC-T---AAGTATACGCTTTCCAAGAGTCGAGTTGTTTGGGAATGCAGCTCAAAATGGG-T-GGTAGAC-TTCACCTAAGGCTAAATATCAGCGAGAGACCGATAGCGAACAAGTACTGTGAA-GGAAAGATGAAAAGAACTTTGAAAAGAGAGTTAAATAGTACGTGAAATTGTTGAAAGGGAAACGATTGAAGTCAGTCATGCCAG-TGAAAACTCAGTTTGTTGGT-AATC--TAGTTCAGGAAT--GGAGGCAGGGT---CAA---ACCGTCTCTCTTTTGGACGCGATTATTGGCAGATGGAATTTTTT-TCTGGTAGGTCAGCGTCGGTTTC-GGGGGTTGTAAA---------ATACTTGGGGGTAAAGTAGCTCTGCTTCGG---GAGAGTG-TTATAGACCTTGGG-GGATGCAGCCCGCGGGATCGAGGATTGCAGCAAATGC--------------------CTTCA------GGCTTGTCGCCTGA-TCTCTGGA-TGTTA-CCTTGCTTGTGACAACA-TT-CTTGTCACCGGTGAGTACTAATGCTCACTAGGTTAGAGCGATCAAAAA-TTTTGCTAAGGATGCTGACGTAATGGCTTTAAACGACCCGTCTTGAAACACGGACCAAGGAGTCTAACATATGTGCGAG
>Diversispora_spurca_FN547637 
AGGAATCCCTAGTAAGCGTGAGTCATCAGCTCACG-TTGATTACGTCCCTGCCCTTTGTACACACCGCCCGTCGCTACTACCGATTGAATGGCTTAGTGAGACCTTTGGATTGGGGTTTAGGGATCGGAAAC---GAACCTTATTCTCCGAGAAGTCGGTCAAACTTGGTCATTTAGAGGAAGTAAAAGTCGTAACAAGGTTTCCGTAGGTGAACCTGCGGAAGGATCATT-AAAAAA--TATTTA-TCCGAGAATTCGT--TTTTTCGT----TTTCTC----G-GATTAATTTGTATTCAAA--TC-CCACTCTTT--AT-AAAT------------ATA-------TCAAT----------TATATAAAAC-AAAATAA-A-AAAAAAGAAAACTTTCAACAACGGATCTCTTGGCTCTCGCATCGATGAAGAACGCAGCGAAATGCGATACGTAGTGTGAATTGCAGAATTCCGTGAATCATCGAA-TCTTTGAATGCAAATTGTACTTTCCAGTAATCTGGGAAGTATGCTTGGTTGAGGGTCATCGAAATAACA-TTCGTGA-----------------TTTTTC---------------GCGGATTTGA---G-TTTT-CC--AGCA--TTC-ATT------------AA-------TATG-----------------TAAAT-GTTGGTAACTTT-AAAATT-AT--TT-----ATTACTTGGTGTAA-GTT-GAAAACGTAC-T-------------------------------ATA--T--TGT-GGTTCGCT-GACAACTTGTCCA--T-C--TT----T-ATAT-ATTATGT------GCGCACTTATT----------T-TAATTCTGTGC-G--AGCATATATA--TTTT---TTTTTG-ACC-TTCAGCTCAAGCAAGAGTACCC-GCTGAACTTAAGCATATCAATAAGCGGAGGAAAAGAAACTAACAAGGATT-CCCCTAGTAACGGCGAGTGAAGAGGGAAAAGCTCAAATTTTAAATCTACC-TGG---TTC--CCAGGTCGAGTTGTAATTTGAAGAAGCGATATC-GG-TG-TTGAGGTCTGGTTTAAGTTCTTTGGAACAAGACATCAT-GG-AGGGTGAGAATCCCGTGCATGATCAGACC--AA-GAT--AC-T---AAGTATACGCTTTCCAAGAGTCGAGTTGTTTGGGAATGCAGCTCAAAATGGG-T-GGTAGAC-TTCACCTAAGGCTAAATATCAGCGAGAGACCGATAGCGAACAAGTACTGTGAA-GGAAAGATGAAAAGAACTTTGAAAAGAGAGTTAAATAGTACGTGAAATTGTTGAAAGGGAAACGATTGAAGTCAGTCATGCCAG-TGAAAACACAGTTTGGCGGA-TTTTTCAAGTTCAAGAGT--AAAGGCAGGGT---CAA---ACCGTCTCTCTTTTGGACTTGGAATTTGCCAGATGGAATTTTTC-TCTGGCAGGTCAGCGTCGGTTTCGGGGGGTTGTAAA---------ATACTT-GGGGTAAAGTAGCTCTGCTTTGG---GAGAGTG-TTATAGACCTTGGG-GGATGCAGCCCGCGGGATCGAGGATTGCAGCAAATGC--------------------TTTCG------GGCTTGTCGCCTGA-TCTCTGGA-TGTTA-CCTTGCTTGTGACAACA-TT-CTTGCCACCTGCGAGTACTAATGCTCATTAGGTTAGAGCGATCAAAAA-TTTTGCTAAGGATGCTGACGTAATGGCTTTAAACGACCCGTCTTGAAACACGGACCAAGGAGTCTAACATATGTGCGAG
>Diversispora_spurca_FN547644 
AGGAATCCCTAGTAAGCGTGAGTCATCAGCTCACG-TTGATTACGTCCCTGCCCTTTGTACACACCGCCCGTCGCTACTACCGATTGAATGGCTTAGTGAGACCTTTGGATTGGGGTTTAGGGATCGGAAAC---GAACCTTATTCTCCGAGAAGTCGGTCAAACTTGGTCATTTAGAGGAAGTAAAAGTCGTAACAAGGTTTCCGTAGGTGAACCTGCGGAAGGATCATT-AAAAAA--TATTTA-TCCGAGAATTCGT--TTTTTCGT----TTTCTC----G-GATTAATTTGTATTCAAA--TC-CCACTCTTT--AT-AAAT------------ATA-------TCAAT----------TATATAAAAC-AAAATAA-A-AAAAAAGAAAACTTTCAACAACGGATCTCTTGGCTCTCGCATCGATGAAGAACGCAGTGAAATGCGATACGTAGTGTGAATTGCAGAATTCCGTGAATCATCGAA-TCTTTGAACGCAAATTGTACTTTCCAGTAATCTGGGAAGTATGCTTGGTTGAGGGTCATCGAAATAACA-TTCGTGA-----------------TTTTTC---------------GCGGATTTGA---G-TTTT-CC--AGCA--TTC-ATT------------AA-------TATG-----------------TAAAT-GTTGGTAACTTT-AAAATT-AT--TT-----ATTACTTGGTGTAA-GTT-GAAAACGTAC-T-------------------------------ATA--T--TGT-GGTTCGCT-GACAACTTGTCCA--T-C--TT----T-ATAT-ATTATGC------GCGCACTTATT----------T-TAATTCTGTGC-A--AGC--ATATA--TTTT---TTTTTT-GAC-CTCAGCTCAAGCAAGAGTACCC-GCTGAACTTAAGCATATCAATAAGCGGAGGAAAAGAAACTAACAAGGATT-CCCCTAGTAACGGCGAGTGAAGAGGGAAAAGCTCAAATTTTAAATCTACC-TGG---TTC--CCAGGTCGAGTTGTAATTTGAAGAAGCGATATC-GG-TG-TTGAGGTCTGGTTTAAGTTCTTTGGAACAAGACATCAT-GG-AGGGTGAGAATCCCGTGCATGATCAGACC--AA-GAT--AC-T---AAGTATACGCTTTCTAAGAGTCGAGTTGTTTGGGAATGCAGCTCAAAATGGG-T-GGTAGAC-TTCACCTAAGGCTAAATATCAGCGAGAGACCGATAGCGAACAAGTACTGTGAA-GGAAAGATGAAAAGAACTTTGAAAAGAGAGTTAAATAGTACGTGAAATTGTTGAAAGGGAAACGATTGAAGTCAGTCATGCCAG-TGAAAACTCAGTTTGGCGGA-TTTT-CAAGTTCAAGAGT--AAAGGTAGGGT---CAA---ACCGTCTCTCTTTTGGACTTGGAATTTGCCAGATGGAATTTTTC-TCTGACAGGTCAGCGTCGGTTTC-GGGGGTTGTAAA---------ATACTT-GGGGTAAAGTAGCTCTGCTTCGG---GAGAGTG-TTATAGACCTTGGG-GGATGCAGCCCGCGGGATCGAGGATTGCAGCAAATGC--------------------TTTCG------GGCTTGTCGCCTGA-TCTCTGGA-TGTTA-CCTTGCTTGTGACAACA-TT-CTTGCCACCTGCGAGTACTAATGCTCATTAGGTTAGAGCGATCAAAAA-TTTTGCTAAGGATGCTGACGTAATGGCTTTAAACGACCCGTCTTGAAACACGGACCAAGGAGTCTAACATGTGTGCGAG
>Diversispora_spurca_FN547639 
AGGAATCCCTAGTAAGCGTGAGTCATCAGCTCACG-TTGATTACGTCCCTGCCCTTTGTACACACCGCCCGTCGCTACTACCGATTGAATGGCTTAGTGAGACCTTTGGATTGGGGTTTAGGGATCGGAAAC---GAACCTTATTCTCCGAGAAGTCGGTCAAACTTGGTCATTTAGAGGAAGTAAAAGTCGTAACAAGGTTTCCGTAGGTGAACCTGCGGAAGGATCATT-AAAAAA--TATTTA-TCCGAGAATTCG-----TTTCGT----TTTCTT----G-GATTAATTTGTATTCAAA--TC-CCACTCTTT--AT-AAAT------------ATA-------TCAAT----------TATATAAAAC-AAAA-AT-A-AAAAAAGAAAACTTTCAACAACGGATCTCTTGGCTCTCGCATCGATGAAGAACGCAGCGAAATGCGATACGTAGTGTGAATTGCAGAATTCCGTGAATCATCGAATTTTTTGAACGCAAATTGTACTTTTCAGTAATCTGGAAAGTATGCTTGGTTGAGGGTCATCGAAATAACA-TTCGTGA----------------TTTTTTC---------------GCGGATTTGA---G-TTTT-CC--AGCA--TTT-ATT------------AA-------TA-------------------TAAAT-GTAGGTAACTTT-AAAATT-AT--TT-----ATTAATTGGTGCAA-GTT-GAAAACGTAC-T-------------------------------ATG--T--TGT-GGTTCGCT-GACAACTTGTCCA--T-C--CT----T-ATAT-ATTATGT------GCGCACTTATT----------T-TAATTCTGTGC-G--AGC--ATATA--TTTT---TTTTTT-GAC-CTCAGCTCAAGCAAGAGTACCC-GCTGAACTTAAGCATATCAATAAGCGGAGGAAAAGAAACTAACAAGGATT-CCCCTAGTAACGGCGAGTGAAGAGGGAAAAGCTCAAATTTTAAATCTACC-TGG---TTC--CCAGGTCGAGTTGTAATTTGAAGAAGCGATATC-GG-TG-TTGAGGTCTGGTTTAAGTTCTTTGGAACAAGACATCAT-GG-AGGGTGAGAATCCCGTGCATGATCAGACC--AA-GAT--AC-T---AAGTATACGCTTTCTAAGAGTCGAGTTGTTTGGGAATGCAGCTCAAAATGGG-T-GGTAGAC-TTCACCTAAGGCTAAATATCAGCGAGAGACCGATAGCGAACAAGTACTGTGAA-GGAAAGATGAAAAGAACTTTGAAAAGAGAGTTAAATAGTACGTGAAATTGTTGAAAGGGAAACGATTGAAGTCAGTCATGCCAG-TGAAAACTCAGTTTGGCGGA-TTTT-CAAGTTCAAGAGT--AAAGGTAGGGT---CAA---ACCGTCTCTCTTTTGGACTTGGAATTTGCCAGATGGAATTTTTC-TCTGACAGGTCAGCGTCGGTTTC-GGGGGTTGTAAA---------ATACTT-GGGGTAAAGTAGCTCTGCTTCGG---GAGAGTG-TTATAGACCTTGGG-GGATGCAGCCCGCGGGATCGAGGATTGCAGCAAATGC--------------------TTTCG------GGCTTGTCGCCTGA-TCTCTGGA-TGTTA-CCTTGCTTGTGACAACA-TT-CTTGCCACCTGCGAGTACTAATGCTCATTAGGTTAGAGCGATCAAAAA-TTTTGCTAAGGATGCTGACGTAATGGCTTTAAACGACCCGTCTTGAAACACGGACCAAGGAGTCTAACATATGTGCGAG
>Diversispora_sabulosa_MG459211 
AGGAATCCCTAGTAAGCGTGAGTCATCAGCTCACG-TTGATTACGTCCCTGCCCTTTGTACACACCGCCCGTCGCTACTACCGATTGAATGGCTTAGTGAGACCTTTGGATTGGGGTTTAGGGATCGGAAAC---GATTCTTTTTCTTCGAGAAGTCGGTCAAACTTGGTCATTTAGAGGAAGTAAAAGTCGTAACAAGGTTTCCGTAGGTGAACCTGCGGAAGGATCATT--AAAAAATCATTTA-TCCGAGAATTCA-----TTTCGT----TTTCTC----G-GATTAATTTGTATTCAAA--TT-CCACTCTTTAAAT-AAAT------------ATA-------TTAAT----------TATATAAAAT---AA-AT-A-AAAAAAGAAAACTTTCAACAACGGATCTCTTGGCTCTCGCATCGATGAAGAACGCAGCGAAATGCGATACGTAATGTGAATTGCAGAATTCCGTGAATCATCGAA-TCTTCGAACGCAAATTGCACTTTCCAGTAATCTGGGAAGTATGCTTGGTTGAGGGTCATTAAAATAACA-TTCGTGAA--------------TTTTTTTC---------------GCGGATTTGA---G-TTTT-CC--AGTA--TTT-ATAATT-TAT------A-------TA-------------------TAAATGGTTGGTAACTTT-AAAATT----ATC-----ATCACTTGGTATAA-GTC-GAAAACGTAC-T-------------------------------ATA--TG-TGT-GGTTCGTT-GACAACTTGTCCA--T-C--TT----T-ACAT-ACTATGC------ATGCACTTGG---GTTT----T-GTACTTTGTGT-A--AGC--ATATA-TTTTT---TTTTTT-GAC-CTCAACTCAAGCAAGAATACCC-GCTGAACTTAAGCATATCAATAAGCGGAGGAAAAGAAACTAACAAGGATT-CCCCTAGTAACGGCGAGTGAAGAGGGAAAAGCTCAAATTTTAAATCTACC-TGG---TTC--CCAGGTCGAATTGTAATTTGAAGAAGCGATATC-GG-TG-TTGAGGTCTGGTTTAAGTTCTTTGGAACAAGATATCAT-GGAAGGGTGAGAATCCCGTGCATGATCAGGCC--AA-GATGCAC-T---TAATATTCGTTTTCAAAGAGTCGAGTTGTTTGGGAATGCAGCTCAAAATGGG-T-GGTAGAC-TTCACCTAAGGCTAAATATCAGCGAGAGACCGATAGCGAACAAGTACTGTGAA-GGAAAGATGAAAAGAACTTTGAAAAGAGAGTTAAATAGTACGTGAAATTGTTGAAAGGGAAACGATTGAAGTCAGTCATGCCAG-TGAAAATTCAGTTTGGCGGG-TTTC--TGGTCTTTTGAT--AGAGGCAG--------------CGTTTCTTTTTTGGAC-CAGGATCTGTCAGATGCACTTTTTC-TTTGGCAGGTCAGCGTCGATTTC-GGGGGTTGTAAA---------ATACTT-GGGGAAAAGTAGCTCTGCTTCGG---GAGAGTG-TTATAGACCTTGGG-GGATGCAGCCCGCGAGATCGAGGATTGCAGCAAATGC--------------------CTTTT------GGCTTGTCGCCTGA-TCTCTGGA-TGTTA-CCTCGCTTGTAACAACA-TT-CTTGTTGCCGGTGAGTACTAATGCCTATCAGGTTAGAGCGATCAAAAA--TTTGCTAAGGATGCTGACGTAATGGCTTTAAACGACCCGTCTTGAAACACGGACCAAGGAGTCTAACATATGTGCGAG
>Diversispora_sabulosa_MG459212 
AGGAATCCCTAGTAAGCGTGAGTCATCAGCTCACG-TTGATTACGTCCCTGCCCTTTGTACACACCGCCCGTCGCTACTACCGATTGAATGGCTTAGTGAGACCTTTGGATTGGGGTTTAGGGATCGGAAAC---GATTCTTTTTCTTCGAGAAGTCGGTCAAACTTGGTCATTTAGAGGAAGTAAAAGTCGTAACAAGGTTTCCGTAGGTGAACCTGCGGAAGGATCATT--AAAAAATCATTTA-TCCGAGAATTCA-----TTTCGT----TTTCTC----G-GATTAATTTGTATTCAAA--TT-CCACTCTTTAAAT-AAAT------------ATA-------TTAAT----------TATATAAAAT---AA-AT-A-AAAAAAGAAAACTTTCAACAACGGATCTCTTGGCTCTCGCATCGATGAAGAACGCAGCGAAATGCGATACGTAATGTGAATTGCAGAATTCCGTGAATCATCGAA-TCTTCGAACGCAAATTGCACTTTCCAGTAATCTGGGAAGTATGCTTGGTTGAGGGTCATTAAAATAACA-TTCGTGAA--------------TTTTTTTC---------------GCGGATTTGA---G-TTTT-CC--AGTA--TTT-ATAATT-TAT------A-------TA-------------------TAAATGGTTGGTAACTTT-AAAATT----ATC-----ATCACTTGGTATAA-GTC-GAAAACGTAC-T-------------------------------ATA--TG-TGT-GGTTCGTT-GACAACTTGTCCA--T-C--TT----T-ACAT-ACTATGC------ATGCACTTGG---GTTT----T-GTACTTTGTGT-A--AGC--ATATA-TTTTT---TTTTTT-GAC-CTCAACTCAAGCAAGAATACCC-GCTGAACTTAAGCATATCAATAAGCGGAGGAAAAGAAACTAACAAGGATT-CCCCTAGTAACGGCGAGTGAAGAGGGAAAAGCTCAAATTTTAAATCTACC-TGG---TTC--CCAGGTCGAATTGTAATTTGAAGAAGCGATATC-GG-TG-TTGAGGTCTGGTTTAAGTTCTTTGGAACAAGATATCAT-GG-AGGGTGAGAATCCCGTGCATGATCAGGCC--AA-GATGCAC-T---TAATATTCGTTTTCAAAGAGTCGAGTTGTTTGGGAATGCAGCTCAAAATGGG-T-GGTAGAC-TTCACCTAAGGCTAAATATCAGCGAGAGACCGATAGCGAACAAGTACTGTGAA-GGAAAGATGAAAAGAACTTTGAAAAGAGAGTTAAATAGTACGTGAAATTGTTGAAAGGGAAACGATTGAAGTCAGTCATGCCAG-TGAAAATTCAGTTTGGCGGG-TTTC--TGGTCTTTTGAT--AGAGGCAG--------------CGTTTCTTTTTTGGAC-CAGGATCTGTCAGATGCACTTTTTC-TTTGGCAGGTCAGCGTCGATTTC-GGGGGTTGTAAA---------ATACTT-GGGGAAAAGTAGCTCTGCTTCGG---GAGAGTG-TTATAGACCTTGGG-GGATGCAGCCCGCGAGATCGAGGATTGCAGCAAATGC--------------------CTTTT------GGCTTGTCGCCTGA-TCTCTGGA-TGTTA-CCTCGCTTGTAACAACA-TT-CTTGTTGCCGGTGAGTACTAATGCCTATCAGGTTAGAGCGATCAAAAA--TTTGCTAAGGATGCTGACGTAATGGCTTTAAACGACCCGTCTTGAAACACGGACCAAGGAGTCTAACATATGTGCGAG
>Diversispora_sabulosa_MG459215 
AGGAATCCCTAGTAAGCGTGAGTCATCAGCTCACG-TTGATTACGTCCCTGCCCTTTGTACACACCGCCCGTCGCTACTACCGATTGAATGGCTTAGTGAGACCTTTGGATTGGGGTTTAGGGATCGGAAAC---GATTCTTTTTCTTCGAGAAGTCGGTCAAACTTGGTCATTTAGAGGAAGTAAAAGTCGTAACAAGGTTTCCGTAGGTGAACCTGCGGAAGGATCATT--AAAAAATCATTTA-TCCGAGAATTCA-----TTTCGT----TTTCTC----G-GATTAATTTGTATTCAAA--TT-TCACTCTTTAAAT-AAAT------------ATA-------TTAAT----------TATATAAAAT---AA-AT-A-AAAAAAGAAAACTTTCAACAACGGATCTCTTGGCTCTCGCATCGATGAAGAACGCAGCGAAATGCGATACGTAATGTGAATTGCAGAATTCCGTGAATCATCGAA-TCTTCGAACGCAAATTGCACTTTCCAGTAATCTGGGAAGTATGCTTGGTTGAGGGTCATTAAAATAACA-TTCGTGAA--------------TTTTTTTC---------------GCGGATTTGA---G-TTTT-CC--AGTA--TTT-ATA----TAT------A-------TA-------------------TAAAT-GTTGGTAACTTC-AAAATT-ATTATT-----ATCACTTGGTACAA-GTC-GAAAACGTAC-T-------------------------------ATA--TG-TGT-GGTTCGTT-GACAACTTGTCCA--T-C--TT----T-ACAT-ACTATGC------GTGCACTTGG----TTT----T-GTACTTTGTGT-A--AGC--ATATA---TTT---TTTTTT-GAC-CTCAACTCAAGCAAGAATACCC-GCTGAACTTAAGCATATCAATAAGCGGAGGAAAAGAAACTAACAAGGATT-CCCCTAGTAACGGCGAGTGAAGAGGGAAAAGCTCGAATTTTAAATCTACC-TGG---TTC--CCAGGTCGAATTGTAATTTGAAGAAGCGATATC-GG-TG-TTGAGGTCTGGTTTAAGTTCTTTGGAACAAGATATCATGGG-AGGGTGAGAATCCCGTGCATGATCAGGCC--AA-GATGCAC-T---TAATATTCGTTTTCAAAGAGTCGAGTTGTTTGGGAATGCAGCTCAAAATGGG-T-GGTAGAC-TTCACCTAAGGCTAAATATCAGCGAGAGACCGATAGCGAACAAGTACTGTGAA-GGAAAGATGAAAAGAACTTTGAAAAGAGAGTTAAATAGTACGTGAAATTGTTGAAAGGGAAACGATTGAAGTCAGTCATGCCAG-TGAAAATTCAGTTTGGCGGG-TTTT--TGGTCTTTTGAT--AGAGGCAGCG----------AGCGTTTCTTTTTTTGGACCAGGATCTGTCAGATGCACTTTTTC-TTTGGCAGGTCAGCGTCGATTTC-GGGGGTTGTAAA---------ATACTC-GGGGAAAAGTAGCTCTGCTTCGG---GAGAGTG-TTATAGACCTTGGG-GGATGCAGCCCGCGGGATCGAGGATTGCAGCAAATGC--------------------CTTTA------GGCTTGTCGCCTGA-TCTCTGGA-TGTTA-CCTCGCTTGTAACAACA-TT-CTTGTTGCCGGTGAGTACTAATGCCTATCAGGTTAGAGCGATCAAAAA--TTTGCTAAGGATGCTGACGTAATGGCTTTAAACGACCCGTCTTGAAACACGGACCAAGGAGTCTAACATATGTGCGAG
>Diversispora_sabulosa_MG459214 
AGGAATCCCTAGTAAGCGTGAGTCATCAGCTCACG-TTGATTACGTCCCTGCCCTTTGTACACACCGCCCGTCGCTACTACCGATTGAATGGCTTAGTGAGACCTTTGGATTGGGGTTTAGGGATCGGAAAC---GATTCTTTTTCTTCGAGAAGTCGGTCAAACTTGGTCATTTAGAGGAAGTAAAAGTCGTAACAAGGTTTCCGTAGGTGAACCTGCGGAAGGATCATT--AAAAAATCATTTA-TCCGAGAATTCA-----TTTCGT----TTTCTC----G-GATTAATTTGTATTCAAA--TT-TCACTCTTTAAAT-AAAT------------ATA-------TTAAT----------TATATAAAAT---AA-AT-A-AAAAAAGAAAACTTTCAACAACGGATCTCTTGGCTCTCGCATCGATGAAGAACGCAGCGAAATGCGATACGTAATGTGAATTGCAGAATTCCGTGAATCATCGAA-TCTTCGAACGCAAATTGCACTTTCCAGTAATCTGGGAAGTATGCTTGGTTGAGGGTCATTAAAATAACA-TTCGTGAA--------------TTTTTTTC---------------GCGGATTTGA---G-TTTT-CC--AGTA--TTT-ATA----TAT------A-------TA-------------------TAAAT-GTTGGTAACTTC-AAAATT-ATTATT-----ATCACTTGGTACAA-GTC-GAAAACGTAC-T-------------------------------ATA--TG-TGT-GGTTCGTT-GACAACTTGTCCA--T-C--TT----T-ACAT-ACTATGC------GTGCACTTGG----TTT----T-GTACTTTGTGT-A--AGC--ATATA---TTT---TTTTTT-GAC-CTCAACTCAAGCAAGAATACCC-GCTGAACTTAAGCATATCAATAAGCGGAGGAAAAGAAACTAACAAGGATT-CCCCTAGTAACGGCGAGTGAAGAGGGAAAAGCTCGAATTTTAAATCTACC-TGG---TTC--CCAGGTCGAATTGTAATTTGAAGAAGCGATATC-GG-TG-TTGAGGTCTGGTTTAAGTTCTTTGGAACAAGATATCAT-GG-AGGGTGAGAATCCCGTGCATGATCAGGCC--AA-GATGCAC-T---TAATATTCGTTTTCAAAGAGTCGAGTTGTTTGGGAATGCAGCTCAAAATGGG-T-GGTAGAC-TTCACCTAAGGCTAAATATCAGCGAGAGACCGATAGCGAACAAGTACTGTGAA-GGAAAGATGAAAAGAACTTTGAAAAGAGAGTTAAATAGTACGTGAAATTGTTGAAAGGGAAACGATTGAAGTCAGTCATGCCAG-TGAAAATTCAGTTTGGCGGG-TTTT--TGGTCTTTTGAT--AGAGGCAGCG----------AGCGTTTCTTTTTTTGGACCAGGATCTGTCAGATGCACTTTTTC-TTTGGCAGGTCAGCGTCGATTTC-GGGGGTTGTAAA---------ATACTC-GGGGAAAAGTAGCTCTGCTTCGG---GAGAGTG-TTATAGACCTTGGG-GGATGCAGCCCGCGGGATCGAGGATTGCAGCAAATGC--------------------CTTTA------GGCTTGTCGCCTGA-TCTCTGGA-TGTTA-CCTCGCTTGTAACAACA-TT-CTTGTTGCCGGTGAGTACTAATGCCTATCAGGTTAGAGCGATCAAAAA--TTTGCTAAGGATGCTGACGTAATGGCTTTAAACGACCCGTCTTGAAACACGGACCAAGGAGTCTAACATATGTGCGAG
>Diversispora_sabulosa_MG459213 
AGGAATCCCTAGTAAGCGTGAGTCATCAGCTCACG-TTGATTACGTCCCTGCCCTTTGTACACACCGCCCGTCGCTACTACCGATTGAATGGCTTAGTGAGACCTTTGGATTGGGGTTTAGGGATCGGAAAC---GATTCTTTTTCTTCGAGAAGTCGGTCAAACTTGGTCATTTAGAGGAAGTAAAAGTCGTAACAAGGTTTCCGTAGGTGAACCTGCGGAAGGATCATT--AAAAAATCATTTA-TCCGAGAATTCA-----TTTCGT----TTTCTC----G-GATTAATTTGTATTCAAA--TT-TCACTCTTTAAAT-AAAT------------ATA-------TTAAT----------TATATAAAAT---AA-AT-A-AAAAAAGAAAACTTTCAACAACGGATCTCTTGGCTCTCGCATCGATGAAGAACGCAGCGAAATGCGATACGTAATGTGAATTGCAGAATTCCGTGAATCATCGAA-TCTTCGAACGCAAATTGCACTTTCCAGTAATCTGGGAAGTATGCTTGGTTGAGGGTCATTAAAATAACA-TTCGTGAA--------------TTTTTTTC---------------GCGGATTTGA---G-TTTT-CC--AGTA--TTT-ATA----TAT------A-------TA-------------------TAAAT-GTTGGTAACTTC-AAAATT-ATTATT-----ATCACTTGGTACAA-GTC-GAAAACGTAC-T-------------------------------ATA--TG-TGT-GGTTCGTT-GACAACTTGTCCA--T-C--TT----T-ACAT-ACTATGC------GTGCACTTGG----TTT----T-GTACTTTGTGT-A--AGC--ATATA---TTT---TTTTTT-GAC-CTCAACTCAAGCAAGAATACCC-GCTGAACTTAAGCATATCAATAAGCGGAGGAAAAGAAACTAACAAGGATT-CCCCTAGTAACGGCGAGTGAAGAGGGAAAAGCTCAAATTTTAAATCTACC-TGG---TTC--CCAGGTCGAATTGTAATTTGAAGAAGCGATATC-GG-TG-TTGAGGTCTGGTTTAAGTTCTTTGGAACAAGATATCAT-GG-AGGGTGAGAATCCCGTGCATGATCAGGCC--AA-GATGCAC-T---TAATATTCGTTTTCAAAGAGTCGAGTTGTTTGGGAATGCAGCTCAAAATGGG-T-GGTAGAC-TTCACCTAAGGCTAAATATCAGCGAGAGACCGATAGCGAACAAGTACTGTGAA-GGAAAGATGAAAAGAACTTTGAAAAGAGAGTTAAATAGTACGTGAAATTGTTGAAAGGGAAACGATTGAAGTCAGTCATGCCAG-TGAAAATTCAGTTTGGCGGG-TTTT--TGGTCTTTTGAT--AGAGGCAGCG----------AGCGTTTCTTTTTTTGGACCAGGATCTGTCAGATGCACTTTTTC-TTTGGCAGGTCAGCGTCGATTTC-GGGGGTTGTAAA---------ATACTC-GGGGAAAAGTAGCTCTGCTTCGG---GAGAGTG-TTATAGACCTTGGG-GGATGCAGCCCGCGGGATCGAGGATTGCAGCAAATGC--------------------CTTTA------GGCTTGTCGCCTGA-TCTCTGGA-TGTTA-CCTCGCTTGTAACAACA-TT-CTTGTTGCCGGTGAGTACTAATGCCTATCAGGTTAGAGCGATCAAAAA--TTTGCTAAGGATGCTGACGTAATGGCTTTAAACGACCCGTCTTGAAACACGGACCAAGGAGTCTAACATATGTGCGAG
>Diversispora_succinacia_OR356234_ A new nucleotide sequence entered manually
AGGAATCCCTAGTAAGCGTGAGTCATCAGCTCACG-TTGATTACGTCCCTGCCCTTTGTACACACCGCCCGTCGCTACTACCGATTGAATGGCTTAGTGAGACCTTTGGATTGGGGTTTAGGGATCGGCAAC---GATTCTTATTCTCCGAGAAGTCGGTCAAACTTGGTCATTTAGAGGAAGTAAAAGTCGTAACAAGGTTTCCGTAGGTGAACCTGCGGAAGGATCATT--AAAAA--TATATA-TCCGAGAATTCA-----TTTCGT----TTTCCG----G-A-TTTATTTGTATTCAAA--TT-CCACTCTTT--AT-AAATA-----------ATA-------TTAAT----------TATATAAAAC--AAA-AT-A-AAAAAAGAAAACTTTCAACAACGGATCTCTTGGCTCTCGCATCGATGAAGAACGCAGCGAAATGCGATACGTAGTGTGAATTGCAGAATTCCGTGAATCATCGAA-TTTTTGAACGCAAATTGTACTTTCCAGTAATCTGGGAAGTATGCTTGGTTGAGGGTCATCAAATTAACA-TTCGTGAA---------------TTCTTTC---------------ACGGATTTGA---G-TTTT-CC--GGTA--TTC-ATT------------TA-------TA-------------------TAAAT-GTCGGTAACTTT-AAAATT-AT--TT-----ATTACTTGGTACAA-GTC-GAAAACGTAC-T-------------------------------ATA--TGTTGT-GGTTCGTT-GATAACTTGTCCA--T-C--CG----T-ATAT-ATTATAC------GAGCACATGG----TTT----T-ACACTTTGTGC-G--AGT--ATATA--TTTT---TTTTTTNGAC-CTCAGCTCAAGTAAGAGTACCC-GCTGAACTTAAGCATATCAATAAGCGGAGGAAAAGAAACTAACAAGGATT-CCCTTAGTAACGGCGAGTGAAGAGGGAAAAGCTCAAATTTTAAATCTACC-TGG---TTT--CCAGGTCGAATTGTAATTTGAAGAAGCGATATC-GG-TG-TTGAGGTCTGGTTTAAGTTCTTTGGAACAAGATATCAT-GG-AGGGTGAGAATCCCGTGCATGATCAGGCC--AA-GATGCAC-T---TAATATTCGTTTTCTAAGAGTCGAGTTGTTTGGGAATGCAGCTCAAAATGGG-T-GGTAGAC-TTCACCTAAGGCTAAATATCAGCGAGAGACCGATAGCGAACAAGTACTGTGAA-GGAAAGATGAAAAGAACTTTGAAAAGAGAGTTAAATAGTACGTGAAATTGTTGAAAGGGAAACGATTGAAGTCAGTCATGCCAG-TGAAAATTCAGTTTGGCGGG-TTTT--TGGTCTTTTGAT--AGAGGCAGCGT-------------TTCTTTTTTTGGACCAGGGGTCTGTCAGGTGCGCTTTTTC-TTTGGTAGGTCAGCGTCGATTTC-GGGGGTTGTAAA---------ATACTT-GGGGAAAAGTAGCTCTGCTTCGG---GAGAGTG-TTATAGACCTTGGG-GGATGCAGCCCGCGGGATCGAGGATTGCAGCAAATGC--------------------CTTT-------GGCTTGTCGCCTGA-TCTCTGGA-TGTTA-CCTCGCTTGTAACAACA-TT-CTTGTTGCCGGTGAGTACTAATGCCTATCAGGTTAGAGCGATCAAAAA--TTTGCTAAGGATGCTGACGTAATGGCTTTAAACGACCCGTCTTGAAACACGGACCAAGGAGTCTAACATATGTGCGAG
>Diversispora_succinacia_OR356235_ A new nucleotide sequence entered manually
AGGAATCCCTAGTAAGCGTGAGTCATCAGCTCACG-TTGATTACGTCCCTGCCCTTTGTACACACCGCCCGTCGCTACTACCGATTGAATGGCTTAGTGAGACCTTTGGATTGGGGTTTAGGGATCGGCAAC---GATTCTTATTCTCCGAGAAGTCGGTCAAACTTGGTCATTTAGAGGAAGTAAAAGTCGTAACAAGGTTTCCGTAGGTGAACCTGCGGAAGGATCATT--AAAAA--TATATA-TCCGAGAATTCA-----TTTCAT----TTTCCG----G-A-TTTATTTGTATTCAAA--TT-CCACTCTTT--AT-AAATA-----------ATA-------TTAAT----------TATATAAAAC--AAA-AT-A-AAAAAAGAAAACTTTCAACAACGGATCTCTTGGCTCTCGCATCGATGAAGAACGCAGCGAAATGCGATACGTAGTGTGAATTGCAGAATTCCGTGAATCATCGAA-TTTTTGAACGCAAATTGTACTTTCCAGTAATCTGGGAAGTATGCTTGGTTGAGGGTCATCAAATTAACA-TTCGTGAA---------------TTCTTTC---------------ACGGATTTGA---G-TTTT-CC--GGTA--TTC-ATT------------TA-------TA-------------------TAAAT-GTCGGTAACTTT-AAAATT-AT--TT-----ATTACTTGGTACAA-GTC-GAAAACGTAC-T-------------------------------ATA--TGTTGT-GGTTCGTT-GATAACTTGTCCA--T-C--CG----T-ATAT-ATTATAC------GAGCACTTGG----TTT----T-ACACTTTGTGT-A--AGT--ATATA--TTTT---TTTTTT-GAC-CTCAGCTCAAGTAAGAGTACCC-GCTGAACTTAAGCATATCAATAAGCGGAGGAAAAGAAACTAACAAGGATT-CCCTTAGTAACGGCGAGTGAAGAGGGAAAAGCTCAAATTTTAAATCTACC-TGG---TTC--CCAGGTCGAATTGTAATTTGAAGAAGCGATATC-GG-TG-TTGAGGTCTGGTTTAAGTTCTTTGGAACAAGATATCAT-GG-AGGGTGAGAATCCCGTGCATGATCAGGCC--AA-GATGCAC-T---TAATATTCGTTTTCTAAGAGTCGAGTTGTTTGGGAATGCAGCTCAAAATGGG-T-GGTAGAC-TTCACCTAAGGCTAAATATCAGCGAGAGACCGATAGCGAACAAGTACTGTGAA-GGAAAGATGAAAAGAACTTTGAAAAGAGAGTTAAATAGTACGTGAAATTGTTGAAAGGGAAACGATTGAAGTCAGTCATGCCAG-TGAAAATTCAGTTTGGCGGG-TTTT---GGTCTTTTGAT--AGAGGCAGCGT-------------TTCTTTTTTGGGACCAGGGATCTGTCAGATGCACTTTTTC-TTTGGCAGGTCCGCGTCGATTTC-GGGGGTTGTAAA---------ATACTT-GGGGAAAAGTAGCTCTGCTTCGG---GAGAGTG-TTATAGACCTTGGG-GGATGCAGCCCGCGGGATCGAGGATTGCAGCAAATGC--------------------CTTT-------GGCTTGTCGCCTGA-TCTCTGGA-TGTTA-CCTCGCTTGTAACAACA-TT-CTTGTTGCCGGTGAGTACTAATGCCTATCAGGTTAGAGCGATCAAAAA--TTTGCTAAGGATGCTGACGTAATGGCTTTAAACGACCCGTCTTGAAACACGGACCAAGGAGTCTAACATATGTGCGAG
>Diversispora_valentina_MT985516 
-------------------------------------------------------------------------------------------------------------------GTTTAGGGATCGGAAAC---GATTCTTATTCTCTGAAAAGTCGGTCAAACTTGGTCATTTAGAGGAAGTAAAAGTCGTAACAAGGTTTCCGTAGGTGAACCTGCGGAAGGATCATT--AAAAA--CTTTTA-TCCGGGAATTCG-----TTTCGT----CTTCCC----G-G-ATTATTTGTATTCAAA--TC-CCACTCTTT--AT-AAAT------------ATA-------TTAAT----------TATATAAAAC--AAT-AT-A-AAAAAAGAAAACTTTCAACAACGGATCTCTTGGCTCTCGCATCGATGAAGAACGCAGCGAAATGCGATACGTAGTGTGAATTGCAGAATTCCGTGAATCATCGAA-TCTTTGAACGCAAATTGCACTCCCCAGTAATCTGGGAAGTATGCTTGGTTGAGGGTCATCAAAATAACC-TTCGTGAA----------------TTTTTC---------------GCGGATTTGA---G-TTTT-CC--AGTA--TTT-ACTTAT-TAT------A-------AA-------------------TAAAT-GTTGGTGACTTT-AAAATT-AT--TT------TTACTTGATACAA-GTT-GAAAACGTGC-T-------------------------------ATA--TG-TGT-GGTTCGCT-GACAACTTGTTCA--T-C--AT----T-ATAT-ATTATGT------GCGCACTTAG---TTTT----T-ATACTCTGTAC-G--AAC--ATATA--TTTT---TTTTTT-GAC-CTCAGCTCAAGCAAGGAAACCC-GCTGAACTTAAGCATATCAATAAGCGGAGGAAAAGAAACTAACAAGGATT-CTCCTAGTAACGGCGAGTGAAGAGGGAAAAGCTCAAATTTTAAATCTACC-TGG---TTC--CCAGGTCGAATTGTAATTTGAAGAAGCGATATC-GG-TG-TTGAGGTCTGGTTCAAGTTCTTTGGAACAAGACATCAT-GG-AGGGTGAGAATCCCGTGCATGATCAGGCC--AA-GAT--AC-T---TAATATTCGTTCTCTAAGAGTCGAGTTGTTTGGGAATGCAGCTCAAAATGGG-T-GGTAGAC-TTCACCTAAGGCTAAATATCAGCGAGAGACCGATAGCGAACAAGTACTGTGAA-GGAAAGATGAAAAGAACTTTGAAAAGAGAGTTAAATAGTACGTGAAATTGTTGAAAGGGAAACGATTGAAGTCAGTCATGCTAG-TGAAAATTCAGTTTGGCGGG-TTTT-TGAGTTTAGGAGT--AGAAGCAGGGT---CAA---ACCGTTTCTCTTTTGAACTTGGGATTTGTCAGATGCACTTTTTC-TTTGGCAGGTCAGCGTCGATTTC-GGAGGTTGTAAA---------ATACTT-GGGGGAAAGTAGCTCTGCTTCGG---GAGAGTG-TTATAGACCCTGGG-GGATGCAGCCTGCGGGACCGAGGATTGCAGCAAATGC--------------------TTTTT------GGCTTGTCGCCTGA-TCTCTGGA-CGTTA-CCCTGCTTGTGACAACA-TT-TTTGTCACCGGTGGGTACTAATGGCTATTAGGTTAGAGCGATCAAAAA--TTTGCTAA----------------------------------------------------------------------
>Diversispora_valentina_MT985515 
-------------------------------------------------------------------------------------------------------------------GTTTAGGGATCGGCAAC---GATTCTTATTCTCTGAAAAGTCGGTCAAACTTGGTCATTTAGAGGAAGTAAAAGTCGTAACAAGGTTTCCGTAGGTGAACCTGCGGAAGGATCATTAAAAAAA--TCTTTA-TCCGGGAATTCA-----TTTCGT----CTTCCC----G-G-ATTATTTGTATTCAAA--TC-CCACTCTTT--AT-AAAT------------ATA-------TCAAT----------TATATAAAAC--AAT-AT-A-AAAAAAGAAAACTTTCAACAACGGATCTCTTGGCTCTCGCATCGATGAAAAACGCAGCGAAACGCGATACGTAGTGTGAATTGCAGAATTCCGTGAATCATCGAA-TCTTTGAACGCAAATTGCACTTCCCAGTAATCTGGGAAGTATGCTTGGTTGAGGGTCATCAAAATAACC-TTCGTGAA----------------TTTTTC---------------GCGGATTTGA---G-TTTT-CC--AGTA--TTT-ATT------------------------------------------TAAAT-GTTGGTAACTTT-AAAATT-AT--TT------TTACTTGATACAA-GTT-GAAAACGTGC-T-------------------------------ATA--TG-TGT-GGTTCGCT-GACAACTTGTTCA--T-C--TT----T-ATAT-ATTATGT------GCGCACTTAG---TTTT----T-ATACTCTGTAC-G--AACATATATA--TATT---TTTTTT-GAC-CTCACCTCACGCAAGGAAACCC-GCTGAACTTAAGCATATCAATAAGCGGAGGAGAAGAAACTAACAAGGATT-CCCCTAGTAACGGCGAGTGAAGAGGGAAAAGCTCAAATTTTAAATCTACC-TGG---TTC--CCACGTCGAATTGTAATTTGAAGAAGCGATATC-GG-TG-TTGAGGTCTGGTTCAAGTTCTTTGGAACAAGACATCAT-GG-AGGGTGAGAATCCCGTGCATGATCAGACC--AA-GAT--AC-T---TAATATTCGTTCTCTAAGAGTCGAGTTGTTTGGGAATGCAGCTCAAAATGGG-T-GGTAGAC-TTCACCTAAGGCTAAATATCAACGAGAGACCGATAGCGAACAAGTACTGTGAA-GGAAAGATGAAAAGAACTTTGAAAAGAGAGTTAAAAAGTACGTGAAATTGTTGAAAGGGAAACGATTGAAGTCAGTCACGCTAG-TGAAAATTCAGTTTGGCGGA-TTTT-TGAGTTTAGGAGT--AGAAGCAGGGT---CAA---ACCGTTTCTCTTTTGAACTTGGGATTTGTCAGATGCACTTTTTC-TTTGGCAGGTCAGCGTCGATTTC-GGAGGTTGTAAA---------ATACTT-GGGGGAAAGTAGCTCTGCTTCGG---GAGAGTG-CTATAGACCCTGGG-GGATGCAGCCTGCGGGACCGAGGATTGCAGCAAATGC--------------------TTTTT------GGCTTGTCGCCTGA-TCTCTGGA-CGTTA-CCCTGCTTGTGACAACA-TT-TTTGTCACCGGTGGGTACTAATGGCTATTGGGTTAGAGCGATCAAAA---TTTGCTAA----------------------------------------------------------------------
>Diversispora_cerifera_OR352359_ A new nucleotide sequence entered manually
AGGAATCCCTAGTAAGCGTGAGTCATCAGCTCACG-TTGATTACGTCCCTGCCCTTTGTACACACCGCCCGTCGCTACTACCGATTGAATGGCTTAGTGAGACCTTTGGATTGGGGTTTGGGGATCGGCAAC---GATCCTTATTCTTCGAGAAGTCGGTCAAACTTGGTCATTTAGAGGAAGTAAAAGTCGTAACAAGGTTTCCGTAGGTGAACCTGCGGAAGGATCATT--AAAAA--TATATA-TCCGAGAATTCG-----TTTCGT----TTTCCA----G-A-TTTATTTGTATTCAAA--TT-CCACTCTTT--AT-AAACT-----------AAA-------TCAAT----------TATATAAAAT----A-AT-A-AAAAAAGAAAACTTTCAACAACGGATCTCTTGGCTCTCGCATCGATGAAGAACGCAGCGAAATGCGATACGTAGTGTGAATTGCAGAATTCCGTGAATCATCGAA-TTTTTGAACGCAAATTGTACTTCTCAGTATTCTGGGAAGTATGCTTGGTTGAGGGTCATTAAATTAACA-TTCGTGAA----------------TTTTTT---------------GCGGATTTGA---G-TTTT-CC--GGTA--TTC-ATT------------TA-------TA-------------------TAAAT-GTCGGTAACTTT-AAAATT-AT--TT-----ATTACTTGGTACAA-GTAGAAAAACGTGC-T-------------------------------ATA--TGTTGT-GGTTCGTT-GATAACTTGTCCA--T-C----------TTAT-ATTATGC------GTGTACGTCG----TTT----T-GTACACCGTGC-A--AGC--ATATA---TTT---TTTTTC-GAC-CTCAGCTCAAGTAAGAGTACCC-GCTGAACTTAAGCATATCAATAAGCGGAGGAAAAGAAACTAACGAGGATT-CCCTTAGTAACGGCGAGTGAAGAGGGAAAAGCTCAAATTTTAAATCTACC-TGG---TTC--CCAGGTCGAGTTGTAATTTGAAGAAGCGATATC-TG-TA-TTGAGGTCTGGTTTAAGTTCTTTGGAACAAGACATCAT-GG-AGGGTGAGAATCCCGTGCATGATTAGACC--AA-GAT--AC-T---TTATATTCGCTTTCTAAGAGTCGAGTTGTTTGGGAATGCAGCTCAAAATGGG-T-GGTAGAC-TTCACCTAAGGCTAAATATCAGCGAGAGACCGATAGCGAACAAGTACTGTGAA-GGAAAGATGAAAAGAACTTTGAAAAGAGAGTTAAATAGTACGTGAAATTGTTGAAAGGGAAACGATTGAAGTCAGTCATGCCAA-TGAAAATTCAATTTGACGGG-TTTT--TTGTTCATTAGT--TGAGACAGGGT---CAA---ACCGTTTCTCTTTTGGACTTGGAATTTGTCTGATGTACTTTTTC-TTTGGCAGGTCAGCGTCGGTTTC-GGAGGTTGTAAA---------ATACTT-GGGGGAAAGTAGCTCTGCTTCGG---GAGAGTG-TTATAGACCTTGGG-AGATGCAGCCTGCGGGATCGAGGATTGCAGCAAATGC--------------------CTTT-------GGCTTGTCGCCTGATTCTCTGGA-TGTTA-CCTCGCTTTCGACAATA-TT-CTTGTCGCTGGTGAGTAATAATGCCTACTGGGTTAGAGCGATCAAAAT-TTTTGCTAAGGATGTTGACGAAATGGCTTTAAACGACCCGTCTTGAAACACGGACCAAGGAGTCTAACATATGTGCGAG
>Diversispora_cerifera_OR352360_ A new nucleotide sequence entered manually
AGGAATCCCTAGTAAGCGTGAGTCATCAGCTCACG-TTGATTACGTCCCTGCCCTTTGTACACACCGCCCGTCGCTACTACCGATTGAATGGCTTAGTGAGACCTTTGGATTGGGGTTTGGGGATCGGCAAC---GATCCTTATTCTTCGAGAAGTCGGTCAAACTTGGTCATTTAGAGGAAGTAAAAGTCGTAACAAGGTTTCCGTAGGTGAACCTGCGGAAGGATCATT--AAAAA--TATATA-TCCGAGAATTCG-----TTTCGT----TTTCCA----G-A-TTTATTTGTATTCAAA--TT-CCACTCTTT--AT-AAACT-----------AAA-------TCAAT----------TATATAAAAT----A-AT-A-AAAAAAGAAAACTTTCAACAACGGATCTCTTGGCTCTCGCATCGATGAAGAACGCAGCGAAATGCGATACGTAGTGTGAATTGCAGAATTCCGTGAATCATCGAA-TTTTTGAACGCAAATTGTACTTCTCAGTATTCTGGGAAGTATGCTTGGTTGAGGGTCATTAAATTAACA-TTCGTGAA----------------TTTTTT---------------GCGGATTTGA---G-TTTT-CC--GGTA--TTC-ATT------------TA-------TA-------------------TAAAT-GACGGTAACTTT-AAAATT-AT--TT-----ATTACTTGGTACAA-GTAGAAAAACGTGC-T-------------------------------ATA--TGTTGT-GGTTCGTT-GATAACTTGTCCA--T-C----------TTAT-ATTATGC------GTGTACGTCG----TTT----T-GTACTCCGTGC-A--AGC--ATATA---TTT---TTTTTC-GAC-CTCAGCTCAAGTAAGAGTACCC-GCTGAACTTAAGCATATCAATAAGCGGAGGAAAAGGAACTAACGAGGATT-CCCTTAGTAACGGCGAGTGAAGAGGGAAAAGCTCAAATTTTAAATCTACC-TGG---TTC--CCAGGTCGAGTTGTAATTTGAAGAAGCGATATC-TG-TA-TTGAGGTCTGGTTTAAGTTCTTTGGAACAAGACATCAT-GG-AGGGTGAGAATCCCGTGCATGATCAGACC--AA-GAT--AC-T---TTATATTCGCTTTCTAAGAGTCGAGTTGTTTGGGAATGCAGCTCAAAATGGG-T-GGTAGAC-TTCACCTAAGGCTAAATATCAGCGAGAGACCGATAGCGAACAAGTACTGTGAA-GGAAAGATGAAAAGAACTTTGAAAAGAGAGTTAAATAGTACGTGAAATTGTTGAAAGGGAAACGATTGAAGTCAGTCATGCTAA-TGAAAATTCAATTTGACGGG-TTTT--TTGTTCATTAGT--TGAGACAGGGT---CAA---ACCGTTTCTCTTTTGGACTTGGAATTTGTCTGATGTACTTTTTC-TTTGGCAGGTCAGCGTCGGTTTC-GGAGGTTGTAAA---------ATACTT-GGGGGAAAGTAGCTCTGCTTCGG---GAGAGTG-TTATAGACCTTGGG-AGATGCAGCCTGGGGGATCGAGGATTGCAGCAAATGC--------------------CTTT-------GGCTTGTCGCCTGATTCTCTGGA-TGTTA-CCTCGCTTTCGACAATA-TT-CTTGTCGCTGGTGAGTAATAATGCCTACTGGGTTAGAGCGATCAAAAT-TTTTGCTAAGGATGTTGACGTAATGGCTTTAAACGACCCGTCTTGAAACACGGACCAAGGAGTCTAACATATGTGCGAG
>Diversispora_gibbosa_KJ850201 
AGGAATCCCTAGTAAGCGTGAGTCATCAGCTCACG-TTGATTACGTCCCTGCCCTTTGTACACACCGCCCGTCGCTACTACCGATTGAATGGCTTAGTGAGACCTTTGGATTGGGGTTTTGGGATCGGCAAC---GATCCTATTTCACCGAGAAGTCGGTCAAACTTGGTCATTTAGAGGAAGTAAAAGTCGTAACAAGGTTTCCGTAGGTGAACCTGCGGAAGGATCATT-AAAAAA--TTTTTA-ACCGAGAATTCG---TTTTTCGT----TTTCTC----G-G-ATAATTTGTATTCAAA--TT-CCCACTCTT----------------------AAATAATATATTAT----------TATATAAACA-TATA-TA-A-AAAAAAGAAAACTTTCAACAACGGATCTCTTGGCTCTCGCATCGATGAAGAACGCAGCGAAATGCGATACGTAGTGTGAATTGCAGAATTCCGTGAATCATCGAA-TTTTTGAACGCAAATTGTACTTTTCAGTATTCTGGAAAGTATGCTTGGTTGAGGGTCATTAAAATAACA-TTCGTGAA-------------TTTTTTTTT---------------GCGGATTTGA---G-TTTT-CC--AGTA--TTTTATT----TAT-----TT-------AA-------------------TAAAT-GTTGGTAACTTT-AAAATT-AT--TTTA---TTTTCTTGGTTAAA-ATT-AAAAACGTAC-T-------------------------------ATA--TG-TGT-GGTTCGTT-GATAATTTGTCCA--T-C--TA----T-ATAT-ATTATGT------TTATACTTGG---TCCA-CATT-GGCCTTTGTGT-GTGAAT--ATATA-TTTTT---TTTTAT-GAC-CTCAGCTCAAGCAAGAATACCC-GCTGAACTTAAGCATATCAATAAGCGGAGGAAAAGAAACTAACAAGGATT-CCCCTAGTAACGGCGAGTGAAGAGGGAAAAGCTCAAATTTTAAATCTACC-TGGTT-CTT--CTAGGTCGAATTGTAATTTGAAGAAACGATATCTTA-TT-TTGAGGTCTGGTTTAAGTCTTTTGGAACAAGACATCAT-GGAAGGGTGAGAATCCCGTGCATGATCAGACC--GA-AAT--TTAT---TAATATTCGTTCTCTAAGAGTCGAGTTGTTTGGGAATGCAGCTCAAAATGGG-T-GGTAGAC-TTCACCTAAGGCTAAATATCAGCGAGAGACCGATAGCGAACAAGTACTGTGAA-GGAAAGATGAAAAGAACTTTGAAAAGAGAGTTAAAAAGTACGTGAAATTGTTGAAAGGGAAACGATTGAAGTCAGTCATGCCAG-TGAAAAATCAGTTTAACGGA-TTTT--TGGTTCGGAGCA--GGAGGCAGGGT---CAA---ACCGTCTCTCTTTTGGACTTGGAATTTGTTAGATGTACTTTTTC-TTTGGCAGGTCAGTGTCGATTTC-GGAGGTTGTAAA---------ATAACT-GGGGGAAAGTAGCTCTGCTTCGG---GAGAGTG-TTATAGACTCTGGG-GGATGCAGCCTGCGGGATCGAGGATTGCAGCAAATGC--------------------TATTT------GGCTTGTCGCCTGA-TCTCTGGA-CGTTA-CCTCATTTGTGACAATA-TT-TTTGACACCGGTGGGTACTAATGGCCAATAGGTTAGAGCGATCAAAAA-TTTTGCTAAGGATGCTGACGTAATGGCTTTAAACGACCCGTCTTGAAACACGGACCAAGGAGTCTAACATATATGCGAG
>Diversispora_gibbosa_KJ850202 
AGGAATCCCTAGTAAGCGTGAGTCATCAGCTCACG-TTGATTACGTCCCTGCCCTTTGTACACACCGCCCGTCGCTACTACCGATTGAATGGCTTAGTGAGACCTTTGGATTGGGGTTTTGGGATCGGCAAC---GATCCTATTTCACCGAGAAGTCGGTCAAACTTGGTCATTTAGAGGAAGTAAAAGTCGTAACAAGGTTTCCGTAGGTGAACCTGCGGAAGGATCATT-AAAAAA--TTTTTA-ACCGAGAATTCG---TTTTTCGT----TTTCTC----G-G-ATAATTTGTATTCAAA--TT-CCCACTCTT----------------------AAATAATATATTAT----------TATATAAACA-TATA-TA-A-AAAAAAGAAAACTTTCAACAACGGATCTCTTGGCTCTCGCATCGATGAAGAACGCAGCGAAATGCGATACGTAGTGTGAATTGCAGAATTCCGTGAATCATCGAA-TTTTTGAACGCAAATTGTACTTTTCAGTATTCTGGAAAGTATGCTTGGTTGAGGGTCATTAAAATAACA-TTCGTGAA--------------TTTTTTTT---------------GCGGATTTGA---G-TTTT-CC--AGTA--TTTTATT----TAT-----TT-------AA-------------------TAAAT-GTTGGTAACTTT-AAAATT-AT--TTTA---TTTTCTTGGTTAAA-ATT-AAAAACGTAC-T-------------------------------ATA--TG-TGT-GGTTCGTT-GATAATTTGTCCA--T-C--TA----T-ATAT-ATTATGT------TTATACTTGG---TCCA-CATT-GGCCTTTGTGT-GTGAAT--ATATA-TTTTT---TTTTAT-GAC-CTCAGCTCAAGCAAGAATACCC-GCTGAACTTAAGCATATCAATAAGCGGAGGAAAAGAAACTAACAAGGATT-CCCCTAGTAACGGCGAGTGAAGAGGGAAAAGCTCAAATTTTAAATCTACC-TGGTT-CTT--CTAGGTCGAATTGTAATTTGAAGAAACGATATCTTA-TT-TTGAGGTCTGGTTTAAGTCTTTTGGAACAAGACATCAT-GGGAGGGTGAGAATCCCGTGCATGATCAGACC--GA-AAT--TTAT---TAATATTCGTTCTCTAAGAGTCGAGTTGTTTGGGAATGCAGCTCAAAATGGG-T-GGTAGAC-TTCACCTAAGGCTAAATATCAGCGAGAGACCGATAGCGAACAAGTACTGTGAA-GGAAAGATGAAAAGAACTTTGAAAAGAGAGTTAAAAAGTACGTGAAATTGTTGAAAGGGAAACGATTGAAGTCAGTCATGCCAG-TGAAAAATCAGTTTAACGGA-TTTT--TGGTTCGGAGCA--GGAGGCAGGGT---CAA---ACCGTCTCTCTTTTGGACTTGGAATTTGTTAGATGTACTTTTTC-TTTGGCAGGTCAGTGTCGATTTC-GGAGGTTGTAAA---------ATAACT-GGGGGAAAGTAGCTCTGCTTCGG---GAGAGTG-TTATAGACTCTGGG-GGATGCAGCCTGCGGGATCGAGGATTGCAGCAAATGC--------------------TATTT------GGCTTGTCGCCTGA-TCTCTGGA-CGTTA-CCTCATTTGTGACAATA-TT-TTTGACACCGGTGGGTACTAATGGCCAATAGGTTAGAGCGATCAAAAA-TTTTGCTAAGGATGCTGACGTAATGGCTTTAAACGACCCGTCTTGAAACACGGACCAAGGAGTCTAACATATATGCGAG
>Diversispora_gibbosa_KJ850203 
AGGAATCCCTAGTAAGCGTGAGTCATCAGCTCACG-TTGATTACGTCCCTGCCCTTTGTACACACCGCCCGTCGCTACTACCGATTGAATGGCTTAGTGAGACCTTTGGATTGGGGTTTTGGGATCGGCAAC---GATCCTATTTCACCGAGAAGTCGGTCAAACTTGGTCATTTAGAGGAAGTAAAAGTCGTAACAAGGTTTCCGTAGGTGAACCTGCGGAAGGATCATT-AAAAAA--TTTTTA-ACCGAGAATTCG---TTTTTCGT----TTTCTC----G-G-ATAATTTGTATTCAAA--TT-CCCACTCTT----------------------AAATAATATATTAT----------TATATAAACA-TATA-TA-A-AAAAAAGAAAACTTTCAACAACGGATCTCTTGGCTCTCGCATCGATGAAGAACGCAGCGAAATGCGATACGTAGTGTGAATTGCAGAATTCCGTGAATCATCGAA-TTTTTGAACGCAAATTGTACTTTTCAGTATTCTGGAAAGTATGCTTGGTTGAGGGTCATTAAAATAACA-TTCGTGAA--------------TTTTTTTT---------------GCGGATTTGA---G-TTTT-CC--AGTA--TTTTATT----TAT-----TT-------AA-------------------TAAAT-GTTGGTAACTTTAAAAATT-AT--TTTA---TTTTCTTGGTTAAA-ATT-AAAAACGTAC-T-------------------------------ATA--TG-TGT-GGTTCGTT-GATAATTTGTCCA--T-C--TA----T-ATATAATTATGT------TTATACTTGG---TCCA-CATT-GGCCTTTGTGT-GTGAAT--ATATA-TTTTT---TTTTAT-GAC-CTCAGCTCAAGCAAGAATACCC-GCTGAACTTAAGCATATCAATAAGCGGAGGAAAAGAAACTAACAAGGATT-CCCCTAGTAACGGCGAGTGAAGAGGGAAAAGCTCAAATTTTAAATCTACC-TGGTT-CTT--CTAGGTCGAATTGTAATTTGAAGAAACGATATCTTA-TT-TTGAGGTCTGGTTTAAGTCTTTTGGAACAAGACATCAT-GGGAGGGTGAGAATCCCGTGCATGATCAGACC--GA-AAT--TTAT---TAATATTCGTTCTCTAAGAGTCGAGTTGTTTGGGAATGCAGCTCAAAATGGG-T-GGTAGAC-TTCACCTAAGGCTAAATATCAGCGAGAGACCGATAGCGAACAAGTACTGTGAA-GGAAAGATGAAAAGAACTTTGAAAAGAGAGTTAAAAAGTACGTGAAATTGTTGAAAGGGAAACGATTGAAGTCAGTCATGCCAG-TGAAAAATCAGTTTAACGGA-TTTT--TGGTTCGGAGCA--GGAGGCAGGGT---CAA---ACCGTCTCTCTTTTGGACTTGGAATTTGTTAGATGTACTTTTTC-TTTGGCAGGTCAGTGTCGATTTC-GGAGGTTGTAAA---------ATAACT-GGGGGAAAGTAGCTCTGCTTCGG---GAGAGTG-TTATAGACTCTGGG-GGATGCAGCCTGCGGGATCGAGGATTGCAGCAAATGC--------------------TATTT------GGCTTGTCGCCTGA-TCTCTGGA-CGTTA-CCTCATTTGTGACAATA-TT-TTTGACACCGGTGGGTACTAATGGCCAATAGGTTAGAGCGATCAAAAA-TTTTGCTAAGGATGCTGACGTAATGGCTTTAAACGACCCGTCTTGAAACACGGACCAAGGAGTCTAACATATATGCGAG
>Diversispora_gibbosa_KJ850204 
AGGAATCCCTAGTAAGCGTGAGTCATCAGCTCACG-TTGATTACGTCCCTGCCCTTTGTACACACCGCCCGTCGCTACTACCGATTGAATGGCTTAGTGAGACCTTTGGATTGGGGTTTTAGGATCGGCAAC---GATCCTATTTCACCGAGAAGTCGGTCAAACTTGGTCATTTAGAGGAAGTAAAAGTCGTAACAAGGTTTCCGTAGGTGAACCTGCGGAAGGATCATT-AAAAAA--TTTTTA-ACCGAGAATTCG---TTTTTCGT----TTTCTC----G-G-ATAATTTGTATTCAAA--TT-CCCACTCTT-----AAAT------------AAAATAATATATTAT----------TATATAAACA-TATA-TA-A-AAAAAAGAAAACTTTCAACAACGGATCTCTTGGCTCTCGCATCGATGAAGAACGCAGCGAAATGCGATACGTAGTGTGAATTGCAGAATTCCGTGAATCATCGAA-TTTTTGAACGCAAATTGTACTTTTCAGTATTCTGGAAAGTATGCTTGGTTGAGGGTCATTAAAATAACA-TTCGTGAA--------------TTTTTTTT---------------GCGGATTTGA---G-TTTT-CC--AGTA--TTTTATT----TAT-----TT-------AA------------------TAAAAT-GTTGGTAACTTTAAAAATT-AT--TTTA---TTTTCTTGGTTAAA-ATT-AAAAACGTAC-T-------------------------------ATA--TG-TGT-GGTTCGTT-GATAATTTGTCCA--T-C--TA----T-ATAT-ATTATGT------TTATACTTGG---TCCA-CATT-GGCCTTTGTGT-GTGAAT--ATATA-TTTTT---TTTTAT-GAC-CTCAGCTCAAGCAAGAATACCC-GCTGAACTTAAGCATATCAATAAGCGGAGGAAAAGAAACTAACAAGGATT-CCCCTAGTAACGGCGAGTGAAGAGGGAAAAGCTCAAATTTTAAATCTACC-TGGTT-CTT--CTAGGTCGAATTGTAATTTGAAGAAACGATATCTTA-TT-TTGAGGTCTGGTTTAAGTCTTTTGGAACAAGACATCAT-GGGAGGGTGAGAATCCCGTGCATGATCAGACC--GA-AAT--TTAT---TAATATTCGTTCTCTAAGAGTCGAGTTGTTTGGGAATGCAGCTCAAAATGGG-T-GGTAGAC-TTCACCTAAGGCTAAATATCAGCGAGAGACCGATAGCGAACAAGTACTGTGAA-GGAAAGATGAAAAGAACTTTGAAAAGAGAGTTAAAAAGTACGTGAAATTGTTGAAAGGGAAACGATTGAAGTCAGTCATGCCAG-TGAAAAATCAGTTTAACGGA-TTTT--TGGTTCGGAGCA--GGAGGCAGGGT---CAA---ACCGTCTCTCTTTTGGACTTGGAATTTGTTAGATGTACTTTTTC-TTTGGCAGGTCAGTGTCGGTTTC-GAAGGTTGTAAA---------ATAACT-GGGGGAAAGTAGCTCTGCTTCGG---GAGAGTG-TTATAGACTCTGGG-GGATGCAGCCTGCGGGATCGAGGATTGCAGCAAATGC--------------------TATTT------GGCTTGTCGCCTGA-TCTCTGGA-CGTTA-CCTCATTTGTGACAATA-TT-TTTGACACCGGTGGGTACTAATGGCCAATAGGTTAGAGCGATCAAAAA-TTTTGCTAAGGATGCTGACGTAATGGCTTTAAACGACCCGTCTTGAAACACGGACCAAGGAGTCTAACATATATGCGAG
>Diversispora_peridiata_KT444712 
AGGAATCCCTAGTAAGCGTGAGTCATCAGCTCACG-TTGATTACGTCCCTGCCCTTTGTACACACCGCCCGTCGCTACTACCGATTGAATGGCTTAGTGAGACCTTTGGATTGGGGTTTTGGGATCGGCAAC---GATCCTATTTCACCGAGAAGTCGGTCAAACTTGGTCATTTAGAGGAAGTAAAAGTCGTAACAAGGTTTCCGTAGGTGAACCTGCGGAAGGATCATT-AAAAAA--TTTTTA-ACCGAGAATTCG---TTTTTCGT----TTTCTC----G-G-ATAATTTGTATTCAAA--TT-CCCACTCTT--TT-AAAT------------AAATTAATATATTAT----------TATATAAAAC-ATAT-AT-A-AAAAAAGAAAACTTTCAACAACGGATCTCTTGGCTCTCGCATCGATGAAGAACGCAGCGAAATGCGATACGTAGTGTGAATTGCAGAATTCCGTGAATCATCGAA-TTTTTGAACGCAAATTGTACTTTTCAGTATTCTGGAAAGTATGCTTGGTTGAGGGTCATAATAATAACA-TTCGTGAA-------------TTTTTTTTC---------------GCGGATTTGA---G-TTTT-CC--AGTA--TTTTAT-----TAT------A-------AA-------------------AAAAT-GTTGGTAACTTT-AAAATT-AT--TTTAT--TTTCTTGGTTACAA-GTT-AAAAACGTAC-T-------------------------------ATA--TG-TGT-GGTTCGTT-GATATCTTGTCCA--T-C--CT----T-ATAT-ATTATGT------TTATACTTGG---TCCA-CATT-GGGTTTTGTGT-A--AAT--ATATA--TTTT---TTTTAT-GAC-CTCAGCTCAAGCAAGAATACCC-GCTGAACTTAAGCATATCAATAAGCGGAGGAAAAGAAACTAACAAGGATT-CCCCTAGTAACGGCGAGTGAAGAGGGAAAAGCTCAAATTTTAAATCTACC-TGGTT-TTT--CTAGGTCGAATTGTAATTTGAAGAAACGATATCTTA-TT-TTGAGGTCTGGTTTAAGTCTTTTGGAACAAGACATCAT-GGGAGGGTGAGAATCCCGTGCATGATCAGACC--GA-AAT--TTAT---TAATATTCGTTTTCTAAGAGTCGAGTTGTTTGGGAATGCAGCTCAAAATGGG-T-GGTACAC-TTCACCTAAGGCTAAATATCAGCGAGAGACCGATAGCGAACAAGTACTGTGAA-GGAAAGATGAAAAGAACTTTGAAAAGAGAGTTAAAAAGTACGTGAAATTGTTGAAAGGGAAACGATTGAAGTCAGTCATGCCAG-TGAAAAATCAGTTTAACGGA-TTTT--TGGTTCGGAGTA--GGAGGCAGGGT---CAA---ACCGTCTCTCTTTTGAACTTGAAATTTGTTAAATGTACTTTTTC-TTTGGCAGGTCAGTGTCGATTTC-GAAGGTTGTAAA---------ATAACT-GGGGGAAAGTAGCTCTGCTTCGG---GAGAGTG-TTATAGACTCCGGG-GGATGCAGCCTGCGGGATCGAGGATTGCAGCAAATGC--------------------TATTT------GGCTTGTCGCCTGA-TCTCTGGA-TGTTA-ACTCATTTGTGACAATA-TT-TTTGACACCGGTGGGTACTAATAACCAATAGGTTAGAGCGATCAAAAA-TTTTGCTAAGGATGCTGACGTAATGGCTTTAAACGACCCGTCTTGAAACACGGACCAAGGAGTCTAACATATGTGCGAG
>Diversispora_peridiata_KT444715 
AGGAATCCCTAGTAAGCGTGAGTCATCAGCTCACG-TTGATTACGTCCCTGCCCTTTGTACACACCGCCCGTCGCTACTACCGATTGAATGGCTTAGTGAGACCTTTGGATTGGGGTTTTGGGATCGGCAAC---GATCCTATTTCACCGAGAAGTCGGTCAAACTTGGTCATTTAGAGGAAGTAAAAGTCGTAACAAGGTTTCCGTAGGTGAACCTGCGGAAGGATCATT-AAAAAA--TTTTTA-ATCGAGAATTCG---TTTTTCGT----TTTCTC----G-G-ATAATTTGTATTCAAA--TT-CCCACTCTT--TT-AAAT------------AAATTAATATATTAT----------TATATAAAAC-ATAT-AT-A-AAAAAAGAAAACTTTCAACAACGGATCTCTTGGCTCTCGCATCGATGAAGAACGCAGCGAAATGCGATACGTAGTGTGAATTGCAGAATTCCGTGAATCATCGAA-TTTTTGAACGCAAATTGTACTTTTCAGTATTCTGGAAAGTATGCTTGGTTGAGGGTCATAATAATAACA-TTCGTGAA-------------TTTTTTTTC---------------GCGGATTTGA---G-TTTT-CC--AGTA--TTTTAT-----TAT------A-------AA-------------------AAAAT-GTTGGTAACTTT-AAAATT-AT--TTTAT--TTTCTTGGTTACAA-GTT-AAAAACGTAC-T-------------------------------ATA--TG-TGT-GGTTCGTT-GATATCTTGTCCA--T-C--CT----T-ATAT-ATTATGT------TTATACTTGG---TCCA-CATT-GGGTTTTGTGT-A--AAT--ATATA--TTTT---TTTTAT-GAC-CTCAGCTCAAGCAAGAATACCC-GCTGAACTTAAGCATATCAATAAGCGGAGGAAAAGAAACTAACAAGGATT-CCCCTAGTAACGGCGAGTGAAGAGGGAAAAGCTCAAATTTTAAATCTACC-TGGTT-TTT--CTAGGTCGAATTGTAATTTGAAGAAACGATATCTTA-TT-TTGAGGTCTGGTTTAAGTCTTTTGGAACAAGACATCAT-GGAAGGGTGAGAATCCCGTGCATGATCAGACC--TA-AAT--TTAT---TAATATTCGTTTTCTAAGAGTCGAGTTGTTTGGGAATGCAGCTCAAAATGGG-T-GGTAGAC-TTCACCTAAGGCTAAATATCAGCGAGAGACCGATAGCGAACAAGTACTGTGAA-GGAAAGATGAAAAGAACTTTGAAAAGAGAGTTAAAAAGTACGTGAAATTGTTGAAAGGGAAACGATTGAAGTCAGTCATGCCAG-TGAAAAATCAGTTTAACGGA-TTTT--TGGTTCGGAGTA--GGAGGCAGGGT---CAA---ACCGTCTCTCTTTTGAACTTGAAATTTGTTAAATGTACTTTTTC-TTTGGCAGGTCAGTGTCGATTTC-GAAGGTTGTAAA---------ATAACT-GGGGGAAAGTAGCTCTGCTTCGG---GAGAGTG-TTATAGACTCCGGG-GGATGCAGCCTGCGGGATCGAGGATTGCAGCAAATGC--------------------TATTT------GGCTTGTCGCCTGA-TCTCTGGA-TGTTA-CCTCATTTGTGACAATA-TT-TTTGACACCGGCGGGTACTAATAACCAATAGGTTAGAGCGATCAAAAA-TTTTGCTAAGGATGCTGACGTAATGGCTTTAAACGACCCGTCTTGAAACACGGACCAAGGAGTCTAACATATATGCGAG
>Diversispora_peridiata_KT444713 
AGGAATCCCTAGTAAGCGTGAGTCATCAGCTCACG-TTGATTACGTCCCTGCCCTTTGTACACACCGCCCGTCGCTACTACCGATTGAATGGCTTAGTGAGACCTTTGGATTGGGGTTTTGGGATCGGCAAC---GATCCTATTTCACCGAGAAGTCGGTCAAACTTGGTCATTTAGAGGAAGTAAAAGTCGTAACAAGGTTTCCGTAGGTGAACCTGCGGAAGGATCATT-AAAAAA--TTTTTA-ACCGAGAATTCG---TTTTTCGT----TTTCTC----G-G-ATAATTTGTATTCAAA--TT-CCCACTCTT--TT-AAAT------------AAATTAATATATTAT----------TATATAAAAC-ATAT-ATAA-AAAAAAGAAAACTTTCAACAACGGATCTCTTGGCTCTCGCATCGATGAAGAACGCAGCGAAATGCGATACGTAGTGTGAATTGCAGAATTCCGTGAATCATCGAA-TTTTTGAACGCAAATTGTACTTTTCAGTATTCTGGAAAGTATGCTTGGTTGAGGGTCATAATAATAACA-TTCGTGAA-------------TTTTTTTTC---------------GCGGATTTGA---G-TTTT-CC--AGTA--TTTTAT-----TAT------A-------AA-------------------AAAAT-GTTGGTAACTTT-AAAATT-AT--TTTAT--TTTCTTGGTTACAA-GTT-AAAAACGTAC-T-------------------------------ATA--TG-TGT-GGTTCGTT-GATATCTTGTCCA--TCC--CT----T-ATATAATTATGT------TTATACTTGG---TCCA-CATT-GGGTTTTGTGT-A--AAT--ATATA--TTTT---TTTTAT-GAC-CTCAGCTCAAGCAAGAATACCC-GCTGAACTTAAGCATATCAATAAGCGGAGGAAAAGAAACTAACAAGGATT-CCCCTAGTAACGGCGAGTGAAGAGGGAAAAGCTCAAATTTTAAATCTACC-TGGTT-TTT--CTAGGTCGAATTGTAATTTGAAGAAACGATATCTTA-TT-TTGAGGTCTGGTTTAAGTCTTTTGGAACAAGACATCAT-GGAAGGGTGAGAATCCCGTGCATGATCAGACC--TA-AAT--TTAT---TAATATTCGTTTTCTAAGAGTCGAGTTGTTTGGGAATGCAGCTCAAAATGGG-T-GGTAGAC-TTCACCTAAGGCTAAATATCAGCGAGAGACCGATAGCGAACAAGTACTGTGAA-GGAAAGATGAAAAGAACTTTGAAAAGAGAGTTAAAAAGTACGTGAAATTGTTGAAAGGGAAACGATTGAAGTCAGTCATGCCAG-TGAAAAATCAGTTTAACGGA-TTTT--TGGTTCGGAGTA--GGAGGCAGGGT---CAA---ACCGTCTCTCTTTTGAACTTGAAATTTGTTAAATGTACTTTTTC-TTTGGCAGGTCAGTGTCGATTTC-GAAGGTTGTAAA---------ATAACT-GGGGGAAAGTAGCTCTGCTTCGG---GAGAGTG-TTATAGACTCCGGG-GGATGCAGCCTGCGGGATCGAGGATTGCAGCAAATGC--------------------TATTT------GGCTTGTCGCCTGA-TCTCTGGA-TGTTA-CCTCATTTGTGACAATA-TT-TTTGACACCGGTGGGTACTAATAACCAATAGGTTAGAGCGATCAAAAA-TTTTGCTAAGGATGCTGACGTAATGGCTTTAAACGACCCGTCTTGAAACACGGACCAAGGAGTCTAACATATATGCGAG
>Diversispora_peridiata_KT444714 
AGGAATCCCTAGTAAGCGTGAGTCATCAGCTCACG-TTGATTACGTCCCTGCCCTTTGTACACACCGCCCGTCGCTACTACCGATTGAATGGCTTAGTGAGACCTTTGGATTGGGGTTTTGGGATCGGCAAC---GATCCTATTTCACCGAGAAGTCGGTCAAACTTGGTCATTTAGAGGAAGTAAAAGTCGTAACAAGGTTTCCGTAGGTGAACCTGCGGAAGGATCATT-AAAAAA--TTTTTA-ACCGAGAATTCG---TTTTTCGT----TTTCTC----G-G-ATAATTTGTATTCAAA--TT-CCCACTCTT--TT-AAAT------------AAATTAATATATTAT----------TATATAAAAC-ATAT-AT-A-AAAAAAGAAAACTTTCAACAACGGATCTCTTGGCTCTCGCATCGATGAAGAACGCAGCGAAATGCGATACGTAGTGTGAATTGCAGAATTCCGTGAATCATCGAA-TTTTTGAACGCAAATTGTACTTTTCAGTATTCTGGAAAGTATGCTTGGTTGAGGGTCATAATAATAACA-TTCGTGAA-------------TTTTTTTTC---------------GCGGATTTGA---G-TTTT-CCCAGTAT--TTTTAT-----TAT-----AA-------AA-------------------AAAAT-GTTGGTAACTTTAAAAATT-AT--TTTAT--TTTCTTGGTTACAA-GTT-AAAAACGTAC-T-------------------------------ATA--TG-TGT-GGTTCGTT-GATATCTTGTCCA--T-C--CT----T-ATAT-ATTATGT------TTATACTTGG---TCCA-CATT-GGGTTTTGTGT-A--AAT--ATATA-TTTTT---TTTTAT-GAC-CTCAGCTCAAGCAAGAATACCC-GCTGAACTTAAGCATATCAATAAGCGGAGGAAAAGAAACTAACAAGGATT-CCCCTAGTAACGGCGAGTGAAGAGGGAAAAGCTCAAATTTTAAATCTACC-TGGTT-TTT--CTAGGTCGAATTGTAATTTGAAGAAACGATATCTTA-TT-TTGAGGTCTGGTTTAAGTCTTTTGGAACAAGACATCAT-GG-AGGGTGAGAATCCCGTGCATGATCAGACC--TA-AAT--TTAT---TAATATTCGTTTTCTAAGAGTCGAGTTGTTTGGGAATGCAGCTCAAAATGGG-T-GGTAGAC-TTCACCTAAGGCTAAATATCAGCGAGAGACCGATAGCGAACAAGTACTGTGAA-GGAAAGATGAAAAGAACTTTGAAAAGAGAGTTAAAAAGTACGTGAAATTGTTGAAAGGGAAACGATTGAAGTCAGTCATGCCAG-TGAAAAATCAGTTTAACGGA-TTTT--TGGTTCGGAGTA--GGAGGCAGGGT---CAA---ACCGTCTCTCTTTTGAACTTGAAATTTGTTAAATGTACTTTTTC-TTTGGCAGGTCAGTGTCGATTTC-GAAGGTTGTAAA---------ATAACT-GGGGGAAAGTAGCTCTGCTTCGG---GAGAGTG-TTATAGACTCCGGG-GGATGCAGCCTGCGGGATCGAGGATTGCAGCAAATGC--------------------TATTT------GGCTTGTCGCCTGA-TCTCTGGA-TGTTA-CCTCATTTGTGACAATA-TT-TTTGACACCGGTGGGTACTAATAACCAATAGGTTAGAGCGATCAAAAA-TTTTGCTAAGGATGCTGACGTAATGGCTTTAAACGACCCGTCTTGAAACACGGACCAAGGAGTCTAACATGTGTGCGAG
>Diversispora_trimurales_KJ850199 
AGGAATCCCTAGTAAGCATGAGTCATCAGCTCATG-TTGATTACGTCCCTGCCCTTTGTACACACCGCCCGTCGCTACTACCGATTGAATGGCTTAGTGAGACCTTTGGATTGGGGTTTTGGGATCGGCAAC---GACCCTATTTCTCCGAGAAGTCGGTCAAACTTGGTCATTTAGAGGAAGTAAAAGTCGTAACAAGGTTTCCGTAGGTGAACCTGCGGAAGGATCATT-AAAAAA--TTTTTA-ACCGAGAA----------TTCGT----TTTCTC----G-G-ATAATTTGTATTCAAA--TT-CCCACTCTT--AT-AAAT------------AA--------TAAAT----------TATATAAAAC-ATAT-AT-A-AAAAAAGAAAACTTTCAACAACGGATCTCTTGGCTCTCGCATCGATGAAGAACGCAGCGAAATGCGATACGTAGTGTGAATTGCAGAATTCCGTGAATCATCGAA-TTTTTGAACGCAAATTGTACTTTTCAGTATTCTGGAAAGTATGCTTGGTTGAGGGTCATTAATATAACA-TTCGTGAA-------------TTTTTTTTC---------------GCGGATTTGA---G-TTTT-CC--AGTA--TTTTATT------------AT-------AA-------------------AAAAT-GTTGGTAACTTT-AAAATT-AT--TTTA---TTTCTTGGTTACAA-GTTAAAAAACGTACTT-------------------------------ATA--TG-TGT-GGTTCGTT-GATAATTTGTCCCA-T-C--TA----TAATAT-ATTATGT------TTGTACTTGG---TCCA-CATT-GGGTTCTGTAT-G--AAC--ATATA--TTTT---TTTTAT-GAC-CTCAGCTCAAGCAAGAATACCC-GCTGAACTTAAGCATATCAATAAGCGGAGGAAAAGAAACTAACAAGGATT-CCCCTAGTAACGGCGAGTGAAGAGGGAAAAGCTCAAATTTTAAATCTACC-TGGTT-TTT--CTAGGTCGAATTGTAATTTGAAGAAGCGATATCTTA-TT-TTGAGGTCTGGTTTAAGTCTTTTGGAACAAGACATCAT-GGAAGGGTGAGAATCCCGTGCATGATCAGACC--GA-AAT--ATAT---TAATATTCGTTTTCTAAGAGTCGAGTTGTTTGGGAATGCAGCTCAAAATGGG-T-GGTAGAC-TTCACCTAAGGCTAAATATCAGCGAGAGACCGATAGCGAACAAGTACTGTGAA-GGAAAGATGAAAAGAACTTTGAAAAGAGAGTTAAATAGTACGTGAAATTGTTGAAAGGGAAACGATTGAAGTCAGTCATGCCAG-TGATAAATCAGTTTAACGGA-TTGA--TGGTTCGGGGT---TGAGGCAGGGT---CAA---ACCGTCTCTCTTTTGAACTTGAAATTTGGTAAATGTACTTTTTC-TTTGGCAGGTCAGTGTCGATTTC-GGAGGTTGTACA---------ATAACT-GGGGGAAAGTAGCTCTGCTTCGG---GAGAGTG-TTATAGACTCTGGG-GGATGCAGCCTGCGGGATCGAGGATTGCAGCAAATGC--------------------TATTT------GGCTTGTCGCCTGA-TCTCTGGA-CGTTA-CCTCATTTGTGACAACA-TT-TTTGACACCGGTGGGTACTAATGGCCAATAGGTTAGAGCGATCAAAAA-TTTTGCTAAGGATGCTGACGTAATGGCTTTAAACGACCCGTCTTGAAACACGGACCAAGGAGTCTAACATATGTGCGAG
>Diversispora_trimurales_KJ850200 
AGGAATCCCTAGTAAGCATGAGTCATCAGCTCATG-TTGATTACGTCCCTGCCCTTTGTACACACCGCCCGTCGCTACTACCGATTGAATGGCTTAGTGAGACCTTTGGATTGGGGTTTTGGGATCGGCAAC---GACCCTATTTCTCCGAGAAGTCGGTCAAACTTGGTCATTTAGAGGAAGTAAAAGTCGTAACAAGGTTTCCGTAGGTGAACCTGCGGAAGGATCATT-AAAAAA--TTTTTA-ACCGAGAA----------TTCGT----TTTCTC----G-G-ATAATTTGTATTCAAA--TT-CCCACTCTT--AT-AAAT------------AA--------TAAAT----------TATATAAAAC-ATAT-AT-A-AAAAAAGAAAACTTTCAACAACGGATCTCTTGGCTCTCGCATCGATGAAGAACGCAGCGAAATGCGATACGTAGTGTGAATTGCAGAATTCCGTGAATCATCGAA-TTTTTGAACGCAAATTGTACTTTTCAGTATTCTGGAAAGTATGCTTGGTTGAGGGTCATTAATATAACA-TTCGTGAA-------------TTTTTTTTC---------------GCGGATTTGA---G-TTTT-CC--AGTA--TTTTATT------------AT-------AA-------------------AAAAT-GTTGGTAACTTT-AAAATT-AT--TTTA---TTTCTTGGTTACAA-GTT-AAAAACGTAC-T-------------------------------ATA--TG-TGT-GGTTCGTT-GATAATTTGTCCA--T-C--TA----T-ATAT-ATTATGT------TTGTACTTGG---TCCA-CATT-GGGTTCTGTAT-G--AAC--ATATA--TTTT---TTTTAT-GAC-CTCAGCTCAAGCAAGAATACCC-GCTGAACTTAAGCATATCAATAAGCGGAGGAAAAGAAACTAACAAGGATT-CCCCTAGTAACGGCGAGTGAAGAGGGAAAAGCTCAAATTTTAAATCTACC-TGGTT-TTT--CTAGGTCGAATTGTAATTTGAAGAAGCGATATCTTA-TT-TTGAGGTCTGGTTTAAGTCTTTTGGAACAAGACATCAT-GGAAGGGTGAGAATCCCGTGCATGATCAGACC--GA-AAT--ATAT---TAATATTCGTTTTCTAAGAGTCGAGTTGTTTGGGAATGCAGCTCAAAATGGG-T-GGTAGAC-TTCACCTAAGGCTAAATATCAGCGAGAGACCGATAGCGAACAAGTACTGTGAA-GGAAAGATGAAAAGAACTTTGAAAAGAGAGTTAAATAGTACGTGAAATTGTTGAAAGGGAAACGATTGAAGTCAGTCATGCCAG-TGATAAATCAGTTTAACGGA-TTGA--TGGTTCGGGGT---TGAGGCAGGGT---CAA---ACCGTCTCTCTTTTGAACTTGAAATTTGGTAAATGTACTTTTTC-TTTGGCAGGTCAGTGTCGATTTC-GGAGGTTGTACA---------ATAACT-GGGGGAAAGTAGCTCTGCTTCGG---GAGAGTG-TTATAGACTCTGGG-GGATGCAGCCTGCGGGATCGAGGATTGCAGCAAATGC--------------------TATTT------GGCTTGTCGCCTGA-TCTCTGGA-CGTTA-CCTCATTTGTGACAACA-TT-TTTGACACCGGTGGGTACTAATGGCCAATAGGTTAGAGCGATCAAAAA-TTTTGCTAAGGATGCTGACGTAATGGCTTTAAACGACCCGTCTTGAAACACGGACCAAGGAGTCTAACATATGTGCGAG
>Diversispora_trimurales_KJ850198 
AGGAATCCCTAGTAAGCATGAGTCATCAGCTCATG-TTGATTACGTCCCTGCCCTTTGTACACACCGCCCGTCGCTACTACCGATTGAATGGCTTAGTGAGACCTTTGGATTGGGGTTTTGGGATCGGCAAC---GACCCTATTTCTCCGAGAAGTCGGTCAAACTTGGTCATTTAGAGGAAGTAAAAGTCGTAACAAGGTTTCCGTAGGTGAACCTGCGGAAGGATCATT-AAAAAA--TTTTTA-ACCGAGAA----------TTCGT----TTTCTC----G-G-ATAATTTGTATTCAAA--TT-CCCACTCTT-----AAAT------------AA--------TAAAT----------TATATAAAAC-ATAT-AT-A-AAAAAAGAAAACTTTCAACAACGGATCTCTTGGCTCTCGCATCGATGAAGAACGCAGCGAAATGCGATACGTAGTGTGAATTGCAGAATTCCGTGAATCATCGAA-TTTTTGAACGCAAATTGTACTTTTCAGTATTCTGGAAAGTATGCTTGGTTGAGGGTCATTAAAATAACA-TTCGTGAA-------------ATTTTTTTC---------------GCGGATTTGA---G-TTTT-CC--AGTA--TTTTATT------------AT-------AA-------------------AAAAT-GTTGGTAACTTT-AAAATT-AT--TTTA---TTTCTTGGTTACAA-GTT-AAAAACGTAC-T-------------------------------ATA--TG-TGT-GGTTCGTTGGATAATTTGTCCCA---T--CT--AAT-ATAT-ATTATGT------TTGTACTTGG---TCCA-CATTTGGGTTCTGTGT-G--AAC--ATATATTTTTT---TTTTAT-GAC-CTCAGCTCAAGCAAGAATACCC-GCTGAACTTAAGCATATCAATAAGCGGAGGAAAAGAAACTAACAAGGATT-CCCCTAGTAACGGCGAGTGAAGAGGGAAAAGCTCAAATTTTAAATCTACC-TGGT--TTT--CTAGGTCGAATTGTAATTTGAAGAAGCGATATCTTA-TT-TTGAGGTCTGGTTTAAGTCTTTTGGAACAAGACATCAT-GG-AGGGTGAGAATCCCGTGCATGATCAGACC--GA-AAT--ATAT---TAATATTCGTTTTCTAAGAGTCGAGTTGTTTGGGGATGCAGCTCAAAATGGG-T-GGTAGAC-TTCACCTAAGGCTAAATATCGGCGAGAGACCGATAGCGAACAAGTACTGTGAA-GGAAAGATGAAAAGAACTTTGAAAAGAGAGTTAAATAGTACGTGAAATTGTTGAAAGGGAAACGATTGAAGTCAGTCATGCCAG-TGATAAATCAGTTTAACGGA-TTGA--TGGTTCGGGGT---TGAGGCAGGGT---CAA---ACCGTCTCTCTTTTGAACTTGAAATTTGGTAAATGTACTTTTTC-TTTGGCAGGTCAGTGTCGATTTC-GGAGGTTGTACA---------ATAACT-GGGGGAAAGTAGCTCTGCTTCGG---GAGAGTG-TTATAGACTCTGGG-GGATGCAGCCTGCGGGATCGAGGATTGCAGCAAATGC-------------------CCCCCC------CCCCCCCCCCCCCC-TCTCCCGA-CGTTA-CCTCATTTGTGACAACA-TT-TTTGACACCGGTGAGTACTAATGGCCAATAGGTTAGAACGATCAAAAA-TTTTGCTAAGGATGCTGACGTAATGGCTTTAAACGACCCGTCTTGAAACACGGACCAAGGAGTCTAACATATATGCGAG
>Siverdingia_tortuosa_JF439094 
AGGAATCCCTAGTAAGCGTGAGTCATCAGCTCACG-TTGATTACGTCCCTGCCCTTTGTACACACCGCCCGTCGCTACTACCGATTGAATGGCTTAGTGAGACCTTTGGATTGGG-TTT-GGGAACGGCAAC----GTAACCTTATTCCGAGAAGTCGGTCAAACTTGGTCATTTAGAGGAAGTAAAAGTCGTAACAAGGTTTCCGTAGGTGAACCTGCGGAAGGATCATT--AATAA--TTTTTT-TCC--------------TTCCAT-TTTTTTGGGG-GGG-A-ATTATTTGTATTCAAA--TT-CCACTCTTA--AA-AATTCCTAAA-----TACA-------AAATT----------TATATAACAA-ATAT-AA-T-AAAAAAGACAACTTTCAACAACGGATCTCTTGGCTCTCGCATCGATGAAGAACGCAGCGAAATGCGATACGTAGTGTGAATTGCAGGTTTACGTGAATCATCGAA-TCTTTGAACGCAAATTGCACTTTCCAGTTTTCTGGGAAGTATGCCTGGTTGAGGGTCGTTAAAATAACA-ATCGTAAAA--------------TTTTTTT---------------ACGGATTTGG---G-TATT-CC--GGCG--TTT-------------------------TT-------------------TAAAT-GCTGGTAACTTT-AAAATG-AT--C-------TTTTTTGGTTTAA-GTT--AAAACGTTC-T-------------------------------ATAA-TTACAT-GGTTCGTT-GAAAACTTACCTAA-TAT--GT----T-ATAT-ATTATGT------TTACACTT-----GTCATTTTAATCGATTCGTGC-A--AGC--ATATA--TTTT---TTTTAT-GAC-CTCAACTCAAGCAAGATTACCC-GCTGAACTTAAGCATATCAATAAGCGGAGGAAAAGAAACTAACAAGGATT-CCCTTAGTAACGGCGAGTGAAGTGGGAAAAGCTCAAATTTTAAATCTACC-TGG---TTT--CCAGGTCGAATTGTAATTTGAAGAAGCGTTTTC-GG-TG-TTTCGATCTGGTTGAAGTTCTTTGGAACAAGACATCAT-GG-AGGGTGAGAATCCCGTGCATGATCAGATC--GA-GAT--AC-T---CCAGATACGCTCTCTAAGAGTCGAGTTGTTTGGGAATGCAGCTCAAAATGGG-T-GGTAGAC-TTCACCTAAGGCTAAATATCAGCGAGAGACCGATAGCGAACAAGTACCGTGAG-GGAAAGATGAAAAGAACTTTGAAAAGAGAGTTAAATAGTACGTGAAATTGTTGAAAGGGAAACGATTGAAGTCAGTCGTGCCGC-TGAGAAATCGACTTAGCGAG-TTTC--AGTTTTT-AATT--CGAGATAGGGT---CAA---ACCATCACGGTTTTTAAATTGGGACTTGTTGAGTGTACTTTCTT-TTTGGCAGGTCAGTGTCGATTTT-GGGGGTTGTAAA---------ATGACT-GGGGGAATGTAGCTC--CCTTCG---GGGAGTG-TTATAGACCCTGGG-GGATGCAGCCCGCGAGATCGAGGATTGCAGCAAATGC--------------------TTC--------AGCTTGTCGTCTAT-CCGTTAAA-CGTCG-CCCTGCTTGTGACAATA-TT-CTTGACACTTTGTGGGACTTGGCGGTTATAGGTTAGAACGTTCTAAAA--TTTGCTAAGGATGCTGACGTAATGGCTTTAAACGACCCGTCTTGAAACACGGACCAAGGAGTCTAACATGTATGCGAG
>Siverdingia_tortuosa_JF439096 
AGGAATCCCTAGTAAGCGTGAGTCATCAGCTCACG-TTGATTACGTCCCTGCCCTTTGTACACACCGCCCGTCGCTACTACCGATTGAATGGCTTAGTGAGACCTTTGGATTGGG-TTT-GGGAACGGCAAC----GTAACCTTATTCCGAGAAGTCGGTCAAACTTGGTCATTTAGAGGAAGTAAAAGTCGTAACAAGGTTTCCGTAGGTGAACCTGCGGAAGGATCATT--AATAA--TTTTTT-TCC--------------TTCCAT-TTTTTTGGGG-GGG-A-ATTATTTGTATTCAAA--TT-CCACTCTTA--AA-AATTCCTAAA-----TACA-------AAATT----------TATATAACAA-ATAT-AA-T-AAAAAAGACAACTTTCAACAACGGATCTCTTGGCTCTCGCATCGATGAAGAACGCAGCGAAATGCGATACGTAGTGTGAATTGCAGGTTTACGTGAATCATCGAA-TCTTTGAACGCAAATTGCACTTTCCAGTTTTCTGGGAAGTATGCCTGGTTGAGGGTCGTTAAAATAACA-ATCGTAAAA--------------TTTTTTT---------------ACGGATTTGG---G-TATT-CC--GGCG--TTT-------------------------TT-------------------TAAAT-GCTGGTAACTTT-AAAATG-AT--C-------TTTTTTGGTTTAA-GTT--AAAACGTTC-T-------------------------------ATAA-TTACAT-GGCTCGTT-GAAAACTTACCTAA-TAT--GT----T-ATAT-ATTATGT------TTACACTT-----GTCATTTTAATCGATTCGTGC-A--AGC--ATATA--TTTT---TTTTAT-GAC-CTCAACTCAAGCAAGATTACCC-GCTGAACTTAAGCATATCAATAAGCGGAGGAAAAGAAACTAACAAGGATT-CCCTTAGTAACGGCGAGTGAAGTGGGAAAAGCTCAAATTTTAAATCGACC-TGG---TTT--CCAGGTCGAATTGTAATTTGAAGAAGCG-TTTC-GG-TG-TTTCGATCTGGTTAAAGTTCTTTGGAACAAGACATCAT-GG-AGGGTGAGAATCCCGTGCATGATCAGATC--GA-GAT--AC-T---CCAGATACGCTCTCTAAGAGTCGAGTTGTTTGGGAATGCAGCTCAAAATGGG-T-GGTAGAC-TTCACCTAAGGCTAAATATCAGCGAGAGACCGATAGCGAACAAGTACCGTGAG-GGAAAGATGAAAAGAACTTTGAAAAGAGAGTTAAATAGTACGTGAAATTGTTGAAAGGGAAACGATTGAAGTCAGTCGTGCCGT-TGAGAAATCAACTTAGCGAG-TTTC--AGTTTTTGAATC--TTTGATAGGGT---CAA---ACCATCAAGGTTTTTAAGTTGGGACTTGTTGAGTGTACTTTCTT-TTTGGCAGGTCAGCGTCGATTTT-GGGGGTTGTAAA---------ATGACT-GGGAGAATGTAGCTC--CCTTCG---GGGAGTG-TTATAGACCCTGGG-GGATGCAGCCCGCGGGATCGAGGATTGCAGCAAATGC--------------------TTC--------AGCTTGTCGTCTAT-CCGTTAAA-CGTTA-CCCTGCTTGTGACAATA-TT-CTTGACACTTTGTGGGACTTGACGGTTATAGGTTAGAACGTTCTAAAA--TTTGCTAAGGATGCTGACGTAATGGCTTTAAACGACCCGTCTTGAAACACGGACCAAGGAGTCTAACATGTGTGCGAG
>Siverdingia_tortuosa_JF439095 
AGGAATCCCTAGTAAGCGTGAGTCATCAGCTCACG-TTGATTACGTCCCTGCCCTTTGTACACACCGCCCGTCGCTACTACCGATTGAATGGCTTAGTGAGACCTTTGGATTGGG-TTT-GGGAACGGCAAC----GTAACCTTATTCCGAGAAGTCGGTCAAACTTGGTCATTTAGAGGAAGTAAAAGTCGTAACAAGGTTTCCGTAGGTGAACCTGCGGAAGGATCATT--AATAA--TTTT--------------------TTCCAT-CCATTTTTGG-GGG-A-ATTATTTGTATTCAAA--TT-CCACTCTT----A-AATTTTTAAA-----AATA-------AAATT----------TATATAACAA-ATAT-------AAAAAGACAACTTTCAACAACGGATCTCTTGGCTCTCGCATCGATGAAGAACGCAGCGAAATGCGATACGTAGTGTGAATTGCAGGTTTACGTGAATCATCGAA-TCTTTGAACGCAAATTGCACTTTCCAGTACTCTGGGAAGTATGCCTGGTTGAGGGTCGTTAAAACAACA-ATCGTAAAA---------------TTTTTT---------------ACGGATTTGG---G-TTTT-CC--GGCA--TTT-------------------------TT-------------------TAAAT-GCTGGTAACTTT-AAAATG-AT--CT------TTTTTTGGTTCAA-GTT--AAAACGTTC-T-------------------------------ATAT-TTACAT-GGTTCGTT-GAAAACTTACCTAA-TAT--GT----T-ATAT-ATTATGT------TTACACTT-----GTCATTTTAATCGATTCGTGC-A--AGC--ATATA--TTTT---TTTTAT-GAC-CTCAACTCAAGCAAGATTACCC-GCTGAACTTAAGCATATCAATAAGCGGAGGAAAAGAAACTAACAAGGATT-CCCTTAGTAACGGCGAGTGAAGTGGGAAAAGCTCAAATTTTAAATCTACC-TGG---TTT--CCAGGTCGAATTGTAATTTGAAGAAGCGTTTTC-GG-TG-TTTCGATCTGGTTGAAGTTCTTTGGAACAAGACATCAT-GG-AGGGTGAGAATCCCGTGCATGATCAGATC--GA-GAT--AC-T---CCAGATACGCTCTCTAAGAGTCGAGTTGTTTGGGAATGCAGCTCAAAATGGG-T-GGTAGAC-TTCACCTAAGGCTAAATATCAGCGAGAGACCGATAGCGAACAAGTACCGTGAG-GGAAAGATGAAAAGAACTTTGAAAAGAGAGTTAAATAGTACGTGAAATTGTTGAAAGGGAAACGATTGAAGTCAGTCGTGCCGT-TGAGAAATCAACTTAGCGAG-TTTC--AGTTTTTGAATC--TTTGATAGGGT---CAA---ACCATCAAGGTTTTTAAGTTGGGACTTGTTGAGTGTACTTTCTT-TTTGGCAGGTCAGCGTCGATTTT-GGGGGTTGTAAA---------ATGACT-GGGAGAATGTAGCTC--CCTTCG---GGGAGTG-TTATAGACCCTGGG-GGATGCAGCCCGCGGGATCGAGGATTGCAGCAAATGC--------------------TTC--------AGCTTGTCGTCTAT-CCGTTAAA-CGTTA-CCCTGCTTGTGACAATA-TT-CTTGACACTTTGTGGGACTTGACGGTTATAGGTTAGAACGTTCTAAAA--TTTGCTAAGGATGCTGACGTAATGGCTTTAAACGACCCGTCTTGAAACACGGACCAAGGAGTCTAACATATATGCGAG
>Corymbiglomus_corymbiforme_KF060294 A new nucleotide sequence entered manually
AGGAATCCCTAGTAAGCGTGAGTCATCAGCTCACG-TTGATTACGTCCCTGCCCTTTGTACACACCGCCCGTCGCTACTACCGATTGAATGGCTTAGTGAGACCTTTGGATTGAATTTT-GGAAGCGGCAAC----GTGACCAATGTTCGAGAAGTCGGTCAAACTTGGTCATTTAGAGGAAGTAAAAGTCGTAACAAGGTTTCCGTAGGTGAACCTGCGGAAGGATCATT--AATAA--TTTTTT-TTTAA-----------CCCTCCT----CATCGGG---G-G-GTTATTTGTATTCAAA--TT-CCACTCTTC--AA-ATTTTTATA-------ACA-------TTCAT----------TTTATTATAC-ATAA-TA-A-TAAAAAGACAACTTTCAACAACGGATCTCTTGGCTCTCGCATCGATGAAGAACGCAGCGAAATGCGATACGTAGTGTGAATTGCAGGTTTATGTGAATCATCGAA-TCTTCGAACACAAATTGTACTTCTCAGTTTTCTGGGGAGTATGCCTGGTTGAGGGTCATTTCAATAACA-ATCGCGAA-----------------TTTTC---------------GCGGATCTGG---G-TTCTTCC--GGTGTTTTT-TTTT-------------------TTA-------------------TATAC-GCTGGTGACCTT-AAAATA-AT--TT------TTTTTCGGTACAA-GTC--AAAACGTGC-T-------------------------------ATG--TGACGT-GGTTCGTT-GAAAACTTGACCT--T-C-------AT-ACAT-ATTATGT-TTGGATTGATCTC-----ATTGGAGTGATCGATGT---T-A--AGC--ATATA-TTTTT---TTTAAT-GAC-CTCAACTCAAGCAAGGATACCC-GCTGAACTTAAGCATATCAATAAGCGGAGGAAAAGAAACTAACAAGGATT-CCCTCAGTAACGGCGAGTGAAGTGGGAAAAGCTCAAATTTTAAATCTACC-TGGTC-ACA--CCAGGTCGAATTGTAATTTGAAGAAGCGTTTTC-GA-TA-TTTTGGTCTGGCTGAAGCCCTTTGGAACAAGGCATCATGGG-AGGGTGAGAATCCCGTACATGGTCAGACC--GA-TAT--GT-C---ACAGATGTGCTCTCTAAGAGTCGAGTTGTTTGGGAATGCAGCTCAAAATGGG-T-GGTAGAC-TTCACCTAAGGCTAAATATTAGCGAGAGACCGATAGCGAACAAGTACCGTGAG-GGAAAGATGAAAAGTACTTTGAAAAGAGAGTTAAATAGTACGTGAAATTGTTGAAAGGGAAACGATTGAAGTCAGTCGTGCCAGTTAAGGAATCAACCCGGTGTGGTTTC--GGGTTCGCGAGT--CGAGATAGGGT---TAA---ACCATCTCTCTTTCGAACTTGGGGTTCGTCGGGTGTACTTTCTT-GTTGGCAGGTCAACGTCGATTTT-GGGGGTTGTAAA---------ATAACC-GGAGGAAAGTAGCTC--CTCTTA---GAGAGTG-TTATAGACCCTGGG-GGATGCAGCCCACGGGATCGAGGATTGCAGCAAATGC--------------------TTTT-------TGCTTGTCACCTAT-CCGCTGAT-CATCA-TCCCACTGGTGGCAATATTT-CTTGACACCCTGTGGGACTTGAGGGTTACTGGTTAGAGCAATCTAAAA--TTTGCTAAGGATGTTGACGTAATGGCTTTAAACGACCCGTTTTGAAACACGGACCAAGAAGTCTAACATGTGTGCGAG
>Corymbiglomus_corymbiforme_KF060296__ A new nucleotide sequence entered manually
AGGAATCCCTAGTAAGCGTGAGTCATCAGCTCACG-TTGATTACGTCCCTGCCCTTTGTACACACCGCCCGTCGCTACTACCGATTGAATGGCTTAGTGAGACCTTTGGATTGAATTTT-GGAAGCGGCAAC----GTGACCAATGTTCGAGAAGTCGGTCAAACTTGGTCATTTAGAGGAAGTAAAAGTCGTAACAAGGTTTCCGTAGGTGAACCTGCGGAAGGATCATT--AATAA--TTTTTT-TTTAA-----------CCCTCCT----CATCGGG---G-G-GTTATTTGTATTCAAA--TT-CCACTCTTC--AA-ATTTTTATA-------ACA-------TTCAT----------TTTATTATAC-ATAA-TA-A-TAAAAAGACAACTTTCAACAACGGATCTCTTGGCTCTCGCATCGATGAAGAACGCAGCGAAATGCGATACGTAGTGTGAATTGCAGGTTTATGTGAATCATCGAA-TCTTCGAACACAAATTGTACTTCTCAGTTTTCTGGGGAGTATGCCTGGTTGAGGGTCATTTCAATAACA-ATCGCGAA-----------------TTTTC---------------GCGGATCTGG---G-TTCTTCC--GGTGTTTTT-TTTT-------------------TTA-------------------TATAC-GCTGGTGACCTT-AAAATA-AT--TT------TTTTTCGGTACAA-GTC--AAAACGTGC-T-------------------------------ATG--TGACGT-GGTTCGTT-GAAAACTTGACCT----C-------AT-ACAT-ATTATGT-TTGGATTGATCTC-----ATTGGAGTGATCGATGT---T-A--AGC--ATATA-TTTTT---TTTAAT-GAC-CTCAACTCAAGCAAGGATACCC-GCTGAACTTAAGCATATCAATAAGCGGAGGAAAAGAAACTAACAAGGATT-CCCTCAGTAACGGCGAGTGAAGTGGGAAAAGCTCAAATTTTAAATCTACC-TGGTC-ACA--CCAGGTCGAATTGTAATTTGAAGAAGCGTTTTC-GA-TA-TTTTGGTCTGGCTGAAGCCCTTTGGAACAAGGCATCAT-GG-AGGGTGAGAATCCCGTACATGGTCAGACC--GA-TAT--GT-C---ACAGATGTGCTCTCTAAGAGTCGAGTTGTTTGGGAATGCAGCTCAAAATGGGTT-GGTAGAC-TTCACCTAAGGCTAAATATTAGCGAGAGACCGATAGCGAACAAGTACCGTGAG-GGAAAGATGAAAAGTACTTTGAAAAGAGAGTTAAATAGTACGTGAAATTGTTGAAAGGGAAACGATTGAAGTCAGTCGTGCCAGTTAAGGAATCAACCCGGTGTGGTTTC--GGGTTCGCGAGT--CGAGATAGGGT---TAA---ACCATCTCTCTTTCGAACTTGGGGTTCGTCGGGTGTACTTTCTT-GTTGGCAGGTCAACGTCGATTTT-GGGGGTTGTAAA---------ATAACC-GGAGGAAAGTAGCTC--CTCTTA---GAGAGTG-TTATAGACCCTGGG-GGATGCAGCCCACGGGATCGAGGATTGCAGCAAATGC--------------------TTTT-------TGCTTGTCACCTAT-CCGCTGAT-CATCA-TCCCACTGGTGGCAATATTT-CTTGACACCCTGTGGGACTTGAGGGTTACTGGTTAGAGCAATCTAAAA--TTTGCTAAGGATGTTGACGTAATGGCTTTAAACGACCCGTTTTGAAACACGGACCAAGAAGTCTAACATGTGTGCGAG
>Corymbiglomus_corymbiforme_KF060297 A new nucleotide sequence entered manually
AGGAATCCCTAGTAAGCGTGAGTCATCAGCTCACG-TTGATTACGTCCCTGCCCTTTGTACACACCGCCCGTCGCTACTACCGATTGAATGGCTTAGTGAGACCTTTGGATTGAATTTT-GGAAGCGGCAAC----GTGACCAATGTTCGAGAAGTCGGTCAAACTTGGTCATTTAGAGGAAGTAAAAGTCGTAACAAGGTTTCCGTAGGTGAACCTGCGGAAGGATCATT--AATAA--TTTTTT-TTTAA-----------CCCTCCT----CATCGGG---G-G-GTTATTTGTATTCAAA--TT-CCACTCTTC--AA-ATTTTTATA-------ACA-------TTCAT----------TTTATTATAC-ATAA-TA-A-TAAAAAGACAACTTTCAACAACGGATCTCTTGGCTCTCGCATCGATGAAGAACGCAGCGAAATGCGATACGTAGTGTGAATTGCAGGTTTATGTGAATCATCGAA-TCTTCGAACACAAATTGTACTTCTCAGTTTTCTGGGGAGTATGCCTGGTTGAGGGTCATTTCAATAACA-ATCGCGAA-----------------TTTTC---------------GCGGATCTGG---G-TTCTTCC--GGTGTTTTT-TTTT-------------------TTA-------------------TATAC-GCTGGTGACCTT-AAAATA-AT--TT------TTTTTCGGTACAA-GTC--AAAACGTGC-T-------------------------------ATG--TGACGT-GGTTCGTT-GAAAACTTGACYT----C-------AT-ACAT-ATTATGT-TTGGATTGATCTC-----ATTGGAGTGATCGATGT---T-A--AGC--ATATA-TTTTT---TTTAAT-GAC-CTCAACTCAAGCAAGGATACCC-GCTGAACTTAAGCATATCAATAAGCGGAGGAAAAGAAACTAACAAGGATT-CCCTCAGTAACGGCGAGTGAAGTGGGAAAAGCTCAAATTTTAAATCTACC-TGGTC-ACA--CCAGGTCGAATTGTAATTTGAAGAAGCGTTTTC-GA-TA-TTTTGGTCTGGCTGAAGCCCTTTGGAACAAGGCATCATGGG-AGGGTGAGAATCCCGTACATGGTCAGACC--GA-TAT--GT-C---ACAGATGTGCTCTCTAAGAGTCGAGTTGTTTGGGAATGCAGCTCAAAATGGG-T-GGTAGAC-TTCACCTAAGGCTAAATATTAGCGAGAGACCGATAGCGAACAAGTACCGTGAG-GGAAAGATGAAAAGTACTTTGAAAAGAGAGTTAAATAGTACGTGAAATTGTTGAAAGGGAAACGATTGAAGTCAGTCGTGCCAGTTAAGGAATCAACCCGGTGTGGTTTC--GGGTTCGCGAGT--CGAGATAGGGT---TAA---ACCATCTCTCTTTCGAACTTGGGGTTCGTCGGGTGTACTTTCTT-GTTGGCAGGTCAACGTCGATTTT-GGGGGTTGTAAA---------ATAACC-GGAGGAAAGTAGCTC--CTCTTA---GAGAGTG-TTATAGACCCTGGG-GGATGCAGCCCACGGGATCGAGGATTGCAGCAAATGC--------------------TTTT-------TGCTTGTCACCTAT-CCGCTGAT-CATCA-TCCCACTGGTGGCAATATTT-CTTGACACCCTGTGGGACTTGAGGGTTACTGGTTAGAGCAATCTAAAA--TTTGCTAAGGATGTTGACGTAATGGCTTTAAACGACCCGTTTTGAAACACGGACCAAGAAGTCTAACATGTGTGCGAG
>Corymbiglomus_corymbiforme_KF060295 A new nucleotide sequence entered manually
AGGAATCCCTAGTAAGCGTGAGTCATCAGCTCACG-TTGATTACGTCCCTGCCCTTTGTACACACCGCCCGTCGCTACTACCGATTGAATGGCTTAGTGAGACCTTTGGATTGAATTTT-GGAAGCGGCAAC----GTGACCAATGTTCGAGAAGTCGGTCAAACTTGGTCATTTAGAGGAAGTAAAAGTCGTAACAAGGTTTCCGTAGGTGAACCTGCGGAAGGATCATT--AAAAT--TTTTTT-TTTTA-----------ACCTCCT----CTTCGGGGGAG-G-GGTATTTGTATTCAAA--TT-CCACTCTTC--AA-ATTTTTTTAA------ACA-------TTCAT----------TTTATTATAC-ATAA-TA-A-TAAAAAGACAACTTTCAACAACGGATCTCTTGGCTCTCGCATCGATGAAGAACGCAGCGAAATGCGATACGTAGTGTGAATTGCAGGTTTATGTGAATCATCGAA-TCTTCGAACACAAATTGTACTTCTCAGT-TTCTGGGGAGTATGCCTGGTTGAGGGTCATTTCAATAACA-ATCGCGAA-----------------TTTTC---------------GCGGATCTGG---G-TTCTTCC--GGTG---TT-TTTT-------------------TTA-------------------TATAC-GCTGGTGACCTT-AAAATA-AT--TT------TTTTTCGGTACAA-GTC--AAAACGTGC-T-------------------------------ATG--TGACGT-GGTTCGTT-GAAAACTTGACCT----C-------AT-ACAT-ATTATGT-TTGGGTTGATCTC-----ATTGGAGTGATCGATGT---C-A--AGC--ATATA-TTTTT---TTTAAT-GAC-CTCAACTCAAGCAAGGATACCC-GCTGAACTTAAGCATATCAATAAGCGGAGGAAAAGAAACTAACAAGGATT-CCCTCAGTAACGGCGAGTGAAGTGGGAAAAGCTCAAATTTTAAATCTACCTTGGTC-ACA--CCAGGTCGAATTGTAATTTGAAGAAGCGTTTTC-GA-TATTTTTGGTTTGGTTGAAGGCCTTTGGAACAAGGCATCATGGG-AGGGTGAGAATCCCGTACATGGTCAGACC--GA-TAT--GT-C---ACAGATGCGCTCTCTAAGAGTCGAGTTGTTTGGGAATGCAGCTCAAAATGGG-T-GGTAGAC-TTCACCTAAGGCTAAATATTAGCGAGAGACCGATAGCGAACAAGTACCGTGAG-GGAAAGATGAAAAGTACTTTGAAAAGAGAGTTAAATAGTACGTGAAATTGTTGAAAGGGAAACGATTGAAGTCAGTCGTGCCAGTTAAGGAATCAACCCGGTGTGGTTTC--GGGTTCGCGAGT--CGAGATAGGGT---CAA---ACCATCTCTCTCTCGAACTTGGGGTTCGTCGGGTGTACTTTCTT-GTTGGCAGGTCAACGTCGATTTT-GGGGGTTGTAAA---------ATAACT-GGGGGAAAGTAGCTC--CTCTCG---GGGAGTG-TTATAGACCCTGGG-GGATGCAGCCTGTGGGATCGAGGATTGCAGCAAATGC------------------TTTTTT-------TGCTTGTCGCCTGT-CCGCTGAT-CGTCG-CCCCGCTAGTGGCAACATTT-CTTGACACTTTGT-GGACCTGTCGGTTACCGGTTAGAGCGATCTAAAA--TTTGCTAAGGATGTTGACGTAATGGCTTTAAACGACCCGTCTTGAAACACGGACCAAGGAGTCTAACATGTGTGCGAG
>Corymbiglomus_corymbiforme_KF060298 A new nucleotide sequence entered manually
AGGAATCCCTAGTAAGCGTGAGTCATCAGCTCACG-TTGATTACGTCCCTGCCCTTTGTACACACCGCCCGTCGCTACTACCGATTGAATGGCTTAGTGAGACCTTTGGATTGAATTTT-GGAAGCGGCAAC----GTGACCAATGTTCGAGAAGTCGGTCAAACTTGGTCATTTAGAGGAAGTAAAAGTCGTAACAAGGTTTCCGTAGGTGAACCTGCGGAAGGATCATT--AATAA----TTTT-TTTAA-----------CCCTTCT----CATCGG----G-G-GTTATTTGTATTCAAA--TT-CCACTCTTC--AA-ATTTTTTGA-------ACA-------TTCAT----------TTTATTATAC-ATAA-TA-A-TAAAAAGACAACTTTCAACAACGGATCTCTTGGCTCTCGCATCGATGAAGAACGCAGCGAAATGCGATACGTAGTGTGAATTGCAGGTTTATGTGAATCATCGAA-TCTTCGAACACAAATTGTACTTCTCAGTTTTCTGGGGAGTATGCCTGGTTGAGGGTCATTTCAATAACA-ATCGCGAA-----------------TTTTC---------------GCGGATCTGG---G-TTCTTCC--GGTG--TTT-TTTT-------------------TTA-------------------TATAC-GCTGGTGACCTT-AAAATA-AT--TT------TTTTTCGGTACAA-GTC--AAAACGTGC-T-------------------------------ATG--TGACGG-GGTTCGTT-GAAAACTTGACCT----C-------AT-ACAT-ATTATGT-TTGGGTTGATCTT-----ATTGGAGTGATCGATGT---T-A--AGC--ATATT-TTTTT---TTAAAT-GAC-CTCAACTCAAGCAAGGATACCC-GCTAAACTTAAGCATATCAATAAGCGGAGGAAAAGAAACTAACAAGGATT-CCCTCAGTAACGGCGAGTGAAGTGGGAAAAGCTCAAATTTTAAATCTACC-TGGTT-ACA--CCAGGTCAAATTGTAATTTGAAGAAGCGTTTTC-GA-TA-TTTTGGTCTGGCTGAAGCCCTTTGGAACAAGGCATCATGGA-AGGGTGAGAATCCCGTACATGGTCAGACC--GA-TAT--GT-C---ACAGATGCGCTCTCTAAGAGTCGAGTTGTTTGGGAATGCAGCTCAAAATGGG-T-GGTAGAC-TTCACCTAAGGCTAAATATTAGCGAGAGACCGATAGCGAACAAGTACCGTGAG-GGAAAGATGAAAAGTACTTTGAAAAGAGAGTTAAATAGTACGTGAAATTGTTGAAAGGGAAACGATTGAAGTCAGTCGTGCCAGTTAAGGAATCAACCCGGTGTGGTTTC--GGGTTCGCGAGT--TGAGATAGGGT---CAA---ACCATCTCTCTCTCGAACTTGGGGTTCGTCGGGTGTACTTTCTT-GTTGGCAGGTCAACGTCGATTTT-GGGGGTTGTAAA---------ATAACC-GGGGGAAAGTAGCTC--CTCTCG---GGGAGTG-TTATAGACCCTGGG-GGATGCAGCCCGCGGGATCGAGGATTGCAGCAAATGC--------------------TTTT-------TGCTTGTCGCCTGT-CCGCTGGT-CGTCG-CCCCGCTGGTGGCAACATTT-CTTGACACTTTGTGGGACCTGTCGGTTACCGGTTAGAGCGATCTAAAA--TTTGCTAAGGATGTTGACGTAATGGCTTTAAACGACCCGTCTTGAAACACGGACCAAGGAGTCTAACATATATGCGAG
>Corymbiglomus_globiferum_FJ461836 A new nucleotide sequence entered manually
--------------------------------------------------------------------------------------------------------------------------------------------------------------------------------------------------------------------------------------------------------------------------------------------------------------------------------------------------------------------------------------------------------------------------------------------------------------------------------------------------------------------------------------------------------------------------------------------------------------------------------------------------------------------------------------------------------------------------------------------------------------------------------------------------------------------------------------------------------------------------------------------------------------------------------------------------------------------------------------------------------------------CTAACAAGGATT-CCCTTAGTAACGGCGAGCGAAATGGGAAGAGCTCAAATTTTAAATCTACC-TGGTG--TA--CCAGGTCGAGTTGTAATTTGAAGAAGCGCTTTC-GG-CG-TTTTGGTCTGGTTGAAGTTCTTTGGAATAGGACATCAT-GG-AGGGTGAGAATCCCGTACATGATCAGACC--GACAAT--GT-C---ACAGATGCGCTTTCTAAGAGTCGAGTTGTTTGGGAATGCAGCTCAAAATGGG-T-GGTAGAC-TTCACCTAAGGCTAAATATCAGCGAGAGACCGATAGCGAACAAGTACCGTGAG-GGAAAGATGAAAAGAACTTTGAAAAGAGAGTTAAATAGTACGTGAAATTGTTGAAAGGGAAACGATTGAAGTCAGTCGTGCCGG-TGAGAAATCAACATAACGGG-TTTT--GGGTTCGTGAGT--TGAGGTAGGGT---CAA---ACCATCTCTCTTTTGAACTCGGGGCTTGTTGCGTGTACTTTCTC-TTTGGCAGGTCAACGTCGATTTT-GTGGGCTGTAAA---------ATAACT-GGGGGAATGTAGCTC--CTTTCG---GGGAGTG-TTATAGACCCTGGG-GGATGCAACCTGCGGGATCGAGGATTGCAGCAAATGC--------------------TTTT-------GGCTTGTCGCCTGT-CTGCTGAA-TGCTG-CCCTGCTGGTGACAATATTT-CTTGACAC-TTGTGGGGTTAGGTAGTTACCGGTTAGAGCGATCTGAAA--TTTGCTAAGGATGT----------------------------------------------------------------
>Corymbiglomus_globiferum_FJ461836_ A new nucleotide sequence entered manually
--------------------------------------------------------------------------------------------------------------------------------------------------------------------------------------------------------------------------------------------------------------------------------------------------------------------------------------------------------------------------------------------------------------------------------------------------------------------------------------------------------------------------------------------------------------------------------------------------------------------------------------------------------------------------------------------------------------------------------------------------------------------------------------------------------------------------------------------------------------------------------------------------------------------------------------------------------------------------------------------------------------------CTAACAAGGATT-CCCTTAGTAACGGCGAGCGAAATGGGAAGAGCTCAAATTTTAAATCTACC-TGGTG--TA--CCAGGTCGAGTTGTAATTTGAAGAAGCGCTTTC-GG-CG-TTTTGGTCTGGTTGAAGTTCTTTGGAATAGGACATCAT-GG-AGGGTGAGAATCCCGTACATGATCAGACC--GACAAT--GT-C---ACAGATGCGCTTTCTAAGAGTCGAGTTGTTTGGGAATGCAGCTCAAAATGGG-T-GGTAGAC-TTCACCTAAGGCTAAATATCAGCGAGAGACCGATAGCGAACAAGTACCGTGAG-GGAAAGATGAAAAGAACTTTGAAAAGAGAGTTAAATAGTACGTGAAATTGTTGAAAGGGAAACGATTGAAGTCAGTCGTGCCGG-TGAGAAATCAACATAACGGG-TTTT--GGGTTCGTGAGT--TGAGGTAGGGT---CAA---ACCATCTCTCTTTTGAACTCGGGGCTTGTTGCGTGTACTTTCTC-TTTGGCAGGTCAACGTCGATTTT-GTGGGCTGTAAA---------ATAACT-GGGGGAATGTAGCTC--CTTTCG---GGGAGTG-TTATAGACCCTGGG-GGATGCAACCTGCGGGATCGAGGATTGCAGCAAATGC--------------------TTTT-------GGCTTGTCGCCTGT-CTGCTGAA-TGCTG-CCCTGCTGGTGACAATATTT-CTTGACAC-TTGTGGGGTTAGGTAGTTACCGGTTAGAGCGATCTGAAA--TTTGCTAAGGATGT----------------------------------------------------------------
>Corymbiglomus_globiferum_MN644487 A new nucleotide sequence entered manually
AGGAATCCCTAGTAAGCGTGAGTCATCAGCTCATG-TTGATTACGTCCCTGCCCTTTGTACACACCGCCCGTCGCTACTACCGATTGAATGGCTTAGTGAGACCTTTGGATTGAAATTT-GGAAGCCGAAAG----GTGGCCTTTTTTCGAGAAGTCGGTCAAACTTGGTCATTTAGAGGAAGTAAAAGTCGTAACAAGGTTTCCGTAGGTGAACCTGCGGAAGGATCATT--AATAA--TTTTTT-ACC--------------CCTCCT----TTTGAG----G-G-GTATTTTGTATTCAAA--TTCCCACTCTTT--AA-ATTT--TAAATATTATATA-------TAAAT----------TGTATTAAAA---AT-AT-A-CAAAAAGACAACTTTCAACAACGGATCTCTTGGCTCTCGCATCGATGAAGAACGCAGCGAAATGCGATACGTAGTGTGAATTGCAGGTTTACGTGACTCATCGAA-TCTTTGAACGCAAATTGTACTTTCCAGTAACCTGGGGAGTATGCCTGGTTGAGGGTCATCTAAATATTA-ATCGTAAA-----------------TTTTC---------------GCGGATTTGA---G-TTTT-CC--GGTA--TTT--------TGT------A-------AA-------------------TAGAT-GCTGGTAACTTT-AAAATA-CT---------TAATTTTGGTACAA-GTC--AAAACGTGC-T-------------------------------ATG--TAACGT-GGTTCGTT-GAATACTTGACCT-------------C-TCAT-ATTATGT------TTGGGCTT-----ATCT------CAGATGGGTTC-A--AGC--ATATA-TTTTT---TTTAAC-GAC-CTCAACTCAGGCAAGATTACCC-GCTGAACTTAAGCATATCAATAAGCGGAGGAAAAGAAACTAACAAGGATT-CCCTTAGTAACGGCGAGCGAAATGGGAAAAGCTCAAATTTTAAATCTACC-TGGTGTATA--CCAAGTCGAGTTGTAATTTGAAGAAGCGCTTTC-GG-CG-TTTTGGTCTGGTTGAAGTTCTTTGGAATAGGACATCAT-GG-AGGGTGAGAATCCCGTACATGATCAGACC--GAGAAT--GT-C---ACAGATGCGCTTTCTAAGAGTCGAGTTGTTTGGGAATGCAGCTCAAAATGGG-T-GGTAGAC-TTCACCTAAGGCTAAATATCAGCGAGAGACCGATAGCGAACAAGTACCGTGAG-GGAAAGATGAAAAGAACTTTGAAAAGAGAGTTAAATAGTACGTGAAATTGTTGAAAGGGAAACGATTGAAGTCAGTCGTGCCGG-TGAGAAATCAACATAACGGG-TTTT--GGGTTCG-GAGT--TGAGGTAGGGT---CAA---ACCATTTCTCTTTTGAACTCGGGGCTTGTTGCGTGTACTTTCTC-TTTGGCAGGTCAACGTCGATTTT-GTGGGCTGTAAA---------ATAACTGGGGGGAATGTAGCTC--CTTTCG---GGGAGTG-TTATAGACCCTGGG-GGATGCAACCTGCGGGATCGAGGATTGCAGCAAATGC--------------------TTTT-------GGCTTGTCGCCTGT-CCGTTGAA-TGCTG-CCCTGCTGGTGACAATATTT-CTTGACACTTTGTGGGGTTAGGTAGTCACTGGTTAGAGCGATCTGAAA--TTTGCTAAGGATGTTGACGTAATGGCTTTAAACGACCCGTCTTGAAACACGGACCAAGGAGTCTAACATATGTGCGAG
>Corymbiglomus_globiferum_MN644490_ A new nucleotide sequence entered manually
AGGAATCCCTAGTAAGCGTGAGTCATCAGCTCATG-TTGATTACGTCCCTGCCCTTTGTACACACCGCCCGTCGCTACTACCGATTGAATGGCTTAGTGAGACCTTTGGATTGAAATTT-GGAAGCCGAAAG----GTGGCCTTTTTTCGAGAAGTCGGTCAAACTTGGTCATTTAGAGGAAGTAAAAGTCGTAACAAGGTTTCCGTAGGTGAACCTGCGGAAGGATCATT--AATAA--TTTTTT-ACC--------------CCTCCT----TTTGAG----G-G-GTATTTTGTATTCAAA--TTCCCACTCTTT--AA-ATTT--TAAATATTATATA-------TAAAT----------TGTATTAAAA---AT-AT-A-CAAAAAGACAACTTTCAACAACGGATCTCTTGGCTCTCGCATCGATGAAGAACGCAGCGAAATGCGATACGTAGTGTGAATTGCAGGTTTACGTGACTCATCGAA-TCTTTGAACGCAAATTGTACTTTCCAGTAACCTGGGGAGTATGCCTGGTTGAGGGTCATCTAAATATTA-ATCGTAAA-----------------TTTTC---------------GCGGATTTGA---G-TTTT-CC--GGTA--TTT--------TGT------A-------AA-------------------TAGAT-GCTGGTAACTTT-AAAATA-CT---------TAATTTTGGTACAA-GTC--AAAACGTGC-T-------------------------------ATG--TAACGT-GGTTCGTT-GAATACTTGACCT-------------C-TCAT-ATTATGT------TTGGGCTT-----ATCT------CAGATGGGTTC-A--AGC--ATATA-TTTTT---TTTAAC-GAC-CTCAACTCAGGCAAGATTACCC-GCTGAACTTAAGCATATCAATAAGCGGAGGAAAAGAAACTAACAAGGATT-CCCTTAGTAACGGCGAGCGAAATGGGAAAAGCTCAAATTTTAAATCTACC-TGGTGTATA--CCAAGTCGAGTTGTAATTTGAAGAAGCGCTTTC-GG-CG-TTTTGGTCTGGTTGAAGTTCTTTGGAATAGGACATCAT-GG-AGGGTGAGAATCCCGTACATGATCAGACC--GAGAAT--GT-C---ACAGATGCGCTTTCTAAGAGTCGAGTTGTTTGGGAATGCAGCTCAAAATGGG-T-GGTAGAC-TTCACCTAAGGCTAAATATCAGCGAGAGACCGATAGCGAACAAGTACCGTGAG-GGAAAGATGAAAAGAACTTTGAAAAGAGAGTTAAATAGTACGTGAAATTGTTGAAAGGGAAACGATTGAAGTCAGTCGTGCCGG-TGAGAAATCAACATAACGGG-TTTT--GGGTTCG-GAGT--TGAGGTAGGGT---CAA---ACCATTTCTCTTTTGAACTCGGGGCTTGTTGCGTGTACTTTCTC-TTTGGCAGGTCAACGTCGATTTT-GTGGGCTGTAAA---------ATAACTGGGGGGAATGTAGCTC--CTTTCG---GGGAGTG-TTATAGACCCTGGG-GGATGCAACCTGCGGGATCGAGGATTGCAGCAAATGC--------------------TTTT-------GGCTTGTCGCCTGT-CCGTTGAA-TGCTG-CCCTGCTGGTGACAATATTT-CTTGACACTTTGTGGGGTTAGGTAGTCACTGGTTAGAGCGATCTGAAA--TTTGCTAAGGATGTTGACGTAATGGCTTTAAACGACCCGTCTTGAAACACGGACCAAGGAGTCTAACATATGTGCGAG
>Corymbiglomus_globiferum_MN644489 A new nucleotide sequence entered manually
AGGAATCCCTAGTAAGCGTGAGTCATCAGCTCATG-TTGATTACGTCCCTGCCCTTTGTACACACCGCCCGTCGCTACTACCGATTGAATGGCTTAGTGAGACCTTTGGATTGAAATTT-GGAAGCCGAAAG----GTGGCCTTTTTTCGAGAAGTCGGTCAAACTTGGTCATTTAGAGGAAGTAAAAGTCGTAACAAGGTTTCCGTAGGTGAACCTGCGGAAGGATCATT--AATAA--TTTTTT-ACC--------------CCTCCT----TTTGAG----G-G-GTATTTTGTATTCAAA--TTCCCACTCTTT--AA-ATTT--TAAATATTATATA-------TAAAT----------TGTATTAAAA---AT-AT-A-CAAAAAGACAACTTTCAACAACGGATCTCTTGGCTCTCGCATCGATGAAGAACGCAGCGAAATGCGATACGTAGTGTGAATTGCAGGTTTACGTGACTCATCGAA-TCTTTGAACGCAAATTGTACTTTCCAGTAACCTGGGGAGTATGCCTGGTTGAGGGTCATCTAAATATTA-ATCGTAAA-----------------TTTTC---------------GCGGATTTGA---G-TTTT-CC--GGTA--TTT--------TGT------A-------AA-------------------TAGAT-GCTGGTAACTTT-AAAATA-CT---------TAATTTTGGTACAA-GTC--AAAACGTGC-T-------------------------------ATG--TAACGT-GGTTCGTT-GAATACTTGACCT-------------C-TCAT-ATTATGT------TTGGGCTT-----ATCT------CAGATGGGTTC-A--AGC--ATATA-TTTTT---TTTAAC-GAC-CTCAACTCAGGCAAGATTACCC-GCTGAACTTAAGCATATCAATAAGCGGAGGAAAAGAAACTAACAAGGATT-CCCTTAGTAACGGCGAGCGAAATGGGAAAAGCTCAAATTTTAAATCTACC-TGGTGTATA--CCAAGTCGAGTTGTAATTTGAAGAAGCGCTTTC-GG-CG-TTTTGGTCTGGTTGAAGTTCTTTGGAATAGGACATCAT-GG-AGGGTGAGAATCCCGTACATGATCAGACC--GAGAAT--GT-C---ACAGATGCGCTTTCTAAGAGTCGAGTTGTTTGGGAATGCAGCTCAAAATGGG-T-GGTAGAC-TTCACCTAAGGCTAAATATCAGCGAGAGACCGATAGCGAACAAGTACCGTGAG-GGAAAGATGAAAAGAACTTTGAAAAGAGAGTTAAATAGTACGTGAAATTGTTGAAAGGGAAACGATTGAAGTCAGTCGTGCCGG-TGAGAAATCAACATAACGGG-TTTT--GGGTTCG-GAGT--TGAGGTAGGGT---CAA---ACCATTTCTCTTTTGAACTCGGGGCTTGTTGCGTGTACTTTCTC-TTTGGCAGGTCAACGTCGATTTT-GTGGGCTGTAAA---------ATAACTGGGGGGAATGTAGCTC--CTTTCG---GGGAGTG-TTATAGACCCTGGG-GGATGCAACCTGCGGGATCGAGGATTGCAGCAAATGC--------------------TTTT-------GGCTTGTCGCCTGT-CCGTTGAA-TGCTG-CCCTGCTGGTGACAATATTT-CTTGACACTTTGTGGGGTTAGGTAGTCACTGGTTAGAGCGATCTGAAA--TTTGCTAAGGATGTTGACGTAATGGCTTTAAACGACCCGTCTTGAAACACGGACCAAGGAGTCTAACATATATGCGAG
>Corymbiglomus_globiferum_MN644488 A new nucleotide sequence entered manually
AGGAATCCCTAGTAAGCGTGAGTCATCAGCTCATG-TTGATTACGTCCCTGCCCTTTGTACACACCGCCCGTCGCTACTACCGATTGAATGGCAGGGTGAGACCTTTGGATTGAAATTT-GGAAGCCGAAAG----GTGGCCTTTTTTCGAGAAGTCGGTCAAACTTGGTCATTTAGAGGAAGTAAAAGTCGTAACAAGGTTTCCGTAGGTGAACCTGCGGAAGGATCATT--AATAA--TTTTTT-ACC--------------CCTCCT----TTTGAG----G-G-GTATTTTGTATTCAAA--TTCCCACTCTTT--AA-ATTT--TAAATATTATATA-------TAAAT----------TGTATTAAAA---AT-AT-A-CAAAAAGACAACTTTCAACAACGGATCTCTTGGCTCTCGCATCGATGAAGAACGCAGCGAAATGCGATACGTAGTGTGAATTGCAGGTTTACGTGACTCATCGAA-TCTTTGAACGCAAATTGTACTTTCCAGTAACCTGGGGAGTATGCCTGGTTGAGGGTCATCTAAATATTA-ATCGTAAA-----------------TTTTC---------------GCGGATTTGA---G-TTTT-CC--GGTA--TTT--------TGT------A-------AA-------------------TAGAT-GCTGGTAACTTT-AAAATA-CT---------TAATTTTGGTACAA-GTC--AAAACGTGC-T-------------------------------ATG--TAACGT-GGTTCGTT-GAATACTTGACCT-------------C-TCAT-ATTATGT------TTGGGCTT-----ATCT------CAGATGGGTTC-A--AGC--ATATA-TTTTT---TTTAAC-GAC-CTCAACTCAGGCAAGATTACCC-GCTGAACTTAAGCATATCAATAAGCGGAGGAAAAGAAACTAACAAGGATT-CCCTTAGTAACGGCGAGCGAAATGGGAAAAGCTCAAATTTTAAATCTACC-TGGTGTATA--CCAAGTCGAGTTGTAATTTGAAGAAGCGCTTTC-GG-CG-TTTTGGTCTGGTTGAAGTTCTTTGGAATAGGACATCAT-GG-AGGGTGAGAATCCCGTACATGATCAGACC--GAGAAT--GT-C---ACAGATGCGCTTTCTAAGAGTCGAGTTGTTTGGGAATGCAGCTCAAAATGGG-T-GGTAGAC-TTCACCTAAGGCTAAATATCAGCGAGAGACCGATAGCGAACAAGTACCGTGAG-GGAAAGATGAAAAGAACTTTGAAAAGAGAGTTAAATAGTACGTGAAATTGTTGAAAGGGAAACGATTGAAGTCAGTCGTGCCGG-TGAGAAATCAACATAACGGG-TTTT--GGGTTCG-GAGT--TGAGGTAGGGT---CAA---ACCATTTCTCTTTTGAACTCGGGGCTTGTTGCGTGTACTTTCTC-TTTGGCAGGTCAACGTCGATTTT-GTGGGCTGTAAA---------ATAACTGGGGGGAATGTAGCTC--CTTTCG---GGGAGTG-TTATAGACCCTGGG-GGATGCAACCTGCGGGATCGAGGATTGCAGCAAATGC--------------------TTTT-------GGCTTGTCGCCTGT-CCGTTGAA-TGCTG-CCCTGCTGGTGACAATATTT-CTTGACACTTTGTGGGGTTAGGTAGTCACTGGTTAGAGCGATCTGAAA--TTTGCTAAGGATGTTGACGTAATGGCTTTAAACGACCCGTCTTGAAACACGGACCAAGGAGTCTAACATATGTGCGAG
>Corymbiglomus_pacificum_HG532011 A new nucleotide sequence entered manually
-----------------------------------------------------------------------------------------------------------------------------------------------------------------------------------------------------------------------------------------------------------------------------------------------------------------------------------------------------------------------------------------------------------------------------------------------------------------------------------------------------------------------------------------------------------------------------------------------------------------------------------------------------------------------------------------------------------------------------------------------------------------------------------------------------------------------------------------------------------------------------------------------------------------------------------------------------------------------------------------------TCATAAGCGGAGGAAAAG-AACTAACAAGGATT--CCTTAGTAACGGCGAGCGAA-TGGGAAGAGCTCAAATTTTAAATCTACC-TGGTG--TA--CCAGGTCGAGTTGTAATTTGAAGAAGCGTTTTC-AA-CG-TTTTGATCTGGTTGAAGTTCTTTGGAATAAGACACCAT-GG-AGGGTGAGAATCCCGTACATGATCAGATC--GA-GAT--GT-C---TCAGATACGCTCTCTAAGAGTCGAGTTGTTTGGGAATGCAGCTCAAAATGGG-T-GGTAGAC-TTCACCTAAGGCTAAATATCAGCGAGAGACCGATAGCGAACAAGTACCGTGAG-GGAAAGATGAAAAGAACTTTGAAAAGAGAGTTAAATAGTACGTGAAATTGTTGAAAGGGAAACGATTGAAGTCAGTCGTGCCGG-TGAGAAATCAACATAACGAG-TTTT--GGGTTCG-GAGT--TGAGGTAGGGT---CAA---ACCATCTCTCTTTTAAACTCGGGGCTTGTTGCGTGTACTTTCTC-TTTGGCAGGTCAACGTCGATTTT-GTGGGTTGTAAA---------ATAACT-GGGGGAATGTAGCTC--CTTTCG---GGGAGTG-TTATAGACCCT-GG-GGATGCAACCTGCGGGATTGAGGATTGCAGCAAATGC--------------------TTTT-------GGCTTGTCGCCTGT-CCGTTAAA-TGCTG-CCTCGCTGGTGACAATATTT-CTTGACACTTTGTGGGGTTAGGTGGTTACTGGTTAGAGCGATCTGAAA--TTCGTTAAGGATGTTGACGTAATGG-----------------------------------------------------
>Corymbiglomus_pacificum_HG532014 A new nucleotide sequence entered manually
----------------------------------------------------------------------------------------------------------------------------------------------------------------------------------------------------------------------------------------------------------------------------------------------------------------------------------------------------------------------------------------------------------------------------------------------------------------------------------------------------------------------------------------------------------------------------------------------------------------------------------------------------------------------------------------------------------------------------------------------------------------------------------------------------------------------------------------------------------------------------------------------------------------------------------------------------------------------------------------------TCAATAAGCGGAGGAAAAG-AACTAACAAGGATT-CCCTTAGTAACGGCGAGCGAA-TGGGAAGAGCTC-AATTTTAAATCTACC-TGGTG--TA--CCAGGTCGAGTTGTAATTTGAAGAGGCGTTTTC-AA-CG-TTTTGATCTGGTTGAAGTTCTTTGGAATAAGACATCAT-GG-AGGGTGAGAATCCCGTACATGATCAGATC--GA-GAT--GT-C---TCAGATACGCTCTCTAAGAGTCGAGTTGTTTGGGAATGCAGCTCAAAATGGG-T-GGTAGAC-TTCACCTAAGGCTAAATATCAGCGAGAGACCGATAGCGAACAAGTACCGTGAG-GGAAAGATGAAAAGAACTTTGAAAAGAGAGTTAAATAGTACGTGAAATTGTTGAAAGGGAAACGATTGAAGTCAGTCGTGCCGG-TGAGAAATCAACATAACGAG-TTTT--GGGTTCG-GAGT--TGAGGTAGGGT---CAA---ACCATCTCTCTTTTAAACTCGGGGCTTGTTGCGTGTACTTTCTC-TTTGGCAGGTCAACGTCGATTTT-GTGGGTTGTAAA---------ATAACT-GGGGGAATGTAGCTC--CTTTCG---GGGAGTG-TTATAGACCCT-GG-GGATGCAACCTGCGGGATTGAGGATTGCAGCAAATGC--------------------TTTT-------GGCTTGTCGCCTGT-CCGTTAAA-TGCTG-CCTCGCTGGTGACAATATTT-CTTGACACTTTGTGGGGTTAGGTGGTTACTGGCTAGAGCGATCTGAAA--TTCGTTAAGGATGTTGACGTAATGG-----------------------------------------------------
>Corymbiglomus_pacificum_HG532015 A new nucleotide sequence entered manually
----------------------------------------------------------------------------------------------------------------------------------------------------------------------------------------------------------------------------------------------------------------------------------------------------------------------------------------------------------------------------------------------------------------------------------------------------------------------------------------------------------------------------------------------------------------------------------------------------------------------------------------------------------------------------------------------------------------------------------------------------------------------------------------------------------------------------------------------------------------------------------------------------------------------------------------------------------------------------------------------TCAATAAGCGGAGGAAAAG-AACTAACAAGGATT--CCTTAGTAACGGCGAGCGAA-TGGGAAGAGCTC-AATTTTAAATCTACC-TGGTG--TA--CCAGGTCGAGTTGTAATTTGAAGAAGCGTTTTC-AA-CG-TTTTGATCTGGTTGAAGTTCATTGGAATAAGACATCAT-GG-AGGGTGAGAATCCCGTACATGATCAGATC--GA-GAT--GT-C---TCAGATACGCTCTCTAAGAGTCGAGTTGTTTGGGAATGCAGCTCAAAATGGG-T-GGTAGAC-TTCACCTAAGGCTAAATATCAGCGAGAGACCGATAGCGAACAAGTACCGTGAG-GGAAAGATGAAAAGAACTTTGAAAAGAGAGTTAAATAGTACGTGAAATTGTTGAAAGGGAAACGATTGAAGTCAGTCGTGCCGG-TGAGAAATCAACATAACGAG-TTTT--GGGTTCG-GAGT--TGAGGTAGGGT---CAA---ACCATCTCTCTTTTAAACTCGGGGCTTGTTGCGTGTACTTTCTC-TTTGGCAGGTCAACGTCGATTTT-GTGGGTTGTAAA---------ATAACT-GGGGGAATGTAGCTC--CTTTCG---GGGAGTG-TTATAGACCCT-GG-GGATGCAACCTGCGGGATTGAGGATTGCAGCAAATGC--------------------TTTT-------GGCTTGTCGCCTGT-CCGTTAAA-TGCTG-CCTCGCTGGTGACAATATTT-CTTGACACTTTGTGGGGTTAGGTGGTTACTGGTTAGAGCGATCTGAAA--TTCGTTAAGGATGTTGACGTAATGA-----------------------------------------------------
>Corymbiglomus_pacificum_HG532012 A new nucleotide sequence entered manually
-----------------------------------------------------------------------------------------------------------------------------------------------------------------------------------------------------------------------------------------------------------------------------------------------------------------------------------------------------------------------------------------------------------------------------------------------------------------------------------------------------------------------------------------------------------------------------------------------------------------------------------------------------------------------------------------------------------------------------------------------------------------------------------------------------------------------------------------------------------------------------------------------------------------------------------------------------------------------------------------GCATATC-ATAAGCGGAGGAAAAG-AACTAACAAGGATT--CCTTAGTAACGGCGAGCGAA-TGGGAAGAGCTCAAATTTTAGATCTACC-TGGTG--TA--CCAGGTCGAGTTGTAATTTGAAGAAGCGTTTTC-AA-CG-TTTTGATCTGGTTGAAGTTCTTTGGAATAAGACATCAT-GG-AGGGTGAGAATCCCGTACATGATCAGATC--GA-GAT--GT-C---TCAGATACGCTCTCTAAGAGTCGAGTTGTTTGGGAATGCAGCTCAAAATGGG-T-GGTAGAC-TTCACCTAAGGCTAAATATCAGCGAGAGACCGATAGCGAACAAGTACCGTGAG-GGAAAGATGAAAAGAACTTTGAAAAGAGAGTTAAATAGTACGTGAAATTGTTGAAAGGGAAACGATTGAAGTCAGTCGTGCCGG-TGAGAAATCAACATAACGAG-TTTT--GGGTTCG-GAGT--TGAGGTAGGGT---CAA---ACCATCTCTCTTTTAAACTCGGGGCTTGTTGCGTGTACTTTCTC-TTTGGCAGGTCAACGTCGATTTT-GTGGGTTGTAAA---------ATAACT-GGGGGAATGTAGCTC--CTTTCG---GGGAGTG-TTATAGACCCT-GG-GGATGCAACCTGCGGGATTGAGGATTGCAGCAAATGC--------------------TTTT-------GGCTTGTCGCCTGT-CCGTTAAA-TGCTG-CCTCGCTGGTGACAATATTT-CTTGACACTTTGTGGGGTTAGGTGG-TACTGTTTAGAGCGATCTGAAA--TTCGTTAAGGATGTTGACGTATGG------------------------------------------------------
>Corymbiglomus_pacificum_HG532013 A new nucleotide sequence entered manually
-----------------------------------------------------------------------------------------------------------------------------------------------------------------------------------------------------------------------------------------------------------------------------------------------------------------------------------------------------------------------------------------------------------------------------------------------------------------------------------------------------------------------------------------------------------------------------------------------------------------------------------------------------------------------------------------------------------------------------------------------------------------------------------------------------------------------------------------------------------------------------------------------------------------------------------------------------------------------------------------GCATATCAATAAGCGGAGGAAAAGAAACTAACAAGGATT-TCCTTAGT-ACGGCGAGCGAA-TGGGAGAG--CTCAATTTTAAATCTACC-TGGTG--TA--CCAGGTCGAGTTGTAATTTGAAGAAGCGTTTTC-AA-CG-TTTTGATCTGGTTGAAGTTCTTTGGAATAAGACATCAT-GG-AGGGTGGGAATCCCGTACATGATCAGATC--GA-GAT--GT-C---TCAGATACGCTCTCTAAGAGTCGAGTTGTTTGGGAATGCAGCTCAAAATGGG-T-GGTAGAC-TTCACCTAAGGCTAAATATCAGCGAGAGACCGATAGCGAACAAGTACCGTGAG-GGAAAGATGAAAAGAACTTTGAAAAGAGAGTTAAATAGTACGCGAAATTGTTGAAAGGGAAACGATTGAAGTCAGTCGTGCCGG-TGAGAAATCAACATAACGAG-TTTT--GGGTTCG-GAGT--TGAGGTAGGGT---CAA---ACCATCTCTCTTTTAAACTCGGGGCTTGTTGCGTGTACTTTCTC-TTTGGCAGGTCAACGTCGATTTT-GTGGGTTGTAAA---------ATAACT-GGGGGAATGTAGCTC--CTTTCG---GGGAGTG-TTATAGACCCT-GG-GGATGCAACCTGCGGGATTGAGGATTGCAGCAAATGC--------------------TTTT-------GGCTTGTCGCCTGT-CCGTTAAA-TGCTG-CCTCGCTGGTGACAATATTT-CTTGACACTTTGTGGGGTTAGGTGGTTACTGGTTAGAGCGATCTGAAA--TTCGTTAAGGATGTTGACGTAAT-------------------------------------------------------
>Redeckera_megalocarpa_HG518629 A new nucleotide sequence entered manually
-------CCTAGTAAGCGTGAGTCATCAGCTCATG-TTGATTACGTCCCTGCCCTTTGTACACACCGCCCGTCGCTACTACCGATTGAATGGCTTAGTGAGACCTTTGGATTGAAGTTT-GGGAGCGGCAAC----GTGACCTTACTTCGAGAAGTCGGTCAAACTTGGTCATTTAGAGGAAGTAAAAGTCGTAACAAGGTTTCCGTAGGTGAACCTGCGGAAGGATCATT--AATAA--TTTTTT-CCCCC----------TTTTTGGG----GGTTCA------ATTTTTATTGTATTCAAA--TTCCCACTCTTT--AA-AAATTTTAATCAT--AATA-------AATTT----------TATATATAAT-ATAA-AT-G--AAAAAGACAACTTTCAACAACGGATCTCTTGGTTCTCGCATCGATGAAGAACGCAGCGAAATGCGATACGTAGTGTGAATTGCAGGTTTACGTGAATCATCGAA-TCTTCGAACGCAAATTGCACTTCCCAGTAATCTGGGGAGTATGCCTGGTTGAGGGTCATCCAATTAACA-TTCGTGAAT-----------TTTTTTTTTC---------------GCGGATTTGA---G-TTTT-CC--GGTG--TTT-TCACAT---------AA-------GA-------------------GGGAT-GCTGGTGACTTT-AAAATG-AT----------TTTTTCGGTTCAA-GTC--AAAACGTGC-T-------------------------------ATG--TGACGTGGGTTCGTT-GAAAACTTGACCT----C------AAC-ATAT-ATTATGTCTTGCATCGATCTC-----GTTCGAGTGATGGGTGT---C-A--AGC--ATATATTTTTT---TTTCAT-GAC-CTCAACTCAGGCAAGGATACCC-GCTGAACTTAAGCATATCAATAAGCGGAGGAAAAGAAACTAACAAGGATT-CCCTTAGTAACGGCGAGTGAAGTGGGAAAAGCTCAAATTTTAAATCTGCC-TGGCA-CAA--CCAGGTCGAGTTGTAATTTGAAGAAGCGCTTTC-GG-TG-TTTTGATCTGGTTAAAGTTCTTTGGAACAAGACATCAT-GG-AGGGTGAGAATCCCGTGCATGATCAGATC--GA-AAT--AC-T---CCAGATGCGCTCTCTAAGAGTCGAGTTGTTTGGGAATGCAGCTCAAATTGGG-T-GGTAGAC-TTCACCTAAGGCTAAATATCAGCGAGAGACCGATAGCGAACAAGTACCGTGAG-GGAAAGATGAAAAGAACTTTGAAAAGAGAGTTAAACAGTACGTGAAATTGTTGAAAGGGAAACGATTGAAGTCAGTCGTGCCAT-TGAGAAATCAGCCTGGTGGG-TTTT-TGGGTTCGTGGGT--TGAGGTAGGGT---CAA---ACCATCTCTCTTTCGGACTCGATGCTTACCCGGTGTACTTTCTT-TTTGGCAGGTCAACGTCGATTTT-GGGGGTTGTAAA---------ATAACT-GGGGGAATGTAGCTC--CTTTCG---GGGAGTG-TTATAGACCCTGGG-GGATGCAACCCGTGGGATCGAGGATTGCAGCAAATGC--------------------TTCAT------CGCTTGTCGCCTGC-CCGCTGGA-CGTCG-CCCCGCTTGTGACAATATTT-CTTGACACATTGTGGGACTTGTCGGTTACCGGTTAGAGCGATCTAAAA--TTTGCTAAGGATGTTGACGTAATGGCTTCAAACGACCCGTCTTGAAACACGGACCAAGGAG-----------------
>Redeckera_megalocarpum_HG518628_ A new nucleotide sequence entered manually
-------CCTAGTAAGCGTGAGTCATCAGCTCATG-TTGATTACGTCCCTGCCCTTTGTACACACCGCCCGTCGCTACTACCGATTGAATGGCTTAGTGAGACCTTTGGATTGAAGTTT-GGGAGCGGCAAC----GTGACCTTACTTCGAGAAGTCGGTCAAACTTGGTCATTTAGAGGAAGTAAAAGTCGTAACAAGGTTTCCGTAGGTGAACCTGCGGAAGGATCATT--AATAA--TTTTTT-CCCCC----------TTTTTGGG----GGTTCA------ATTTTTATTGTATTCAAA--TTCCCACTCTTT--AA-AAATTTTAATCAT--AATA-------AATTT----------TATATATAAT-ATAA-AT-G-AAAAAAGACAACTTTCAACAACGGATCTCTTGGTTCTCGCATCGATGAAGAACGCAGCGAAATGCGATACGTAGTGTGAATTGCAGGTTTACGTGAATCATCGAA-TCTTCGAACGCAAATTGCACTTCCCAGTAATCTGGGGAGTATGCCTGGTTGAGGGTCATCCAATTAACA-TTCGTGAAT-----------TTTTTTTTTC---------------GCGGATTTGA---G-TTTT-CC--GGTG--TTT-TCACAT---------AA-------GA-------------------GGGAT-GCTGGTGACTTT-AAAATG-AT----------TTTTTCGGTTCAA-GTC--AAAACGTGC-T-------------------------------ATG--TGACGTGGGTTCGTT-GAAAACTTGACCT----C------AAC-ATAT-ATTATGTCTTGCATCGATCTC-----GTTCGAGTGATAGGTGT---C-A--AGC--ATATATTTTTT---TTTCAT-GAC-CTCAACTCAGGCAAGGATACCC-GCTGAACTTAAGCATATCAATAAGCGGAGGAAAAGAAACTAACAAGGATT-CCCTTAGTAACGGCGAGTGAAGTGGGAAAAGCTCAAATTTTAAATCTGTC-TGGTA-CCA--CCAGGTCGAGTTGTAATTTGAAGAAGCGCTTTC-GG-TG-TTTTGATCTGGTTAAAGTTCTTTGGAACAAGACATCAT-GG-AGGGTGAGAATCCCGTGCATGATCAGATC--GA-AAT--AC-T---TCAGATGCGCTCTCTAAGAGTCGAGTTGTTTGGGAATGCAGCTCAAATTGGG-T-GGTAGAC-TTCACCTAAGGCTAAATATCAGCGAGAGACCGATAGCGAACAAGTACCGTGAG-GGAAAGATGAAAAGAACTTTGAAAAGAGAGTTAAACAGTACGTGAAATTGTTGAAAGGGAAACGATTGAAGTCAGTCGTGCCGT-TGAGAAATCAGCCTGATGGG-TTTT-TGGGTTCGTGGGT--TGAGGTAGGGT---CAAACCACCACCTCTCTTTCGGACTCGATGCTTGCCGGGTGTACTTTCTT-TTTGGCAGGTCAACGTCGATTTT-GGGGGTTGTAAA---------ATAACT-GGGGGAATGTAGCTC--CTTTC-----GGAGTG-TTATAGACCCTGGG-GGATGCAACCCGTGGGATCGAGGATTGCAGCAAATGC--------------------TTCAT------TGCTTGTCGCCTGC-CCGCTGGA-CGTCG-CCCCGCTTGTGACAATATTT-CTTGACACATTGTGGGACTTGTCGGTTACCGGTTAGAGCGATCTAAAA--TTTGCTAAGGATGTTGACGTAATGGCTTCAAACGACCCGTCTTGAAACACGGACCAAGGAG-----------------
>Redeckera_megalocarpum_HG518627_ A new nucleotide sequence entered manually
-------CCTAGTAAGCGTGAGTCATCAGCTCATG-TTGATTACGTCCCTGCCCTTTGTACACACCGCCCGTCGCTACTACCGATTGAATGGCTTAGTGAGACCTTTGGATTGAAGTTT-GGGAGCGGCAAC----GTAACCTTATTTCGAGAAGTCGGTCAAACTTGGTCATTTAGAGGAAGTAAAAGTCGTAACAAGGTTTCCGTAGGTGAACCTGCGGAAGGATCATT--AATAA--TTTTTT-TCCCT----------CTTTTTGG----GGTTCA------A-TTTTATTGTATTCAAA--TTCCCACTCTTT--AA-AAA-TTTAATCAT--AATA-------AATTT----------TATGTATAAT-ATAA-AT-G--AAAAAGACAACTTTCAACAACGGATCTCTTGGTTCTCGCATCGATGAAGAACGCAGCGAAATGCGATACGTAGTGTGAATTGCAGGTTTACGTGAATCATCGAA-TCTTCGAACGCAAATTGCACTTCCCAGTAATCTGGGGAGTATGCATGGTTGAGGGTCATCCAATTAACA-TTCGTGAAT-----------TTTTTTTTTC---------------GCGGATTTGA---G-TTTT-CC--GGTG--TTT-TCACAT---------AA-------GA-------------------GGGAT-GCTGGTGACTTT-AAAATG-AT----------TTTTTCGGTTCAA-GTC--AAAACGTGC-T-------------------------------ATG--TGACGT-GGTTCGTT-GAAAACTTGACCT----C------AAC-ATAT-ATTATGTCTTGCATCGATCTC-----GTTCGAGTGATGGGTGT---C-A--AGC--ATATATTTTTT---TTTCAT-GAC-CTCAACTCAGGCAAGGATACCC-GCTGAACTTAAGCATATCAATAAGCGGAGGAAAAGAAACTAACAAGGATT-CCCTTAGTAACGGCGAGTGAAGTGGGAAAAGCTCAAATTTTAAATCTGCC-TGGCA-CAA--CCAGGTCGAGTTGTAATTTGAAGAAGCGCTTTC-GG-TG-TTTTGATCTGGTTAAAGTTCTTTGGAACAAGACATCAT-GG-AGGGTGAGAATCCCGTGCATGATCAGATC--GA-AAT--AC-T---CCAGATGCGCTCTCTAAGAGTCGAGTTGTTTGGGAATGCAGCTCAAATTGGG-T-GGTAGAC-TTCACCTAAGGCTAAATATCAGCGAGAGACCGATAGCGAACAAGTACCGTGAG-GGAAAGATGAAAAGAACTTTGAAAAGAGAGTTAAACAGTACGTGAAATTGTTGAAAGGGAAACGATTGAAGTCAGTCGTGCCGT-TGAGAAATCAGCCTGATGGG-TTTT-TGGGTTCGTGGGT--TGAGGTAGGGT---CAAACCACCACCTCTCTTTCGGACTCGATGCTTGCCGGGTGTACTTTCTT-TTTGGCAGGTCAACGTCGATTTT-GGGGGTTGTAAA---------ATAACT-GGGGGAATGTAGCTC--CTTTC-----GGAGTG-TTATAGACCCTGGG-GGATGCAACCCGTGGGATCGAGGATTGCAGCAAATGC--------------------TTCAT------TGCTTGTCGCCTGC-CCGCTGGA-CGTCG-CCCCGCTTGTGACAACATTT-CTTGACACATTGTGGGACTTGTCGGTTACCGGTTAGAACGATCTAAAA--TTTGCTAAGGATGTTGACGTAATGGTTTCAAACGACCCGTCTTGAAACACGGACCAAGGAG-----------------
>Desertispora_omaniana_KF154770 
AGGAATCCCTAGTAAGCGTGAGTCATCAGCTCACG-TTGATTACGTCCCTGCCCTTTGTACACACCGCCCGTCGCTACTACCGATTGAATGGCTTAGTGAGACCTTTGGATTGGGTTCG-GGGATTGGAAAC----ATTTCCCTTATTCGAGAAGTTGGTCAAACTTGGTCATTTAGAGGAAGTAAAAGTCGTAACAAGGTTTCCGTAGGTGAACCTGCGGAAGGATCATT--AGAAA--TTTAAT-TCCCGGGAAT-------TCTTGG----TTCCCG----G-G-GGTATTTGTATTCAAA--TT-CCACTCTTT--AA-AAAA------------TTAA---------------------TACATTTAAT--AAA-AT-A-AAATGAGACAACTTTCAACAACGGATCTCTTGGCTCTCGCATCGACGAAGAACGCAGCGAAATGCGATACGTAGTGTGAATTGCAG-TTTACGTGAATCAACGAA-TCTTCGAACGCAAATTGCACTTTCCAGTAATCTGGGGAGTATGCCTGGTTGAGGGTCATTGAAACAAGA--TCGCGAAATTTATTTTTTTTATTTATTTC---------------GCGGATTTGA---G-TTTT-CC--GGAG--ATC-ATACATATGT------A-------TG-------------------TGATT-ACCGGTGACTTT-AAAATG-AA--TT----------CTGGTTCAA-GTC-AAAAACGTTC-T-------------------------------ATGC-AATCGT-GGTTCGTT-GACAACTTGACCT--T-C---------------ATTATGT------TCCCCACC-----TTCTCGGAGATTGGTGCGCGG----GAC--ATATA-ATTTT---TTTTAT-GAC-CTCAGGTCAGGCAAGGAAACCC-GCTGAACTTAAGCATATCAATAAGCGGAGGAAAAGAAACTAACAAGGATT-CCCTCAGTAACGGCGAGTGAAGTGGGAAAAGCTCAAATTTTAAATCTACC-TGGTA-CCC--CCAGGTCGAGTTGTAATTTGAAGAAGCGTTTTC-GG-TG-CTTCGGTCTGGTCCAAGTCCTTTGGAACAAGGCATCAC-GG-AGGGTGAGAATCCCGTGCATGGTCAGACC--CG-AAG--TT-CCAATCAGATACGCTCTCGAAGAGTCGAGTTGTTTGGGAATGCAGCTCAAATTGGG-T-GGTAGAC-TTCACCTAAGGCTAAATATCAGCGAGAGACCGATAGCGAACAAGTACCGTGAG-GGAAAGATGAAAAGAACTTTGAAAAGAGAGTTAAACAGTACGTGAAATTGTTGAAAGGGAAACGATTGAAGTCAGTCGTGCCGA-TGAGAAATCAACTTGACGGG-TTTC-GGATTTCTTGGGT--CGAGTCAGGGT---CAA---ACCGTCTCTCCCTTGAATTCGGGATTTGTTGGGTGTACTTTCTTTGTTGGAAGGTCAGCGTCGATTTC-GGGGGTCGTAAA---------ATAACT-GGGGGAATGTAGCTC--CCTTCG---GGGAGTG-TTATAGACCCTGGG-GGATGCGGTCCGCGAGATCGAGGATTGCAGCAAATGC--------------------TCTCTG-----GGCTTGTCGCCTAT-CACCTGGA-AGTCG-CCCCGCGGGTGACAACA-TT-CTTGACATTCGTGGGTCTTGACGACC-ACGGGTTAGAGCGTTCGGAAA-TTTTGCTAAGGATGCTGACGTAATGGCTTTAAACGACCCGTCTTGAAACACGGACCAAGGAGTCTAACATATGTGCGAG
>Desertispora_omaniana_MG459208 
AGGAATCCCTAGTAAGCGTGAGTCATCAGCTCACG-TTGATTACGTCCCTGCCCTTTGTACACACCGCCCGTCGCTACTACCGATTGAATGGCTTAGTGAGACCTTTGGATTGGGTTTG-GAATTGTGCAAA----CTTTTCCTTATCCGAGAAGTTGGTCAAACTTGGTCATTTAGAGGAAGTAAAAGTCGTAACAAGGTTTCCGTAGGTGAACCTGCGGAAGGATCATT--AGAAA--TTTAAT-TCCCGGGAAT-------TCTTGG----TTCCCG----G-G-GGTATTTGTATTCAAA--TT-CCACTCTTT--AA-AAAA------------TTAA---------------------TACATTTAAT--AAA-AT-A-AAATGAGACAACTTTCAACAACGGATCTCTTGGCTCTCGCATCGATGAAGAACGCAGCGAAATGCGATACGTAGTGTGAATTGCAG-TTTACGTGAATCATCGAA-TCTTCGAACGCAAATTGCACTTTCCAGTAATCTGGGGAGTATGCCTGGTTGAGGGTCATTGAAACAAGA--TCGCGAAATTTATTTTTTTTATTTATTTC---------------GCGGATTTGA---G-TTTT-CC--GGAG--ATC-ATACATATGT------A-------TG-------------------TGATT-ACCGGTGACTTT-AAAATG-AA--TT----------CTGGTTCAA-GTC-AAAAACGTTC-T-------------------------------ATGC-AATCGT-GGTTCGTT-GACAACTTGACCT--T-C---------------ATTATGT------TCCCCACC-----TTCTCGGAGATTGGTGCGCGG----GAC--ATATA-ATTTT---TTTTAT-GAC-CTCAGCTCAGGCAAGGAAACCC-GCTGAACTTAAGCATATCAATAAGCGGAGGAAAAGAAACTAACAAGGATT-CCCTCAGTAACGGCGAGTGAAGTGGGAAAAGCTCAAATTTTAAATCTACC-TGGTA-CCC--CCAGGTCGAGTTGTAATTTGAAGAAGCGTTTTC-GG-TG-CTTCGGTCTGGTCCAAGTCCTTTGGAACAAGGCATCAC-GG-AGGGTGAGAATCCCGTGCATGGTCAGACC--CG-AAG--TT-CCAATCAGATACGCTCTCGAAGAGTCGAGTTGTTTGGGAATGCAGCTCAAATTGGG-T-GGTAGAC-TTCACCTAAGGCTAAATATCAGCGAGAGACCGATAGCGAACAAGTACCGTGAG-GGAAAGATGAAAAGAACTTTGAAAAGAGAGTTAAACAGTACGTGAAATTGTTGAAAGGGAAACGATTGAAGTCAGTCGTGCCGA-TGAGAAATCAACTTGACGGG-TTTC-GGATTTCTTGGGT--AGAGTCAGGGT---TAA---ACCGTCTCTCCCTTGAATTCGGGATTTGTTGGGTGTACTTTCTTTGTTGGCAGGTCAGCGTCGATTTC-GGGGGTCGTAAA---------ATAACT-GGGGGAATGTAGCTC--CCTTCG---GGGAGTG-TTATAGACCCTGGG-GGATGCGGTCCGCGAGATCGAGGATTGCAGCAAATGC--------------------TCTCTG-----GGCTTGTCGCCTAT-CACCTGGA-AGTCG-CCCCGCGGGTGACAACA-TT-CTTGACATTCGTGGGTCTTGACGACC-ACGGGTTAGAGCGTTCTGAAA-TTTTGCTAAGGATGCTGACGTAATGGCTTTAAACGACCCGTCTTGAAACACGGACCAAGGAGTCTAACATATGTGCGAG
>Desertispora_omaniana_KF154769 
AGGAATCCCTAGTAAGCGTGAGTCATCAGCTCACG-TTGATTACGTCCCTGCCCTTTGTACACACCGCCCGTCGCTACTACCGATTGAATGGCTTAGTGAGACCTTTGGATTGGGTTTG-GAGTTGTGCAAA----CTTTTCCTTATCCGAGAAGTTGGTCAAACTTGGTCATTTAGAGGAAGTAAAAGTCGTAACAAGGTTTCCGTAGGTGAACCTGCGGAAGGATCATT--AGAAA--TTTAAT-TCCCGGGAAT-------TCTTGG----TTCCCG----G-G-GGTATTTGTATTCAAA--TT-CCACTCTTT--AA-AAAA------------TTAA---------------------TACATTTAAT--AAA-AT-A-AAATGAGACAACTTTCAACAACGGATCTCTTGGCTCTCACATCGATGAAGAACGCAGCGAAATGCGATACGTAGTGTGAATTGCAG-TTTACGTGAATCATCGAA-TCTTCGAACGCAAATTGCACTTTCCAGTAATCTGGGGAGTATGCCTGGTTGAGGGTCATTGAAACAAGA--TCGCGAAATTTATTTTTTTTATTTATTTC---------------GCGGATTTGA---G-TTTT-CC--GGAG--ATC-ATATGTATGTGTGGTAA-------TG-------------------TGATT-ACCGGTGACTTTAAAAATG-AA--TT----------CTGGTTCAA-GTC-AAAAACGTTC-T-------------------------------ATGC-AATCGT-GGTTTGTT-GACAACTTGTCCT--T-C---------------ATTATGT------TCCCCACC-----TAATCGGAGATAGGTGCGCGG----GAC--ATATAATTTTT---TTTTAT-GACTCTCAGGCTCAGGCAGGTTACCC-GCTGAACTTAAGCCTATCAATAAGCGGAGGAAAAGAAACTAACAAGGATT-CCCTCAGTAACGGCGAGTGAAGTGGGAAAAGCTC-AATTTTAAATCTACC-TGGTATCCC--CCAGGTCGAGTTGTAATTTGAAGAAGCGTTTTC-GG-TG-CTTCGGTCTGGTCCAAGTCCTTTGGAACAAGGCATCAC-GG-AGGGTGAGAATCCCGTGCATGGTCAGACC--CG-AAG--TT-CCAATCAGATACGCTCTCGAAGAGTCGAGTTGTTTGGGAATGCAGCTCAAATTGGG-T-GGTAGAC-TTCACCTAAGGCTAAATATCAGCGAGAGACCGATAGCGAACAAGTACCGTGAG-GGAAAGATGAAAAGAACTTTGAAAAGAGAGTTAAACAGTACGTGAAATTGTTGAAAGGGAAACGATTGAAGTCAATCGTGCCGA-TGAGAAATCAACTTGATGGG-TTTC-GGATTTCTTGGGT--TGAGTCAGGGT---CAA---ACCGTCTCTCCCTTGAATTCGGGACTTGGTGGGTGTACTTTCTTTGTTGGCAGGTCAGCGTCGATTTC-GGGGGTCGTAAA---------ATAACT-GGGGGAATGTAGCTC--CCTTCG---AGGAGTG-TTATAGACCCTGGG-GGATGCGGTCCGCGAGATCGAGGATTGCAGCAAATGC--------------------TCTCTG----GGCTTTGTCGCCTAT-CACCTGGA-AGTCG-CCCCGCGGGTGACAATA-TT-CTTGACATTCGTGGGTCTTGACGACC-ACGGGTTAGAGCGTTCTGAAA-TTTTGCTAAGGATGCTGACGTAATGGCTTTAAACGACCCGTCTTGAAACACGGACCAAGGAGTCTAACATATGTGCGAG
>Redeckera_fulva_AM418546 A new nucleotide sequence entered manually
AGGAATCCCTAGTAAGCGTGAGTCATCAGCTCACG-TTGATTACGTCCCTGCCCTTTGTACACACCGCCCGTCGCTACTACCGATTGAATGGCTTAGTGAGACCTTTGGATTGAGTTCT-GGTCGCGGCAAC----GTGACCAATTTTCGAGAAGTCGGTCAAACTTGGTCATTTAGAGGAAGTAAAAGTCGTAACAAGGTTTCCTTAGGTGAACCTGCGGAAGGATCATT--AATAA--TCTTTT-----TAAACTCT-------TCAT----TATGGGG-GGG-G-TTTATTTGTATTCAAA--TT-CCACTCTTA--AT-AATT------------TAAC------CTTATTATAT-AATACATGTGATAA-TACA-TG-A-TAAAAAGACAACTTTCAACAACGGATCTCTTGGCTCTCGCATCGATGAAGAACGCAGCGAAATGCGATACGTAGTGTGAATTGCAGGTTTACGTGAATCATCGAA-TCTTCGAACGCAAATTGCACTTCCCAGTAATCTGGGGAGTATGCCTGGTTGAGGGTCAGTTAAATAATA-ATCGTAAA------------------TTTT---------------GCGGATTTGA---G-TTTT-CT--GGCA------------------------------TA-------------------TCAAT-GCCGGTGACTTT-AAAATA-AC-----------TTTTTGGTTCAA-GTC--AAAACGTGC-T-------------------------------GTG--T-ACGT-GGTTCGTT-GAAACTTGG------T-C--TC----C-ATAT-ATCATGT----------------------------------------------------------------------------------------------------------------------------------------------------------------------------------------------------------------------------------------------------------------------------------------------------------------------------------------------T--------------------------------------------------------T--------------------------------------------------------------------------------------------------------------------------------------------------------------------------------------------------------------------------------------------------------------------------GCATTCATTTC-GT----------------------------------------------------------------------------------------------------------------------------------------------------------------------------------------------------------------------------------------------------TTCG--------------------------------------------------------------------------
>Redeckera_fulva_AM418548_ A new nucleotide sequence entered manually
AGGAATCCCTAGTAAGCGTGAGTCATCAGCTCACG-TTGATTACGTCCCTGCCCTTTGTACACACCGCCCGTCGCTACTACCGATTGAATGGCTTAGTGAGACCTTTGGATTGAGTTTT-GGTCGCGGCAAC----GTGACCAATTTTCGAGAAGTCGGTCAAACTTGGTCATTTAGAGGAAGTAAAAGTCGTAACAAGGTTTCCGTAGGTGAACCTGCGGAAGGATCATT--AATAA--TCTT-------TAAACTCT-------TCAT----TTTTGGG-GAG-T-TTTATTTGTATTCAAA--TT-CCACTCTTA--AA-AATT------------TAAC------CTTATTATAT-AATACATGTGATAA-TACA-TG-A-TAAAAAGACAACTTTCAACAACGGATCTCTTGGCTCTCGCATCGATGAAGAACGCAGCGAAATGCGATACGTAGTGTGAATTGCAGGTTTACGTGAATCATCGAA-TCTTCGAACGCAAATTGCACTTCCCAGCAATCTGGGGAGTATGCCTGGTTGAGGGTCAGTTAAATAATA-ATCGTAAA------------------TTTT---------------GCGGATTTGA---G-TTTT-CT--GGCA------------------------------TC-------------------ACAAT-GCCGGTGACTTT-AAAATA-AC----------TTTTTTGGTTTAA-GTC--AAAACGTGC-T-------------------------------ATG--TAACGT-GGTTCGTT-GAAACTTGA------C-C--TC----C-ATAT-ATCATGT----------------------------------------------------------------------------------------------------------------------------------------------------------------------------------------------------------------------------------------------------------------------------------------------------------------------------------------------T--------------------------------------------------------T--------------------------------------------------------------------------------------------------------------------------------------------------------------------------------------------------------------------------------------------------------------------------GCATTCATTTC-G-----------------------------------------------------------------------------------------------------------------------------------------------------------------------------------------------------------------------------------------------------------------------------------------------------------------------------------
>Redeckera_pulvinata_AM418550 A new nucleotide sequence entered manually
AGGAATCCCTAGTAAGCGTGAGTCATTAGCTCACG-TTGACTACGTCCCTGCCCTTTGTACACACCGCCCGTCGCTACTACCGATTGAATGACTTAGTGAGACCTTTGGATTGAGGTTT-GGAAGCGGTAAC----GTGATCATTCTTCGAGAAGTCGGTCAAACTTGGTCATTTAGAGGAAGTAAAAGTCGTAACAAGGTTTCCGTAGGTGAACCTGCGGAAGGATCATT--AATAA--TTTTTT-----TGAACCCA-------TCGG----TTCCGGT-GGG-G-TCATCTTGTATTCAAA--TC-CCACTCTTA--AA-ATTT------------AAAA------CAAATT-----------TATTATAA-ATAA-AT-A-AAATAAGACAACTTTCAACAACGGATCTCTTGGTTCTCGCATCGATGAAGAACGCAGCGAAATGCGATACGTAGTGTGAATTGCAGGTTTACGTGAATCATCGAA-TCTTTGAACGCAAATTGCACTTCTCAGTAATCTGGGGAGTATGCCTGGTTGAGGGTCATCTAAATAACA-ATCGCGAA-----------------TTTTC---------------GCGGATTTGA---G-TTTT-CC--GGTG--CTC-ACA-------T----TA-------TG-------------------CGGGT-GCTGGTGACTTT-AAAACA-AT----------TTTTTCGGTACAA-GTC--AAGACGTGC-T-------------------------------ATG--TGACAT-GGTTCGTT-GAAAACTTTACCA----C--TT----C-ATAT-ATTATGT----------------------------------------------------------------------------------------------------------------------------------------------------------------------------------------------------------------------------------------------------------------------------------------------------------------------------------------------T--------------------------------------------------------T--------------------------------------------------------------------------------------------------------------------------------------------------------------------------------------------------------------------------------------------------------------------------GCGGGGATCTC-A-----------------------------------------------------------------------------------------------------------------------------------------------------------------------------------------------------------------------------------------------------------------------------------------------------------------------------------
>Redeckera_pulvinatum_AM418550_ A new nucleotide sequence entered manually
AGGAATCCCTAGTAAGCGTGAGTCATTAGCTCACG-TTGACTACGTCCCTGCCCTTTGTACACACCGCCCGTCGCTACTACCGATTGAATGACTTAGTGAGACCTTTGGATTGAGGTTT-GGAAGCGGTAAC----GTGATCATTCTTCGAGAAGTCGGTCAAACTTGGTCATTTAGAGGAAGTAAAAGTCGTAACAAGGTTTCCGTAGGTGAACCTGCGGAAGGATCATT--AATAA--TTTTTT-----TGAACCCA-------TCGG----TTCCGGT-GGG-G-TCATCTTGTATTCAAA--TC-CCACTCTTA--AA-ATTT------------AAAA------CAAATT-----------TATTATAA-ATAA-AT-A-AAATAAGACAACTTTCAACAACGGATCTCTTGGTTCTCGCATCGATGAAGAACGCAGCGAAATGCGATACGTAGTGTGAATTGCAGGTTTACGTGAATCATCGAA-TCTTTGAACGCAAATTGCACTTCTCAGTAATCTGGGGAGTATGCCTGGTTGAGGGTCATCTAAATAACA-ATCGCGAA-----------------TTTTC---------------GCGGATTTGA---G-TTTT-CC--GGTG--CTC-ACA-------T----TA-------TG-------------------CGGGT-GCTGGTGACTTT-AAAACA-AT----------TTTTTCGGTACAA-GTC--AAGACGTGC-T-------------------------------ATG--TGACAT-GGTTCGTT-GAAAACTTTACCA----C--TT----C-ATAT-ATTATGT----------------------------------------------------------------------------------------------------------------------------------------------------------------------------------------------------------------------------------------------------------------------------------------------------------------------------------------------T--------------------------------------------------------T--------------------------------------------------------------------------------------------------------------------------------------------------------------------------------------------------------------------------------------------------------------------------GCGGGGATCTC-A-----------------------------------------------------------------------------------------------------------------------------------------------------------------------------------------------------------------------------------------------------------------------------------------------------------------------------------
>Acaulospora_laevis_FM876782_ A new nucleotide sequence entered manually
AGGAATCCCTAGTAAGCGTGAGTCATCAGCTCATG-TTGATTACGTCCCTGCCCTTTGTACACACCGCCCGTCGCTACTACCGATTGAATGGCTTAGTGAGACTCTCGGATCGGGATTTCGGAACCGGCAAC---GGTCCCTTTTTTCTGAGAAGTTTGTCAAACTTGGTCATTTAGAGGAAGTAAAAGTCGTAACAAGGTTTCCGTAGGTGAACCTGCGGAAGGATCATT--AGAAT--TCCCGT---GGAAGATTCT-------------TTCTTCCCG-GCA-T-CTTCTTATTATTCAAAAATTTTCTATCTTT-------------------------------TTAATCTTTT--AAAAAAATAAAAT--TTA-AA-T-TATTAAGATAACTTTCAACAACGGATCTCTTGGCTCTTGCATCGATGAAGAACGCAGCGAAATGCGATAAGTAATGTGAATTGCAGAATTCCGTGAATCATCAAA-TCTTTGAACGCAAATTGCACTCTTTGGTATTCCGAAGAGTATGCTTGCTTGAGGGTTGGATCACAAAAA--TCGTGAATGAA-----------ATTTTTT---------------ACGGATCTGG---G-TTTT-CC--GAAA--TTT-------------------------AA-------------------------TTTGGTAACCTA-AAATTT-AT--CTTAACAATATTGAGGTATGATATT-GGAAATGTTC-T----------------------ATCTTGCATATTT-TTGTAA-GTTCCGTT-GACAATGATTACC---------------GATT-GTTACGTC-----GTGTCATTCATCTTTTATTTAGGTGA---------AATGAT--TCAATCTTTTG---AATTTC-AAC-CTCAAGTCAAGTGAGAATACCC-GCTGAACTTAAGCATATCAATAAGCGGAGGAAAAGAAACTAACAAGGATT-CCCTCAGTAACGGCGAGTGAACCGGGAAAAGCTCAAATTTAAAATCGCTT-GGGT--TTA--CCTGAGTGAGTTGTAATTTGAAGAAAGTGTTTC-GA-CTTTTCGGGTTTGATCCAAATCCTTTGGGATGAGGTATCAT-AG-AGGGTGAGAATCCCGTTCATGATTGAACC--TG-AGTTGTC----AATTGATTCATTTTCTAAGAGTCGAGTTGTTTGGGATTGCAGCTCAAAATGGG-T-GGTAAAT-TTCACCTAAGGCTAAATATCTGCGAGAGACCGATAGCGAACAAGTACCGTGAG-GGAAAGATGAAAAGAACTTTGAAAAGAGAGTTAAAAAGTACGTGAAATTGTTGAAAGGGAAACGATTGAAGTCAGTCATGCTAG-CGAGGAATCAACTTGGTGGT-GTGA--GTCTC------------------------------------------------TCATCTCCTCCCTGTGCACTTCCTCGTCTGGCAGGTTAGCATCAATTTT-GATTGTCATCAA---------ATAATT-GGGGTAATGTGGCTTCGCTTCGG---TGGAGTG-TTATAGACCCTGGT-GGATGTGGCGATTGGGATTGAGGATTGCAGCGGATGC--------------------CTCTT------GGCTAGTCACCTGG-CTTCTGGC-GGTCA-CCTCGCTTTTGACAGC--TT-GCTGATGATCGTGGGACCCGACAGTCTAGAAGTTAGAGTGATCTTAAA--TTCGCTAAGGATGCTGACGTAATGGCTTTAAACGACCCGTCTTGAAACACGGACCAAGGAGTCTAACATGTGTGCGAG
>Acaulospora_laevis_FM876787_ A new nucleotide sequence entered manually
AGGAATCCCTAGTAAGCGTGAGTCATCAGCTCATG-TTGATTACGTCCCTGCCCTTTGTACACACCGCCCGTCGCTACTACCGATTGAATGGCTTAGTGAGACTCTCGGATCGGGATTTCGGAACCGGCAAC---GGTCCCTTTCTTCTGAGAAGTTTGTCAAACTTGGTCATTTAGAGGAAGTAAAAGTCGTAACAAGGTTTCCGTAGGTGAACCTGCGGAAGGATCATT--AGAAT--TCCCGT---GGAAGATTCT-------------TTCTTCCCG-GCA-T-CTTCTTATTATTCAAAAATTTTCTACCTTT-------------------------------TTAATCTTTTAAAAAAAAACAAATT--TTA-AA-T-TATTAAGACAACTTTCAACAACGGATCTCTTGGCTCTTGCATCGATGAAGAACGCAGCGAAATGCGATAAGTAATGTGAATTGCAGAATTCCGTGAATCATCAAA-TCTTTGAACGCAAATTGCACTCTTTGGTATTCCGAAGAGTATGCTTGCTTGAGGGTTGGATCACAAATA--TCGTGAATGAA-----------ATTTTTT---------------ACGGATCTGG---G-TTTT-CC--GAAA--TTT-------------------------AA-------------------------TTTGGTAACCTA-AAATTT-AT--CTTAACAATATTGAGGTATGATATT-GGAAATGTTC-T----------------------ATCTTGCATATTT-TTGTAA-GTTCCGTT-GACAATGATTACC---------------GATT-GTTACGTC-----GTGTCATTCATCTTTTATTTAGTTGA---------AATGAT--TCAATCTTTTG---AATTTC-AAC-CTCAAGTCAAGTGAGAATACCC-GCTGAACTTAAGCATATCAATAAGCGGAGGAAAAGAAACTAACAAGGATT-CCCTCAGTAACGGCGAGTGAACCGGGAAAAGCTCAAATTTAAAATCGCTT-GGGT--TTA--CCTGAGTGAGTTGTAATTTGAAGAAAGTGTTTC-GA-CTTTTCGGGTTTGATCCAAATCCTTTGGGATGAGGTATCAT-AG-AGGGTGAGAATCCCGTTCATGATTGAACC--TG-AGTTGTC----AATTGATTCATTTTCTAAGAGTCGAGTTGTTTGGGATTGCAGCTCAAAATGGG-T-GGTAAAT-TTCACCTAAGGCTAAATATCTGCGAGAGACCGATAGCGAACAAGTACCGTGAG-GGAAAGATGAAAAGAACTTTGAAAAGAGAGTTAAAAAGTACGTGAAATTGTTGAAAGGGAAACGATTGAAGTCAGTCATGCTAG-CGAGGAATCAACTTGGTGGT-GTGA--GTCTC------------------------------------------------TCATCTCCTCCGTGTGCACTTCCTCGTCTGGCAGGTTAGCATCAATTTT-GATTGTCATCAA---------ATAATT-GGGGTAATGTGGCTTCGCTTCGG---TGGAGTG-TTATAGACCCTGGT-GGATGTGGCGATTGGGATTGAGGATTGCAGCGGATGC--------------------CTCTT------GGCTAGTCACCTGA-TTCCTGGC-TGTCA-CCTCGCTTTCGACAGC--TT-GCTGACGATCGTGGGACTCGGCGGTCTAGGTGTCGGTCTGATCTTAAA--TTCGCTAAGGATGCTGACGTAATGGCTTTAAACGACCCGTCTTGAAACACGGACCAAGGAGTCTAACATGTGTGCGAG
>Pacispora_scintillans_FM876831_ A new nucleotide sequence entered manually
AGGAATCCCTAGTAAGCGTGAGTCATCAGCTCACG-TTGATTACGTCCCTGCCCTTTGTACACACCGCCCGTCGCTACTACCGATTGAATGGTTTAGTGAGACCCTCGGATTGATAATTGGGAACCGGAAAC---GGTACCCTCTTGTTAAAAAGTTGGTCAAACTTGGTCATTTAGAGGAAGTAAAAGTCGTAACAAGGTTTCCGTAGGTGAACCTGCGGAAGGATCATT--AATAA--GATCGT-CCGGGTAACC-------------------------------GGAATTTGTATATAAA-AAC-CAACACTTT--TT-AATT------------ATAA------TCTTTTTTAA-----AATAAATAAT--TTT-AA-T-ATT--AAACAACTTTTAACAACGGATCTCTTGGTTCTCGCATCGATGAAGAACGCAGCTAAGTGCGATAAGTAATGTGAATTGCAGAATTCCGCGAATCATCGAA-TCTTTGAACGCAAATTGCACTCTTTGGTATTCCTGAGAGTATACTTGCTTGAGGGTCAGTGAAATAGTT-ATCGTGATATA---------TTTTTTTATC---------------GCGGATTTGAGCAA-TAAT-CC--GATT--ATA-------------------------TA-------------------TATATATTCGGTTGCTTT-AAATTT-AAA--------ATAACATGGTATAATGTTTTAAGATGTAC-T-------------------------------ATTTAAAAGAT-GGATCATT-GATGACTTTATAC----C----------GAAT-ATTATGT------GAATTCTTTT---TTTTTAAAGAG-----------GGTAAC--ATATATTTTTT---AGTTTT-GAC-CTCAAGTCAAGTAAGAGTACCC-GCTGAACTTAAGCATATCAATAAGCGGAGGAAAAGAAACTAACAAGGATT-CCCTTAGTAACGGCGAGTGAAGTGGGAAAAGCTCAAATTTTAAATCTGTCTTGGTG-AAA--CCAGGCAGAGTTGTAATTTGAAGAAACGTATTC-AA-CG-TCATGGAATGATCAAAATCCTTTGGAAAGAGGTATCAT-GG-AGGGTGATAATCCCGTTCATGGTCAAGCC--AG-AAGCGTT-----ACCTATGCGTTTTCTAAGAGTCGAGTTGTTTGGGATTGCAGCTCAAAATGGG-T-GGTAAAT-TTCACCTAAGGCTAAATATTTGCGAGAGACCGATAGCGAACAAGTACCGTGAG-GGAAAGATGAAAAGAACTTTGAAAAGAGAGTCAAA-AGTACGTGAAATTGTTAAAAGGGAAACGATTGAAGTCAGTCATGCTTG-CAAGTAATCAGCTTAAGG-----------------------------------------------------------------TATTCTTTAAGTGTACTTTCTTGTCTAGCAAGTTAGCGTCGATTTT-AATTATCTTAAA---------ATAACT-AGGGGAATGTAACTCCCTC-------GGGAGCG-TTATAGCCCTTGGTAAGATGAGATGATTGAGATCGAGGATTGCAGCGAATGC--------------------TCATTA----GGGCTAGCAACTTAA-TCTCTGAA-TGGCC-CCTGGTTATAAACAGC--TT-GCTGATTATGATTAGGTTAGCTTATCAAAAGGTTTAGTTTGCTTAAA---TTCGTTAAGGATGCTGACGTAATGGCTTTAAACGACCCGTCTTGAAACACGGACCAAGGAGTCTAACATATATGCGAG
>Pacispora_scintillans_FM876832_ A new nucleotide sequence entered manually
AGGAATCCCTAGTAAGCGTGAGTCATCAGCTCACG-TTGATTACGTCCCTGCCCTTTGTACACACCGCCCGTCGCTACTACCGATTGAATGGTTTAGTGAGACCCTCGGATTGATAATTGGGAACCGGAAAC---GGTACCCTCTTGTTAAAAAGTTGGTCAAACTTGGTCATTTAGAGGAAGTAAAAGTCGTAACAAGGTTTCCGTAGGTGAACCTGCGGAAGGATCATT--AATAA--GATCGT-CCGGGTAACC-------------------------------GGAATTTGTATATAAA-AAC-CAACACTTT--TT-AATT------------ATAA------TC--TTTTAA-----AATAAATAAT--TTT-AA-T-ATTTAAAACAACTTTTAACAACGGATCTCTTGGTTCTCGCATCGATGAAGAACGCAGCTAAGTGCGATAAGTAATGTGAATTGCAGAATTCCGCGAATCATCGAA-TCTTTGAACGCAAATTGCACTCTTTGGTATTCCTGAGAGTATACTTGCTTGAGGGTCAGTGAAATAGTT-ATCGTGATATA---------TTTTTTTATC---------------GCGGATTTGAGCAA-TAAT-CC--GATT--ATA-------------------------TA-------------------T---TTTTCGGTTGCTTT-AAATTT-AAA--------ATAACATGGTATAATGTCTTAAGATGTAC-T-------------------------------ATTTAAAAGAT-GGATCATT-GATGACTTTATAC----C----------GAAT-ATTATGT------GAATTCTTTT---TTTTTAAAGA------------GGTAAC--ATATATTTTTTTAGAGTTTT-GAC-CTCAAGTCAAGTAAGAGTACCC-GCTGAACTTAAGCATATCAATAAGCGGAGGAAAAGAAACTAACAAGGATT-CCCTTAGTAACGGCGAGTGAAGTGGGAAAAGCTCAAATTTTAAATCTGTCTGGGT---AA--CCAGACCGAGTTGTAATTTGAAGAAACGTATTC-AA-CG-TCATGGAATGATCAAAATCCTTTGGAAAGAGGTATCAT-GG-AGGGTGATAATCCCGTTCATGGTCAAACC--AG-AAGCGTT-----ACCTATGCGTTTTCTAAGAGTCGAGTTGTTTGGGATTGCAGCTCAAAATGGG-T-GGTAAAT-TTCACCTAAGGCTAAATATTTGCGAGAGACCGATAGCGAACAAGTACCGTGAG-GGAAAGATGAAAAGAACTTTGAAAAGAGAGTCAAA-AGTACGTGAAATTGTTAAAAGGGAAACGATTGAAGTCAGTCATGCTTG-CAAGTAATCAGCTTAAGG-----------------------------------------------------------------TATTCTTTAAGTGTACTTTCTTGTCTAGCAAGTTAGCGTCGATTTT-AATTATCTTAAA---------ATAACT-AGGGGAATGTAACTCCCTC-------GGGAGCG-TTATAGCCCTTGGTAAGATGAGATGATTGAGATCGAGGATTGCAGCGAATGC--------------------TCATTA----GGGCTAGCAACTTAA-TCTCTGAA-TGGCC-CCTGGTTATAAACAGC--TT-GCTGATTATGATTAGGTTAGCTTATCAAAAGGTTTCGTTTGCTTAAA---TTCGTTAAGGATGCTGACGTAATGGCTTTAAACGACCCGTCTTGAAACACGGACCAAGGAGTCTAACATATATGCGAG
>Sacculospora_baltica_FR865451_ A new nucleotide sequence entered manually
AGGAATCCCTAGTAAGCGTGAGTCATCAGCTCACG-TTGATTACGTCCCTGCCCTTTGTACACACCGCCCGTCGCTACTACCGATTGAATGGCTTAGTGAGACTCTCGGATTGAGATTA-AGAACCGGAAAC---GGATCTTGTTCTTCGAGAAGTTAGTCAAACTTGGTCATTTAGAGGAAGTAAAAGTCGTAACAAGGTTTCTGTAGGTGAACCTGCAGAAGGATCATT--AGAAA-----------------------------------------------------ATTTGTAATCAAA-AAC-CCAAACCAT--TT-ATAT------------ATAA------TTAAAAGTTT-----CAAAAATTCTAAAAG-AA-A-ACTTTAGATAACTTTCAACAACGGATCTCTTGGCTCTCGCATCGATGAAGAACGCAGCGAAATGCGATAAGTAATGTGAATTGCAG-ATTCCGTGAATCATCGAA-TCTTTGAACGCAAATTGCACTCCTTGGTATTCCGAGGAGTATGCTTGCTTGAGTGTCCGTTTAATAAAC-ATCGCGAT-TGAAT-----GTTTAACATTC---------------GCGGATTTGG---G-TCAT-CC--GATT--CTA-ATT-------G----TT-------TGAGTCTATTCGATTCTCGTTTGGAT--TTGGAGACCTT-AAATTA-AAA--------ATCATTTGGTATGA--TT--AAAACGGGC----TATTATTATGTTAATGTTGTGTATTA-ATGTAT-AAAGGT-AGATCGTT-GACAATCTCACCAG----------------------------------------------------------------------AAT-TTTTTACAATCG---AGTTTG-GAC-CTCAAGTCAAGTAAGGATACCC-GCTGAACTTAAGCATATCAATAAGCGGAGGAAAAGAAACTAACAAGGATT-CCCTTAGTAACGGCGAGTGAAGCGGGAAAAGCTCAAATTTTAAATCTACC-TGGTT-CTT--CCAAGTCGAGTTGTAATTTGAAGAAACACTTTC-GG-AA-TTCCGGTCTGGTCTAAATCCTTTGGAATGAGGTATCAT-GG-AGGGTGAGAATCCCGTTCATGATCAGGCA--TC-CGTGGGTTTCAATATGAAGTGTTTTCTAAGAGTCGAGTTGTTTGGGATTGCAGCTCAAAATGGG-T-GGTATAT-CTCACCTAAGGCTAAATATCTGCGAGAGACCGATAGCGAACAAGTACCGTGAG-GGAAAGATGAAAAGAACTTTGAAAAGAGAGTTAAACAGTACGTGAAATTGTTGAAAGGGAAACGATTGAAGTCAGTCATGCCGG-CTGGGAATCAACCTCAAGAA--------------------------------------------------------------TTTTTCTTTAGGTGTACTTCCTT-TTCGGCAAGTTAGCATCGAGTTT-GTCGGTCATAAA---------AGAATC-AGGGTAATGTGACTCC---------TCGGAGTGTTTATAGACCTTGGT-GGATGTGACCTGTGAGATCGAGGTTTGCAGCGGACCG--------------------CCCTCTCTCGGGTTTAGTCGCCTAG-CCTCTGATTCGTTATCCTAGAATTCTTCAGC--TT-GTCTGTGAGTTTTAGGTTCAACGTTCAAAAGGTTAGAACGATCTTAAG-TTTCGCTAAGGATGCTGACGTAATGGCTTTAAACGACCCGTCTTGAAACACGGACCAAGGAGTCTAACATGTGTGCGAG
>Sacculospora_baltica_KX355818_SSU_ITS_LSU 
AGGAATCCCTAGTAAGCGTGAGTCATCAGCTCACG-TTGATTACGTCCCTGCCCTTTGTACACACCGCCCGTCGCTACTACCGATTGAATGGCTTAGTGAGACTCTCGGATTGAGATTA-AGAACCGGAAAC---GGATCTTGTTCTTCGAGAAGTTAGTCAAACTTGGTCATTTAGAGGAAGTAAAAGTCGTAACAAGGTTTCTGTAGGTGAACCTGCAGAAGGATCATT--AGAAA-----------------------------------------------------ATTTGTAATCAAA-AAC-CCAAACCAT--TT-ATAT------------ATAA------TTAAAAGTTT-----CAAA------------AA-A-ACTTTAGATAACTTTCAACAACGGATCTCTTGGCTCTCGCATCGATGAAGAACGCAGCGAAATGCGATAAGTAATGTGAATTGCAG-ATTCCGTGAATCATCGAA-TCTTTGAACGCAAATTGCACTCCTTGGTATTCCGAGGAGTATGCTTGCTTGAGTGTCCGTTTAATAAAA-ATCGSGGATTGAAT-----GTTTGACATTC---------------GCGGATTTGG---G-TTAT-CC--GATT--CTA-ATT-------A----TT-------TGAGTCTATTCGATTCTCGTTTGGAT--TTGGAGACCTT-AAATTA-AAA--------ATCATTTGGTATGA--TT--AAAACGGGC-TATTATTATTATGTTAATGTTGTGTATTA-ATGTAT-TAAAGT-AGATCGTT-GACAATCTCACCAG----------------------------------------------------------------------AAT-TTTTTACAATCA---AGTTTG-GAC-CTCAAGTCAAGTAAGGATACCC-GCTGAACTTAAGCATATCAATAAGCGGAGGAAAAGAAACTAACAAGGATT-CCCTTAGTAACGGCGAGTGAAGCGGGAAAAGCTCAAATTTTAAATCTACC-TGGTT-CTT--CCAAGTCGAGTTGTAATTTGAAGAAACACTTTC-GG-AA-TTCCGGTCTGGTCTAAATCCTTTGGAATGAGGTATCAT-GG-AGGGTGAGAATCCCGTTCCTGATCAGGCA--TC-CGTGAGTTTCAATGTGAAGTGTTTTCTAAGAGTCGAGTTGTTTGGGATTGCAGCTCAAAATGGG-T-GGTATAT-CTCACCTAAGGCTAAATATCTGCGAGAGACCGATAGCGAACAAGTACCGTGAG-GGAAAGATGAAAAGAACTTTGAAAAGAGAGTTAAACAGTACGTGAAATTGTTGAAAGGGAAACGATTGAAGTCAGTCATGCCGG-CTGGGAATCAACCTCAAG-------------------------------------------------------------TTTTTTTTCTTTAGGTGTACTTCCTT-TTCGGCAAGTTAGCATCGATTTT-ATCGGTCATAAA---------AGAATC-AGGGTAATGTGACTCC---------TCGGAGTGTTTATAGACCTTGGT-GGATGTGACCTGTGAGATCGAGGTTTGCAGCGGACCG--------------------CCCTCTCGAGGGTTTAGTCGCCTAG-CCTCTGATTCGTTATCCTGGTATTCTTCAGC--TT-GTCTGTGGGTTTTAGGTTAAACGTTCAAAAGGTTAGAACGATCTTAAG-TTTCGCTAAGGATGCTGACGTAATGGCTTTAAACGACCCGTCTTGAAACACGGACCAAGGAGTCTAACATGTGTGCGAG
