# Supplementary material for: ﻿Paracorymbiglomus gen. nov., Diversisporaconica sp. nov., and new combinations in Diversisporaceae (Glomeromycota)
Source: MycoKeys. 2025 May 5;117:171–90. doi: 10.3897/mycokeys.117.148052 (PMC12070055; doi:10.3897/mycokeys.117.148052)
Supplement: Supplementary material 1 — Supplementary information 1 [file mycokeys-117-171-s001.zip › 148052_1C-1-A_Revised_Supplementary_material_1_BI.tre]

#NEXUS
[ID: 3393988105]
begin taxa;
	dimensions ntax=133;
	taxlabels
		449_10_SSU_ITS_LSU_8_09_2021
		449_4_SSU_ITS_LSU_15_09_2021
		449_3_SSU_ITS_LSU_15_09_2021
		449_6_SSU_ITS_LSU_15_09_2021
		Diversispora_insculpta_KJ850195
		Diversispora_insculpta_KJ850196
		Diversispora_insculpta_KJ850197
		Diversispora_varaderana_KT444708
		Diversispora_varaderana_KT444709
		Diversispora_varaderana_KT444710
		Diversispora_varaderana_KT444711
		Diversispora_aestuarii_OL684642
		Diversispora_aestuarii_OL684645
		Diversispora_aestuarii_OL684648
		Diversispora_aestuarii_OL684644
		Otospora_bareae_FR865444_
		Otospora_bareae_FR865445_
		448_3_
		448_4_SSU_ITS_LSU_13_08_2021
		Diversispora_densissima_MT724382
		Diversispora_densissima_MT724383
		Diversispora_densissima_MT724384
		Diversispora_marina_MT725498
		Diversispora_marina_MT725499
		Diversispora_marina_MT725501
		Diversispora_marina_MT725502
		Diversispora_clara_FR873629
		Diversispora_clara_FR873632
		Diversispora_clara_FR873630
		Diversispora_clara_FR873631
		Diversispora_peloponnesiaca_MN306206
		Diversispora_peloponnesiaca_MN306207
		Diversispora_peloponnesiaca_MN306208
		Diversispora_peloponnesiaca_MN306205
		Diversispora_celata_AM713402
		Diversispora_celata_AM713403
		Diversispora_celata_AY639225
		Diversispora_eburnea_AM713407
		Diversispora_eburnea_AM713408
		Diversispora_eburnea_AM713411
		Diversispora_eburnea_AM713406
		Diversispora_slowinskiensis_KT444717
		Diversispora_slowinskiensis_KT444719
		Diversispora_slowinskiensis_KT444718
		Diversispora_slowinskiensis_KT444720
		Diversispora_epigaea_FM876814
		Diversispora_epigaea_FM876817
		Diversispora_epigaea_FM876819
		Diversispora_epigaea_FM876818
		Diversispora_sporocarpia_MK036785
		Diversispora_sporocarpia_MK036786
		Diversispora_sporocarpia_MK036788
		Diversispora_sporocarpia_MK036789
		Diversispora_arenaria_KJ850188
		Diversispora_arenaria_KJ850189
		Diversispora_arenaria_KJ850187
		Diversispora_arenaria_KJ850186
		Tricispora_nevadensis_FR865446_
		Tricispora_nevadensis_FR865447_
		Tricispora_nevadensis_FR865448_
		Diversispora_jakucsiae_KJ850181
		Diversispora_jakucsiae_KJ850182
		Diversispora_jakucsiae_KJ850183
		Diversispora_jakucsiae_KJ850184
		Diversispora_aurantia_FN547661
		Diversispora_aurantia_FN547664
		Diversispora_aurantia_FN547655
		Diversispora_aurantia_FN547657
		Diversispora_alba_OP195880
		Diversispora_alba_OP195882
		Diversispora_alba_OP195886
		Diversispora_alba_OP195889
		Diversispora_spurca_MG459207
		Diversispora_spurca_FN547637
		Diversispora_spurca_FN547644
		Diversispora_spurca_FN547639
		Diversispora_sabulosa_MG459211
		Diversispora_sabulosa_MG459212
		Diversispora_sabulosa_MG459215
		Diversispora_sabulosa_MG459214
		Diversispora_sabulosa_MG459213
		Diversispora_succinacia_OR356234_
		Diversispora_succinacia_OR356235_
		Diversispora_valentina_MT985516
		Diversispora_valentina_MT985515
		Diversispora_cerifera_OR352359_
		Diversispora_cerifera_OR352360_
		Diversispora_gibbosa_KJ850201
		Diversispora_gibbosa_KJ850202
		Diversispora_gibbosa_KJ850203
		Diversispora_gibbosa_KJ850204
		Diversispora_peridiata_KT444712
		Diversispora_peridiata_KT444715
		Diversispora_peridiata_KT444713
		Diversispora_peridiata_KT444714
		Diversispora_trimurales_KJ850199
		Diversispora_trimurales_KJ850200
		Diversispora_trimurales_KJ850198
		Siverdingia_tortuosa_JF439094
		Siverdingia_tortuosa_JF439096
		Siverdingia_tortuosa_JF439095
		Corymbiglomus_corymbiforme_KF060294
		Corymbiglomus_corymbiforme_KF060296__
		Corymbiglomus_corymbiforme_KF060297
		Corymbiglomus_corymbiforme_KF060295
		Corymbiglomus_corymbiforme_KF060298
		Corymbiglomus_globiferum_FJ461836
		Corymbiglomus_globiferum_FJ461836_
		Corymbiglomus_globiferum_MN644487
		Corymbiglomus_globiferum_MN644490_
		Corymbiglomus_globiferum_MN644489
		Corymbiglomus_globiferum_MN644488
		Corymbiglomus_pacificum_HG532011
		Corymbiglomus_pacificum_HG532014
		Corymbiglomus_pacificum_HG532015
		Corymbiglomus_pacificum_HG532012
		Corymbiglomus_pacificum_HG532013
		Redeckera_megalocarpa_HG518629
		Redeckera_megalocarpum_HG518628_
		Redeckera_megalocarpum_HG518627_
		Desertispora_omaniana_KF154770
		Desertispora_omaniana_MG459208
		Desertispora_omaniana_KF154769
		Redeckera_fulva_AM418546
		Redeckera_fulva_AM418548_
		Redeckera_pulvinata_AM418550
		Redeckera_pulvinatum_AM418550_
		Acaulospora_laevis_FM876782_
		Acaulospora_laevis_FM876787_
		Pacispora_scintillans_FM876831_
		Pacispora_scintillans_FM876832_
		Sacculospora_baltica_FR865451_
		Sacculospora_baltica_KX355818_SSU_ITS_LSU
		;
end;
begin trees;
	translate
		1	449_10_SSU_ITS_LSU_8_09_2021,
		2	449_4_SSU_ITS_LSU_15_09_2021,
		3	449_3_SSU_ITS_LSU_15_09_2021,
		4	449_6_SSU_ITS_LSU_15_09_2021,
		5	Diversispora_insculpta_KJ850195,
		6	Diversispora_insculpta_KJ850196,
		7	Diversispora_insculpta_KJ850197,
		8	Diversispora_varaderana_KT444708,
		9	Diversispora_varaderana_KT444709,
		10	Diversispora_varaderana_KT444710,
		11	Diversispora_varaderana_KT444711,
		12	Diversispora_aestuarii_OL684642,
		13	Diversispora_aestuarii_OL684645,
		14	Diversispora_aestuarii_OL684648,
		15	Diversispora_aestuarii_OL684644,
		16	Otospora_bareae_FR865444_,
		17	Otospora_bareae_FR865445_,
		18	448_3_,
		19	448_4_SSU_ITS_LSU_13_08_2021,
		20	Diversispora_densissima_MT724382,
		21	Diversispora_densissima_MT724383,
		22	Diversispora_densissima_MT724384,
		23	Diversispora_marina_MT725498,
		24	Diversispora_marina_MT725499,
		25	Diversispora_marina_MT725501,
		26	Diversispora_marina_MT725502,
		27	Diversispora_clara_FR873629,
		28	Diversispora_clara_FR873632,
		29	Diversispora_clara_FR873630,
		30	Diversispora_clara_FR873631,
		31	Diversispora_peloponnesiaca_MN306206,
		32	Diversispora_peloponnesiaca_MN306207,
		33	Diversispora_peloponnesiaca_MN306208,
		34	Diversispora_peloponnesiaca_MN306205,
		35	Diversispora_celata_AM713402,
		36	Diversispora_celata_AM713403,
		37	Diversispora_celata_AY639225,
		38	Diversispora_eburnea_AM713407,
		39	Diversispora_eburnea_AM713408,
		40	Diversispora_eburnea_AM713411,
		41	Diversispora_eburnea_AM713406,
		42	Diversispora_slowinskiensis_KT444717,
		43	Diversispora_slowinskiensis_KT444719,
		44	Diversispora_slowinskiensis_KT444718,
		45	Diversispora_slowinskiensis_KT444720,
		46	Diversispora_epigaea_FM876814,
		47	Diversispora_epigaea_FM876817,
		48	Diversispora_epigaea_FM876819,
		49	Diversispora_epigaea_FM876818,
		50	Diversispora_sporocarpia_MK036785,
		51	Diversispora_sporocarpia_MK036786,
		52	Diversispora_sporocarpia_MK036788,
		53	Diversispora_sporocarpia_MK036789,
		54	Diversispora_arenaria_KJ850188,
		55	Diversispora_arenaria_KJ850189,
		56	Diversispora_arenaria_KJ850187,
		57	Diversispora_arenaria_KJ850186,
		58	Tricispora_nevadensis_FR865446_,
		59	Tricispora_nevadensis_FR865447_,
		60	Tricispora_nevadensis_FR865448_,
		61	Diversispora_jakucsiae_KJ850181,
		62	Diversispora_jakucsiae_KJ850182,
		63	Diversispora_jakucsiae_KJ850183,
		64	Diversispora_jakucsiae_KJ850184,
		65	Diversispora_aurantia_FN547661,
		66	Diversispora_aurantia_FN547664,
		67	Diversispora_aurantia_FN547655,
		68	Diversispora_aurantia_FN547657,
		69	Diversispora_alba_OP195880,
		70	Diversispora_alba_OP195882,
		71	Diversispora_alba_OP195886,
		72	Diversispora_alba_OP195889,
		73	Diversispora_spurca_MG459207,
		74	Diversispora_spurca_FN547637,
		75	Diversispora_spurca_FN547644,
		76	Diversispora_spurca_FN547639,
		77	Diversispora_sabulosa_MG459211,
		78	Diversispora_sabulosa_MG459212,
		79	Diversispora_sabulosa_MG459215,
		80	Diversispora_sabulosa_MG459214,
		81	Diversispora_sabulosa_MG459213,
		82	Diversispora_succinacia_OR356234_,
		83	Diversispora_succinacia_OR356235_,
		84	Diversispora_valentina_MT985516,
		85	Diversispora_valentina_MT985515,
		86	Diversispora_cerifera_OR352359_,
		87	Diversispora_cerifera_OR352360_,
		88	Diversispora_gibbosa_KJ850201,
		89	Diversispora_gibbosa_KJ850202,
		90	Diversispora_gibbosa_KJ850203,
		91	Diversispora_gibbosa_KJ850204,
		92	Diversispora_peridiata_KT444712,
		93	Diversispora_peridiata_KT444715,
		94	Diversispora_peridiata_KT444713,
		95	Diversispora_peridiata_KT444714,
		96	Diversispora_trimurales_KJ850199,
		97	Diversispora_trimurales_KJ850200,
		98	Diversispora_trimurales_KJ850198,
		99	Siverdingia_tortuosa_JF439094,
		100	Siverdingia_tortuosa_JF439096,
		101	Siverdingia_tortuosa_JF439095,
		102	Corymbiglomus_corymbiforme_KF060294,
		103	Corymbiglomus_corymbiforme_KF060296__,
		104	Corymbiglomus_corymbiforme_KF060297,
		105	Corymbiglomus_corymbiforme_KF060295,
		106	Corymbiglomus_corymbiforme_KF060298,
		107	Corymbiglomus_globiferum_FJ461836,
		108	Corymbiglomus_globiferum_FJ461836_,
		109	Corymbiglomus_globiferum_MN644487,
		110	Corymbiglomus_globiferum_MN644490_,
		111	Corymbiglomus_globiferum_MN644489,
		112	Corymbiglomus_globiferum_MN644488,
		113	Corymbiglomus_pacificum_HG532011,
		114	Corymbiglomus_pacificum_HG532014,
		115	Corymbiglomus_pacificum_HG532015,
		116	Corymbiglomus_pacificum_HG532012,
		117	Corymbiglomus_pacificum_HG532013,
		118	Redeckera_megalocarpa_HG518629,
		119	Redeckera_megalocarpum_HG518628_,
		120	Redeckera_megalocarpum_HG518627_,
		121	Desertispora_omaniana_KF154770,
		122	Desertispora_omaniana_MG459208,
		123	Desertispora_omaniana_KF154769,
		124	Redeckera_fulva_AM418546,
		125	Redeckera_fulva_AM418548_,
		126	Redeckera_pulvinata_AM418550,
		127	Redeckera_pulvinatum_AM418550_,
		128	Acaulospora_laevis_FM876782_,
		129	Acaulospora_laevis_FM876787_,
		130	Pacispora_scintillans_FM876831_,
		131	Pacispora_scintillans_FM876832_,
		132	Sacculospora_baltica_FR865451_,
		133	Sacculospora_baltica_KX355818_SSU_ITS_LSU
		;
tree con_50_majrule = [&U] (1[&prob=1.00000000e+00,prob_stddev=0.00000000e+00,prob_range={1.00000000e+00,1.00000000e+00},prob(percent)="100",prob+-sd="100+-0"]:3.032652e-03[&length_mean=3.31467806e-03,length_median=3.03265200e-03,length_95%HPD={4.30675000e-04,6.53794900e-03}],2[&prob=1.00000000e+00,prob_stddev=0.00000000e+00,prob_range={1.00000000e+00,1.00000000e+00},prob(percent)="100",prob+-sd=…
end;
