# Supplementary material for: ﻿Paracorymbiglomus gen. nov., Diversisporaconica sp. nov., and new combinations in Diversisporaceae (Glomeromycota)
Source: MycoKeys. 2025 May 5;117:171–90. doi: 10.3897/mycokeys.117.148052 (PMC12070055; doi:10.3897/mycokeys.117.148052)
Supplement: Supplementary material 1 — Supplementary information 1 [file mycokeys-117-171-s001.zip › 148052_1C-1-A_Revised_Supplementary_material_1_RaXNG.support]

(((Otospora_bareae_FR865444_:0.008015,Otospora_bareae_FR865445_:0.007103)100:0.014482,((449_3_SSU_ITS_LSU_15_09_2021:0.000001,449_6_SSU_ITS_LSU_15_09_2021:0.000001)100:0.006341,(449_10_SSU_ITS_LSU_8_09_2021:0.002652,449_4_SSU_ITS_LSU_15_09_2021:0.002664)98:0.002578)100:0.012654)28:0.000938,(Diversispora_aestuarii_OL684645:0.015248,(Diversispora_aestuarii_OL684642:0.012561,(Diversispora_aestuarii_OL684648:0.010813,Diversispora_aestuarii_OL684644:0.028368)59:0.009214)58:0.004432)80:0.004394,(((((((((((((Diversispora_sabulosa_MG459214:0.000001,Diversispora_sabulosa_MG459215:0.000001)88:0.000875,Diversispora_sabulosa_MG459213:0.000001)100:0.006531,(Diversispora_sabulosa_MG459211:0.000001,Diversispora_sabulosa_MG459212:0.000001)100:0.004481)100:0.020922,(Diversispora_succinacia_OR356234_:0.006473,Diversispora_succinacia_OR356235_:0.003296)100:0.021603)95:0.025324,(Diversispora_cerifera_OR352359_:0.002756,Diversispora_cerifera_OR352360_:0.003491)100:0.057466)77:0.010345,(((((Diversispora_alba_OP195886:0.003147,Diversispora_alba_OP195889:0.011397)96:0.009758,Diversispora_alba_OP195880:0.007691)42:0.002627,Diversispora_alba_OP195882:0.004886)98:0.017922,(((Diversispora_spurca_FN547644:0.002628,Diversispora_spurca_FN547637:0.009823)46:0.003340,Diversispora_spurca_FN547639:0.007893)100:0.019626,Diversispora_spurca_MG459207:0.025208)68:0.006544)36:0.001490,((Diversispora_aurantia_FN547655:0.001813,Diversispora_aurantia_FN547657:0.002569)99:0.006179,(Diversispora_aurantia_FN547664:0.000001,Diversispora_aurantia_FN547661:0.000001)100:0.005453)100:0.014647)100:0.017982)85:0.011220,((((Diversispora_eburnea_AM713407:0.000001,Diversispora_eburnea_AM713408:0.000001)97:0.001781,Diversispora_eburnea_AM713411:0.000001)98:0.001903,Diversispora_eburnea_AM713406:0.007967)100:0.012240,((Diversispora_celata_AY639225:0.001903,Diversispora_celata_AM713403:0.000001)89:0.006709,Diversispora_celata_AM713402:0.003615)100:0.024947)100:0.016504)54:0.005000,((Diversispora_peloponnesiaca_MN306206:0.007009,(Diversispora_peloponnesiaca_MN306205:0.018437,(Diversispora_peloponnesiaca_MN306207:0.001976,Diversispora_peloponnesiaca_MN306208:0.010240)77:0.006535)62:0.003013)65:0.003551,(((Diversispora_clara_FR873630:0.001728,Diversispora_clara_FR873631:0.003457)88:0.000001,Diversispora_clara_FR873632:0.008720)37:0.003438,Diversispora_clara_FR873629:0.006182)88:0.005843)100:0.024922)34:0.005740,((((Diversispora_epigaea_FM876819:0.008314,(Diversispora_epigaea_FM876817:0.002996,Diversispora_epigaea_FM876814:0.006781)100:0.010022)91:0.005849,Diversispora_epigaea_FM876818:0.015199)99:0.013132,((Diversispora_sporocarpia_MK036785:0.000001,Diversispora_sporocarpia_MK036786:0.006473)80:0.003657,(Diversispora_sporocarpia_MK036788:0.003730,Diversispora_sporocarpia_MK036789:0.002662)99:0.005721)87:0.009948)100:0.026827,((((((Tricispora_nevadensis_FR865448_:0.007816,Tricispora_nevadensis_FR865446_:0.001720)36:0.000001,Tricispora_nevadensis_FR865447_:0.005194)100:0.006124,((Diversispora_arenaria_KJ850188:0.007640,(Diversispora_arenaria_KJ850189:0.001610,Diversispora_arenaria_KJ850187:0.002694)52:0.000928)58:0.001759,Diversispora_arenaria_KJ850186:0.003435)73:0.001755)99:0.006247,((Diversispora_jakucsiae_KJ850181:0.000001,Diversispora_jakucsiae_KJ850182:0.000001)100:0.007488,(Diversispora_jakucsiae_KJ850183:0.000001,Diversispora_jakucsiae_KJ850184:0.000854)100:0.004368)98:0.006386)100:0.022813,((Diversispora_slowinskiensis_KT444718:0.000001,(Diversispora_slowinskiensis_KT444717:0.004436,Diversispora_slowinskiensis_KT444719:0.000896)78:0.003518)96:0.011426,Diversispora_slowinskiensis_KT444720:0.003042)100:0.017017)45:0.003956,(Diversispora_valentina_MT985516:0.006300,Diversispora_valentina_MT985515:0.016354)100:0.025624)44:0.004312)18:0.003263)44:0.007232,(((((Siverdingia_tortuosa_JF439094:0.003937,(Siverdingia_tortuosa_JF439096:0.003321,Siverdingia_tortuosa_JF439095:0.015703)59:0.008877)100:0.117684,(((Redeckera_megalocarpum_HG518628_:0.001054,(Redeckera_megalocarpum_HG518627_:0.009269,Redeckera_megalocarpa_HG518629:0.004990)80:0.003116)100:0.070684,(((((Corymbiglomus_globiferum_MN644488:0.002691,(Corymbiglomus_globiferum_MN644490_:0.000001,Corymbiglomus_globiferum_MN644487:0.000001)44:0.000001)59:0.000001,Corymbiglomus_globiferum_MN644489:0.000894)96:0.012845,(Corymbiglomus_globiferum_FJ461836_:0.000001,Corymbiglomus_globiferum_FJ461836:0.000001)96:0.003805)75:0.013787,(((Corymbiglomus_pacificum_HG532015:0.003860,Corymbiglomus_pacificum_HG532012:0.007807)17:0.000001,(Corymbiglomus_pacificum_HG532014:0.003856,Corymbiglomus_pacificum_HG532011:0.005799)18:0.000001)40:0.000001,Corymbiglomus_pacificum_HG532013:0.017659)99:0.031292)98:0.063009,(Corymbiglomus_corymbiforme_KF060295:0.008112,(Corymbiglomus_corymbiforme_KF060298:0.012254,((Corymbiglomus_corymbiforme_KF060297:0.000001,Corymbiglomus_corymbiforme_KF060296__:0.000001)39:0.000001,Corymbiglomus_corymbiforme_KF060294:0.000001)100:0.023199)91:0.004348)100:0.084545)50:0.018856)30:0.012626,((Redeckera_pulvinatum_AM418550_:0.000001,Redeckera_pulvinata_AM418550:0.000001)100:0.100387,(Redeckera_fulva_AM418546:0.012735,Redeckera_fulva_AM418548_:0.017890)100:0.141597)17:0.006618)44:0.014168)97:0.041308,(Desertispora_omaniana_KF154770:0.005825,(Desertispora_omaniana_MG459208:0.002783,Desertispora_omaniana_KF154769:0.023377)97:0.006904)100:0.135219)56:0.036152,(((Sacculospora_baltica_FR865451_:0.008745,Sacculospora_baltica_KX355818_SSU_ITS_LSU:0.011528)100:0.228961,(Acaulospora_laevis_FM876787_:0.020063,Acaulospora_laevis_FM876782_:0.000962)100:0.290915)73:0.052651,(Pacispora_scintillans_FM876831_:0.002192,Pacispora_scintillans_FM876832_:0.004869)100:0.338829)100:0.242013)100:0.088755,(((Diversispora_trimurales_KJ850198:0.026047,Diversispora_trimurales_KJ850199:0.000001)46:0.000887,Diversispora_trimurales_KJ850200:0.000001)100:0.011262,((Diversispora_peridiata_KT444712:0.002592,((Diversispora_peridiata_KT444713:0.000001,Diversispora_peridiata_KT444715:0.001713)81:0.000848,Diversispora_peridiata_KT444714:0.004313)68:0.000854)99:0.012208,(((Diversispora_gibbosa_KJ850202:0.000001,Diversispora_gibbosa_KJ850203:0.000001)69:0.000001,Diversispora_gibbosa_KJ850204:0.003424)52:0.000851,Diversispora_gibbosa_KJ850201:0.000001)100:0.025990)82:0.012382)100:0.066850)79:0.019110)78:0.006256,(((Diversispora_densissima_MT724384:0.006986,(Diversispora_densissima_MT724383:0.000001,Diversispora_densissima_MT724382:0.000001)100:0.004728)100:0.015987,(448_4_SSU_ITS_LSU_13_08_2021:0.010421,448_3_:0.000001)94:0.007890)57:0.006427,((Diversispora_marina_MT725498:0.000001,Diversispora_marina_MT725499:0.000001)90:0.000922,(Diversispora_marina_MT725502:0.000001,Diversispora_marina_MT725501:0.000001)71:0.000879)100:0.019800)65:0.008037)99:0.017425,(Diversispora_insculpta_KJ850196:0.000001,(Diversispora_insculpta_KJ850195:0.000001,Diversispora_insculpta_KJ850197:0.000001)31:0.000001)100:0.013494)54:0.006338,(((Diversispora_varaderana_KT444709:0.005857,Diversispora_varaderana_KT444711:0.006937)64:0.002005,Diversispora_varaderana_KT444710:0.000888)60:0.001726,Diversispora_varaderana_KT444708:0.007315)76:0.002803)28:0.002610);
