# Supplementary material for: ﻿Paracorymbiglomus gen. nov., Diversisporaconica sp. nov., and new combinations in Diversisporaceae (Glomeromycota)
Source: MycoKeys. 2025 May 5;117:171–90. doi: 10.3897/mycokeys.117.148052 (PMC12070055; doi:10.3897/mycokeys.117.148052)
Supplement: Supplementary material 2 — Supplementary information 2 [file mycokeys-117-171-s002.zip › 148052_1C-1-A_Revised_Supplementary_material_2_alignment.fasta]

>Acaulospora_laevis_HG315978_ A new nucleotide sequence entered manually
GGTGAAGATGATTTGACTCACAAGCTGGCAGATATTCTGAAAGCCAATCAAAATGTAAAACGATATGAGGCCGAGGGTCACCCCGCGCACGTTGTCAATGAGTTCGAAGCTTTGTTACAGGTTCGTTGGTGAT-----CATGA--TTCAA-------------------------------------------------------------------------------------------------GTTGCATTGTGC-A-TCGAGTAATTAAGCT--CTTACA--TTAAAACTTAAT---TAAATATCAT-----GTGAAAAAAGTTTCATTGTGCCACTTACATGGACAATGAAATGGCAGGTCAACCACAAGCTCTCCAGAAATCGGGAAGACCTTTGAAGTCAATACGTGCACGTCTCAAGGGAAAGGAAGGTCGCTTACGTGGTAATCTAATGGGAAAACGAGTGGATTTTTCGGCTCGCACAGTTATCACCGGTGATCCAAATATCTCGGTCGATGAAGTCGGAGTTCCGAGAAGTATAGCTCAGAATTTAACCTTCCCAGAACTGGTTACCCCTTTCAACATTGAAAAACTTCAGAGGTTAGTGGAAAACGGTCCTACCGAGCACCCGGGTGCTAGGTACGTTATTAGGGATACCGGTGAAAGAATTGATCTGAAGCATATTTCAGGGATGAGCGGAGGTTTGCGATTACAATATGGCTGGAGGGTTGAACGACATCTTTCTAACGGTGACATCGTCATATTTAACCGTCAGCCCTCGTTGCACAAGATGTCGATGATGGG
>Acaulospora_laevis_HG315982_ A new nucleotide sequence entered manually
GGTGAAGATGATTTGACTCACAAGCTGGCAGATATTCTGAAAGCCAATCAAAATGTAAAACGATATGAGGCCGAGGGTCACCCCGCGCACGTTGTCAATGAGTTCGAAGCTTTGTTACAGGTTCGTTGGTGAT-----CATGA--TTCAA-------------------------------------------------------------------------------------------------GTTGCATTGTGC-A-TCGAGTAATTAAGCT--CTTACA--TTAAAACTTAAT---TAAATATCAT-----GTGAAAAAAGTTTCATTGTGCCACTTACATGGACAATGAAATGGCAGGTCAACCACAAGCTCTCCAGAAATCGGGAAGACCTTTGAAGTCAATACGTGCACGTCTCAAGGGAAAGGAAGGTCGCTTACGTGGTAATCTAATGGGAAAACGAGTGGATTTTTCGGCTCGCACAGTTATCACCGGTGATCCAAATATCTCGGTCGATGAAGTCGGAGTTCCGAGAAGTATAGCTCAGAATTTAACCTTCCCAGAACTGGTTACCCCTTTCAACATTGAAAAACTTCAGAGGTTAGTGGAAAACGGTCCTACCGAGCACCCGGGTGCTAGGTACGTTATTAGGGATACCGGTGAAAGAATTGATCTGAAGCATATTTCAGGGATGAGCGGAGGTTTGCGATTACAATATGGCTGGAGGGTTGAACGACATCTTTCTAACGGTGACATCGTCATATTTAACCGTCAGCCCTCGTTGCACAAGATGTCGATGATGGG
>Redeckera_fulvum_HG315971_ A new nucleotide sequence entered manually
------------------------------------------------------------------------------------------------------------------------------------------------------------------------------------------------------------------------------------------------------------------------------------------------------------------------------------------------------------------------------------------------------------------AAGTCAATACGTGCACGTCTCAAGGGTAAAGAAGGGCGTTTACGTGGTAATCTTATGGGGAAGCGTGTGGATTTCTCTGCTCGTACCGTAATTACGGGTGATCCAAATATTTCAGTTGACGAAGTTGGAGTTCCGAGAAGCATAGCTCAAAATTTAACTTTCCCAGAATTAGTGACCCCTTTTAACATTGATCTTCTTCAAAAATTGGTTGAAAATGGTCCTTCTACACATCCAGGAGCTAAATATGTAATTAGAGATACAGGTGAAAGAATTGATCTTAAACATATATCAGGCATGACTGGCGGTTTAAGGTTACACTACGGTTGGAAGGTCGAGCGTCATCTTAATGATGGTGACATCGTTATATTCAATCGTCAACCATCTTTACACAAGATGTCTATGATGGG
>Redeckera_fulvum_HG315972_ A new nucleotide sequence entered manually
------------------------------------------------------------------------------------------------------------------------------------------------------------------------------------------------------------------------------------------------------------------------------------------------------------------------------------------------------------------------------------------------------------------AAGTCAATACGTGCACGTCTCAAGGGTAAAGAAGGGCGTTTACGTGGTAATCTTATGGGGAAGCGTGTGGATTTCTCTGCTCGTACCGTAATTACGGGTGATCCAAATATTTCAGTTGACGAAGTTGGAGTTCCGAGAAGCATAGCTCAAAATTTAACTTTCCCAGAATTAGTGACCCCTTTTAACATTGATCTTCTTCAAAAATTAGTTGAAAATGGTCCTTCTACACATCCAGGGGCTAAATATGTAATTAGAGATACAGGTGAAAGAATTGATCTTAAACATATATCAGGCATGACTGGCGGTTTAAGGTTACACTACGGTTGGAAGGTCGAGCGTCATCTTAATGATGGTGACATCGTTATATTCAATCGTCAACCATCTTTACACAAGATGTCTATGATGGG
>Corymbiglomus_corymbiforme_MG459179 
GGAGAAGATGATTTGACACATAAATTGTCAGACATTTTGAAGGCTAATCAAAACGTAAAGCGTTATGAGGCTGATGGTCATCCCCCACACGTCCTAAACGAATTTGAAGCTTTGTTACAGGT-TTGATTTTTT-----TACAA--CTTCA------------------------------------------------------------------------------------------------------TTTAATTTA-TTGATTTAATATCGATTTTGAAA--TTTATACTTAA--------ATTTAT-----ATGCGAATAGTTTCATTGTGCAACTTATATGGATAACGAAATGGCAGGTCAACCTCAAGCTCTTCAAAAATCCGGTAGACCTTTAAAGTCAATACGCGCGCGCCTCAAGGGTAAAGAAGGACGTTTACGTGGTAATCTGATGGGAAAGCGTGTAGATTTCTCTGCTCGTACAGTAATTACGGGTGATCCAAATATTTCAGTTGACGAAGTCGGGGTTCCGAGAAGCATAGCTCAAAATTTGACTTTTCCAGAATTGGTGACCCCCTTTAACATTGATTATCTTCAAAAATTAGTAGAGAATGGCCCTTCTACACATCCGGGGGCTAAATACGTAATTAGAGATACCGGTGAAAGAATTGATCTTAAACATATATCAGGCATGACTGGTGGTTTAAGATTACACTACGGTTGGAAGGTTGAACGTCATCTCAATGATGGTGACATCGTTATATTCAATCGTCAACCATCTTTACATAAAATGTCAATGATGGG
>Corymbiglomus_corymbiforme_MG459180_ A new nucleotide sequence entered manually
GGAGAAGATGATTTGACACATAAATTGTCAGACATTTTGAAGGCTAATCAAAACGTAAAGCGTTATGAGGCTGATGGTCATCCCCCACACGTCGTAAACGAATTTGAAGCTTTGTTACAGGT-TTGATTTTTT-----TACAA--CTTCA------------------------------------------------------------------------------------------------------TTTAATTTA-TTGATTTAATATCGATTTTGAAA--TTTATACTTAA--------ATTTAT-----ATGCGAATAGTTTCATTGTGCAACTTATATGGATAACGAAATGGCAGGTCAACCTCAAGCTCTTCAAAAATCCGGTAGACCTTTAAAGTCAATACGCGCGCGCCTCAAGGGTAAAGAAGGACGTTTACGTGGTAATCTGATGGGAAAGCGTGTAGATTTCTCTGCTCGTACAGTAATTACGGGTGATCCAAATATTTCAGTTGACGAAGTCGGGGTTCCGAGAAGCATAGCTCAAAATTTGACTTTTCCAGAATTGGTGACCCCCTTTAACATTGATTATCTTCAAAAATTAGTAGAGAATGGCCCTTCTACACATCCGGGGGCTAAATACGTAATTAGAGATACCGGTGAAAGAATTGATCTTAAACATATATCAGGCATGACTGGTGGTTTAAGATTACACTACGGTTGGAAGGTTGAACGTCATCTCAATGATGGTGACATCGTTATATTCAATCGTCAACCATCTTTACATAAAATGTCAATGATGGG
>Corymbiglomus_corymbiforme_MG459181_ A new nucleotide sequence entered manually
GGAGAAGATGATTTGACACATAAATTGTCAGACATTTTGAAGGCTAATCAAAACGTAAAGCGTTATGAGGCTGATGGTCATCCCCCACACGTCGTAAACGAATTTGAAGCTTTGTTACAGGT-TTGATTTTTT-----TACAA--CTTCA------------------------------------------------------------------------------------------------------TTTAATTTA-TTGATTTAATATCGATTTTGAAA--TTTATACTTAA--------ATTTAT-----ATGCGAATAGTTTCATTGTGCAACTTATATGGATAACGAAATGGCAGGTCAACCTCAAGCTCTTCAAAAATCCGGTAGACCTTTAAAGTCAATACGCGCGCGCCTCAAGGGTAAAGAAGGACGTTTACGTGGTAATCTGATGGGAAAGCGTGTAGATTTCTCTGCTCGTACAGTAATTACGGGTGATCCAAATATTTCAGTTGACGAAGTCGGGGTTCCGAGAAGCATAGCTCAAAATTTGACTTTTCCAGAATTGGTGACCCCCTTTAACATTGATTATCTTCAAAAATTAGTAGAGAATGGCCCTTCTACACATCCGGGGGCTAAATACGTAATTAGAGATACCGGTGAAAGAATTGATCTTAAACATATATCAGGCATGACTGGTGGTTTAAGATTACACTACGGTTGGAAGGTTGAACGTCATCTCAATGATGGTGACATCGTTATATTCAATCGTCAACCATCTTTACATAAAATGTCAATGATGGG
>Diversispora_aestuarii_OL690405 
GGTGAAGATGATTTGACTCACAAATTATCCGACATCTTGAAGGCAAATCAAAACGTAAAACGTTATGAAGCTGATGGTCATCCACCACACGTTGTAAACGAATTTGAAGCATTATTACAGGT-TCGTAATGAT-----TATAA--TTTCA--------------------------------------------------------------------------------------------------------------A-TTAGTTTGATATCAA--TTGAAG--TTTATACCTAAA-TTTATTATTTAT-----ATGCAAACAGTTTCATTGTGCAACTTATATGGACAATGAAATGGCTGGTCAACCTCAAGCTCTTCAAAAATCTGGTAGACCTTTAAAGTCAATACGTGCGCGTCTCAAGGGTAAAGAAGGGCGTTTACGCGGTAATCTGATGGGAAAGCGTGTAGATTTCTCTGCTCGTACAGTAATTACGGGTGATCCAAATATCTCAGTTGATGAAGTCGGAGTTCCGAAAAGCATAGCTCAAAATTTGACTTTTCCAGAATTAGTGACTCCCTTTAATATTGACTATCTTCAAAAATTAGTAGAAAATGGCCCTTCTACACATCCAGGGGCTAAATACGTAATTAGAGATACCGGTGAAAGAATAGATCTAAAACATATATCAGGTATGACTGGTGGCTTAAGATTACACTACGGTTGGAAAGTTGAACGTCATCTCAATGATGGTGACATCGTTATATTCAATCGTCAGCCATCTTTGCACAAGATGTCGATGATGGG
>Diversispora_aestuarii_OL690406_ A new nucleotide sequence entered manually
GGTGAAGATGATTTGACTCACAAATTATCCGACATCTTGAAGGCAAATCAAAACGTAAAACGTTATGAAGCTGATGGTCATCCACCACACGTTGTAAACGAATTTGAAGCATTATTACAGGT-TCGTAATGAT-----TATAA--TTTCA--------------------------------------------------------------------------------------------------------------A-TTAGTTTGATATCAA--TTGAAG--TTTATACCTAAA-TTTATTATTTAT-----ATGCAAGCAGTTTCATTGTGCAACTTATATGGACAATGAAATGGCTGGTCAACCTCAAGCTCTTCAAAAATCTGGTAGACCTTTAAAGTCAATACGTGCGCGTCTCAAGGGTAAAGAAGGGCGTTTACGCGGTAATCTGATGGGAAAGCGTGTAGATTTCTCTGCTCGTACAGTAATTACGGGTGATCCAAATATCTCAGTTGATGAAGTCGGAGTTCCGAAAAGCATAGCTCAAAATTTGACTTTTCCAGAATTAGTGACTCCCTTTAATATTGACTATCTTCAAAAATTAGTAGAAAATGGCCCTTCTACACATCCAGGGGCTAAATACGTAATTAGAGATACCGGTGAAAGAATAGATCTAAAACATATATCAGGTATGACTGGTGGCTTAAGATTACACTACGGTTGGAAAGTTGAACGTCATCTCAATGATGGTGACATCGTTATATTCAATCGTCAGCCATCTTTGCACAAGATGTCGATGATGGG
>Diversispora_insculpta_OL690413_ A new nucleotide sequence entered manually
GGTGAAGATGATTTGACTCACAAATTATCCGACATCTTGAAGGCAAATCAAAACGTAAAACGTTATGAAGCTGGTGGTCATCCACCACACGTTGTAAACGAATTTGAAGCATTATTACAGGT-TCTTAATGAT-----TATAA--TTTCA--------------------------------------------------------------------------------------------------------------A-TTAGTTTAATATCAA--TTGAAG--TTTATACTTAGA-TTTATTATTTAT-----ATGCAAACAGTTTCATTGTGCAACTTATATGGACAATGAAATGGCTGGTCAACCTCAAGCTCTTCAGAAATCTGGTAGACCTTTAAAGTCAATACGTGCGCGTCTCAAGGGTAAAGAAGGGCGTTTACGCGGTAATCTGATGGGAAAGCGTGTAGATTTCTCTGCTCGTACAGTAATTACGGGTGATCCAAATATCTCAGTTGATGAAGTCGGAGTTCCGAAAAGCATAGCTCAAAATTTAACTTTTCCAGAATTGGTGACTCCCTTTAATATTGACTATCTCCAAAAATTAGTAGAAAATGGCCCTTCTGCACATCCGGGGGCTAAATACGTAATTAGAGATACTGGTGAAAGAATAGATCTAAAACATATATCAGGTATGACTGGTGGCTTAAGATTACACTACGGTTGGAAAGTTGAACGTCATCTCAATGATGGTGACATCGTTATATTCAATCGTCAGCCATCTTTGCACAAGATGTCGATGATGGG
>Diversispora_insculpta_OL690414_ A new nucleotide sequence entered manually
GGTGAAGATGATTTGACTCACAAATTATCCGACATCTTGAAGGCAAATCAAAACGTAAAACGTTATGAAGCTGATGGTCATCCACCACACGTTGTAAACGAATTTGAAGCATTATTACAGGT-TCTTAATGAT-----TATAA--TTTCA--------------------------------------------------------------------------------------------------------------A-TTAGTTTAATACCAA--TTGAAG--TTTATACTTAAA-TTTATTATTTAT-----ATGCAAACAGTTTCATTGTGCAACTTATATGGACAATGAAATGGCTGGTCAACCTCAAGCTCTTCAGAAATCTGGTAGACCTTTAAAGTCAATACGTGCGCGTCTCAAGGGTAAAGAAGGGCGTTTACGCGGTAATCTGATGGGAAAGCGTGTAGATTTCTCTGCTCGTACAGTAATTACGGGTGATCCAAATATCTCAGTTGATGAAGTCGGAGTTCCGAAAAGCATAGCTCAAAATTTAACTTTTCCAGAATTGGTGACTCCCTTTAATATTGACTATCTCCAAAAATTAGTAGAAAGTGGCCCTTCTACACATCCGGGGGCTAAATACGTAATTAGAGATACTGGTGAAAGAATAGATCTAAAACATATATCAGGCATGACTGGTGGCTTAAGATTACACTACGGTTGGAAAGTTGAACGTCATCTCAATGATGGTGACATCGTTATATTCAATCGTCAGCCATCTTTGCACAAGATGTCGATGATGGG
>Diversispora_varaderana_MG459202 
GGAGAAGATGATTTGACTCACAAATTATCCGACATCTTGAAGGCAAATCAAAACGTAAAACGTTATGAAGCTGATGGTCATCCACCACACGTTGTAAACGAATTTGAAGCATTATTACAGGT-TCTTAATGAT-----TATAA--TTTCA--------------------------------------------------------------------------------------------------------------A-TTAGTTTAATATCAA--TTGAAG--TTTATACTTAAA-TTTATTATTTAT-----ATGCAAACAGTTTCATTGTGCAACTTATATGGACAATGAAATGGCTGGTCAACCTCAAGCTCTTCAGAAATCTGGTAGACCTTTAAAGTCAATACGTGCGCGTCTCAAGGGTAAAGAAGGGCGTTTACGCGGTAATCTGATGGGAAAGCGTGTAGATTTCTCTGCTCGTACAGTAATTACGGGTGATCCAAATATCTCAGTTGATGAAGTCGGAGTTCCGAAAAGCATAGCTCAAAATTTAACTTTTCCAGAATTGGTGACTCCCTTTAATATTGACTATCTCCAAAAATTAGTAGAAAATGGCCCTTCTACACATCCGGGGGCTAAATACGTAATTAGAGATACTGGTGAAAGAATAGATCTAAAACATATATCAGGCATGACTGGTGGCTTAAGATTACACTACGGTTGGAAAGTTGAACGTCATCTCAATGATGGTGACATCGTTATATTCAATCGTCAGCCATCTTTGCACAAAATGTCAATGAT---
>Diversispora_varaderana_MG459203 
GGAGAAGATGATTTGACACACAAATTATCCGACATCTTGAAGGCAAATCAAAACGTAAAACGTTATGAAGCTGATGGTCATCCACCACACGTTGTAAACGAATTTGAAGCATTATTACAGGT-TCTTAATGAT-----TATAA--TTTCA--------------------------------------------------------------------------------------------------------------A-TTAGTTTAATATCAA--TTGAAG--TTTATACTTAAA-TTTATTATTTAT-----ATGCAAACAGTTTCATTGTGCAACTTATATGGACAATGAAATGGCTGGTCAACCTCAAGCTCTTCAGAAATCTGGTAGACCTTTAAAGTCAATACGTGCGCGTCTCAAGGGTAAAGAAGGGCGTTTACGCGGTAATCTGATGGGAAAGCGTGTAGATTTCTCTGCTCGTACAGTAATTACGGGTGATCCAAATATCTCAGTTGATGAAGTCGGAGTTCCGAAAAGCATAGCTCAAAATTTAACTTTTCCAGAATTGGTGACTCCCTTTAATATTGACTATCTCCAAAAATTAGTAGAAAATGGCCCTTCTACACATCCGGGGGCTAAATACGTAATTAGAGATACTGGTGAAAGAATAGATCTAAAACATATATCAGGCATGACTGGTGGCTTAAGATTACACTACGGTTGGAAAGTTGAACGTCATCTCAATGATGGTGACATCGTTATATTCAATCGTCAGCCATCTTTGCACAAAATGTCAATGAT---
>Diversispora_densissima_MT733211_ A new nucleotide sequence entered manually
----------------------------------------------------TCGTAAAACGTTATGAAGCTGATGGCCATCCACCACACGTTGTAAACGAATTTGAAGCATTGTTACAGGT-TCTTAATGAT-----TATAA--TTTCA--------------------------------------------------------------------------------------------------------------A-TTAGTTTAATATCAA--TTGAAA--ATTATACTTAAA-TTTATCATTTAT-----ATGCAAATAGTTTCATTGTGCAACTTATATGGACAATGAAATGGCTGGTCAACCTCAAGCTCTTCAGAAATCCGGTAGACCTTTAAAGTCAATACGTGCGCGTCTCAAGGGTAAAGAAGGGCGTTTACGCGGTAATCTGATGGGAAAGCGTGTAGATTTCTCTGCTCGTACAGTAATTACGGGTGATCCAAATATTTCAGTTGATGAAGTCGGAGTTCCGAAAAGCATAGCTCAAAATCTGACTTTTCCAGAATTGGTGACTCCCTTTAATATTGACTATCTTCAAAAATTAGTAGAAAATGGCCCTTCTACACATCCGGGGGCTAAATATGTAATTAGAGATACTGGTGAAAGAATTGATCTAAAACATATATCAGGCATGACTGGTGGCTTAAGATTACACTACGGTTGGAAAGTTGAACGTCATCTCAATGATGGTGACATCGTTATATTCAATCGTCAGCCATCTTTGCACAAAA-------------
>Diversispora_densissima_MT733212_ A new nucleotide sequence entered manually
------------------------------------------------------------CGTTATGAAGCTGATGGCCATCCACCACACGTTGTAAACGAATTTGAAGCATTGTTACAGGT-TCTTAATGAT-----TATAA--TTTCA--------------------------------------------------------------------------------------------------------------A-TTAGTTTAATATCAA--TTGAAA--ATTATACTTAAA-TTTATCATTTAT-----ATGCAAATAGTTTCATTGTGCAACTTATATGGACAATGAAATGGCTGGTCAACCTCAAGCTCTTCAGAAATCCGGTAGACCTTTAAAGTCAATACGTGCGCGTCTCAAGGGTAAAGAAGGGCGTTTACGCGGTAATCTGATGGGAAAGCGTGTAGATTTCTCTGCTCGTACAGTAATTACGGGTGATCCAAATATTTCAGTTGATGAAGTCGGAGTTCCGAAAAGCATAGCTCAAAATCTGACTTTTCCAGAATTGGTGACTCCCTTTAATATTGACTATCTTCAAAAATTAGTAGAAAATGGCCCTTCTACACATCCGGGGGCTAAATATGTAATTAGAGATACTGGTGAAAGAATTGATCTAAAACATATATCAGGCATGACTGGTGGCTTAAGATTACACTACGGTTGGAAAGTTGAACGTCATCTCAATGATGGTGACATCGTTATATTCAATCGTCAGCCATCTTTGCACAAAATGT----------
>Diversispora_vistulana_OR669295_ A new nucleotide sequence entered manually
GGTGAAGATGATTTGACTCACAAATTATCCGACATCTTGAAGGCAAATCAAAACGTAAAACGTTATGAAGCTGATGGCCATCCACCACACGTTGTAAACGAATTTGAAGCATTGTTACAGGT-TCTTAATGAT-----TATAA--TTTCA--------------------------------------------------------------------------------------------------------------A-TTAGTTTAATATCAA--TTGAAA--ATTATACTTAAA-TTTATCATTTAT-----ATGCAAATAGTTTCATTGTGCAACTTATATGGACAATGAAATGGCTGGTCAACCTCAAGCTCTTCAGAAATCCGGTAGACCTTTAAAGTCAATACGTGCGCGTCTCAAGGGTAAAGAAGGGCGTTTACGCGGCAATCTGATGGGAAAGCGTGTAGATTTCTCTGCTCGTACAGTAATTACGGGTGATCCAAATATTTCAGTTGATGAAGTCGGAGTTCCGAAAAGCATAGCTCAAAATCTGACTTTTCCAGAATTGGTGACTCCCTTTAATATTGACTATCTTCAAAAATTAGTAGAAAATGGCCCTTCTACACATCCAGGGGCTAAATATGTAATTAGAGATACTGGTGAAAGAATTGATCTAAAACATATATCAGGCATGACTGGTGGCTTAAGATTACACTACGGTTGGAAAGTTGAACGTCGTCTCAATGATGGTGACATCGTTATATTCAATCGTCAGCCATCTTTGCACAAGATGTCGATGATGGG
>Diversispora_vistulana_OR669296_ A new nucleotide sequence entered manually
GGTGAAGATGATTTGACTCACAAATTATCCGACATCTTGAAGGCAAATCAAAACGTAAAACGTTATGAAGCTGATGGCCATCCACCGCACGTTGTAAACGAATTTGAAGCATCGTTACAGGT-TCTTAATGAT-----TATAA--TTTCA--------------------------------------------------------------------------------------------------------------A-TTAGTTTAATATCAA--TTGAAA--ATTATACTTAAA-TTTATCATTTAT-----ATGCAAATAGTTTCACTGTGCAACTTATATGGACAATGAAATGGCTGGTCAACCTCAAGCTCTTCAGAAATCCGGTAGACCTTTAAAGTCAATACGTGCGCGTCTCAAGGGTAAAGAAGGGCATTTACGCGGTAATCTGATGGGAAAGCGTGTAGATTTCTCTGCTCGTACAGTAATTACGGGTGATCCAAATATTTCAGTTGATGAAGTCGGAGTTCCGAAAAGCATAGCTCAAAGTCTGACTTTTCCAGAATTGGTGACTCCCTTTAATATTGACTATCTTCAAAAATTAGTAGAAAATGGCCCTTCTACACATCCAGGGGCTAAATATGTAATTAGAGATACTGGTGAAAGAATTGATCTAAAACATATATCAGGCATGACTGGTGGCTTAAGATTACACTACGGTTGGAAAGTTGAACGTCATCTCAATGATGGTGACATCGTTATATTCAATCGTCAGCCATCTTTGCACAAGATGTCGATGATGGG
>Diversispora_marina_MT733213_ A new nucleotide sequence entered manually
GGAGAAGATGATTTGACACACAAATTATCCGACATCTTGAAGGCAAATCAAAACGTAAAACGTTATGAAGCTGATGGTCATCCACCACACGTTGTAAACGAATTTGAAGCATTGTTACAGGT-TCTTAATGAT-----TATAA--TTTCA--------------------------------------------------------------------------------------------------------------A-TTAGTTTAATATCAA--TTGAAA--ATTATACTTAAA-TTTATTATTTAT-----ATGCAAATAGTTTCATTGTGCAACTTATATGGACAATGAAATGGCTGGTCAACCTCAAGCTCTTCAGAAATCTGGTAGACCTTTAAAGTCAATACGTGCGCGTCTCAAGGGTAAAGAAGGGCGTTTACGCGGTAATCTGATGGGAAAGCGTGTAGATTTCTCTGCTCGTACAGTAATTACGGGTGATCCAAATATTTCAGTTGATGAAGTCGGGGTTCCGAAAAGCATAGCTCAAAATCTGACTTTTCCGGAATTGGTGACTCCCTTTAATATTGACTATCTTCAAAAATTAGTAGAAAATGGCCCTTCTACACATCCGGGGGCTAAATATGTAATTAGAGATACTGGTGAAAGAATTGATCTAAAACATATATCAGGCATGACTGGTGGCTTAAGATTACACTACGGTTGGAAAGTTGAACGTCATCTCAATGATGGTGACATCGTTATATTCAATCGTCAGCCATCTTTGCACAAAATGTCAATGATGGG
>Diversispora_arenaria_MG459186 A new nucleotide sequence entered manually
--AGAAGATGATTTGACACACAAATTGTCCGACATCTTGAAGGCAAATCAAAACGTTAAACGTTATGAAGCTGATGGTCATCCCCCACACGTTGTAAACGAATTTGAAGCATTATTACAGGT-TCTTAATGAT-----TATAA--TTTCA--------------------------------------------------------------------------------------------------------------A-TTAGTTTAATATCAT--TTGAAA--TTTATACTTAAATTTTATTATTTAC-----ATGCAAACAGTTTCATTGTGCAACTTATATGGACAATGAAATGGCTGGTCAACCTCAAGCTCTTCAGAAATCTGGTAGACCTTTAAAGTCAATACGTGCGCGTCTCAAGGGTAAAGAAGGACGTTTACGCGGTAATCTGATGGGAAAGCGTGTAGATTTCTCTGCTCGTACAGTAATTACGGGTGATCCAAATATTTCAGTTGATGAAGTCGGAGTTCCGAAAAGCATAGCTCAAAATTTAACATTTCCAGAATTGGTGACTCCCTTTAATATTGATTATCTTCAAAAATTAGTAGAAAATGGCCCTTCTACACATCCAGGGGCTAAATACGTAATTAGAGATACTGGTGAAAGGATTGATCTAAAACATATATCAGGCATGACTGGTGGCTTAAGATTACACTACGGTTGGAAAGTTGAACGTCATCTCAATGATGGTGACATCGTTATATTCAATCGTCAGCCATCTTTGCACAAAATGTCAATGATGGG
>Diversispora_arenaria_MG459187 A new nucleotide sequence entered manually
GGAGAAGATGATTTGACTCACAAATTGTCCGACATCTTGAAGGCAAATCAAAACGTTAAACGTTATGAAGCTGATGGTCATCCCCCACACGTTGTAAACGAATTTGAAGCATTATTACAGGT-TCTTAATGAT-----TATAA--TTTCA--------------------------------------------------------------------------------------------------------------A-TTAGTTTAATATCAT--TTGAAA--TTTATACTTAAATTTTATTATTTAC-----ATGCAAACAGTTTCATTGTGCAACTTATATGGACAATGAAATGGCTGGTCAACCTCAAGCTCTTCAGAAATCTGGTAGACCTTTAAAGTCAATACGTGCGCGTCTCAAGGGTAAAGAAGGACGTTTACGCGGTAATCTGATGGGAAAGCGTGTAGATTTCTCTGCTCGTACAGTAATTACGGGTGATCCAAATATTTCAGTTGATGAAGTCGGAGTTCCGAAAAGCATAGCTCAAAATTTAACATTTCCAGAATTGGTGACTCCCTTTAATATTGATTATCTTCAAAAATTAGTAGAAAATGGCCCTTCTACACATCCAGGGGCTAAATACGTAATTAGAGATACTGGTGAAAGGATTGATCTAAAACATATATCAGGCATGACTGGTGGCTTAAGATTACACTACGGTTGGAAAGTTGAACGTCATCTCAATGATGGTGACATCGTTATATTCAATCGTCAGCCATCTTTGCACAAAATGTCAATGATGGG
>Diversispora_jakucsiae_MG459190 
GGAGAAGATGATTTGACACACAAATTGTCCGACATCTTGAAGGCAAATCAAAACGTAAAACGTTATGAAGCTGATGGTCATCCCCCACACGTTGTAAACGAATTTGAAGCATTGTTACAGGT-TCTTAATTAT-----TATAA--TTTCA--------------------------------------------------------------------------------------------------------------A-TTAGTTTAATATCAA--TTGAAA--TTTATACTTAAATTTTATTATTTAC-----ATGCAAACAGTTTCATTGTGCAACTTATATGGACAATGAAATGGCTGGTCAACCTCAAGCTCTTCAGAAATCTGGTAGACCTTTAAAGTCAATACGTGCGCGTCTCAAGGGTAAAGAAGGACGTTTACGCGGTAATCTGATGGGAAAGCGTGTAGATTTCTCTGCTCGTACAGTAATTACGGGTGATCCAAATATTTCAGTTGATGAAGTCGGAGTTCCGAAAAGCATAGCTCAAAATTTAACATTTCCAGAATTGGTGACTCCCTTTAATATTGATTATCTTCAAAAATTAGTAGAAAATGGCCCTTCTACACATCCAGGGGCTAAATACGTAATTAGAGATACTGGTGAAAGGATTGATCTAAAACATATATCAGGCATGACTGGTGGCTTAAGATTACACTACGGTTGGAAAGTTGAACGTCATCTCAATGATGGTGACATCGTTATATTCAATCGTCAGCCATCTTTGCACAAAATGTCAATGATGGG
>Diversispora_jakucsiae_MG459191 
GGAGAAGATGATTTGACTCACAAATTGTCCGACATCTTGAAGGCAAATCAAAACGTAAAACGTTATGAAGCTGATGGTCATCCCCCACACGTTGTAAACGAATTTGAAGCATTGTTACAGGT-TCTTAATTAT-----TATAA--TTTCA--------------------------------------------------------------------------------------------------------------A-TTAGTTTAATATCAA--TTGAAA--TTTATACTTAAATTTTATTATTTAC-----ATGCAAACAGTTTCATTGTGCAACTTATATGGACAATGAAATGGCTGGTCAACCTCAAGCTCTTCAGAAATCTGGTAGACCTTTAAAGTCAATACGTGCGCGTCTCAAGGGTAAAGAAGGACGTTTACGCGGTAATCTGATGGGAAAGCGTGTAGATTTCTCTGCTCGTACAGTAATTACGGGTGATCCAAATATTTCAGTTGATGAAGTCGGAGTTCCGAAAAGCATAGCTCAAAATTTAACATTTCCAGAATTGGTGACTCCCTTTAATATTGATTATCTTCAAAAATTAGTAGAAAATGGCCCTTCTACACATCCAGGGGCTAAATACGTAATTAGAGATACTGGTGAAAGGATTGATCTAAAACATATATCAGGCATGACTGGTGGCTTAAGATTACACTACGGTTGGAAAGTTGAACGTCATCTCAATGATGGTGACATCGTTATATTCAATCGTCAGCCATCTTTGCACAAAATGTCAATGATGG-
>Diversispora_slowinskiensis__MG459198 A new nucleotide sequence entered manually
GGAGAAGATGATTTGACACACAAATTGTCCGACATCTTGAAGGCAAATCAAAACGTAAAACGTTATGAAGCCGATGGTCATCCTCCACACGTTGTAAACGAATTTGAAGCATTGTTACAGGT-TCTTAATGAT-----TATAA--TTTCA--------------------------------------------------------------------------------------------------------------A-TTAGTTTAATATCAA--TTGAAA--TTTATACTTAAA-TTTATTATTTAC-----ATGCAAACAGTTTCATTGTGCAACTTATATGGACAATGAAATGGCTGGTCAACCTCAAGCTCTTCAGAAATCTGGTAGACCTTTAAAGTCAATACGTGCGCGTCTCAAGGGTAAAGAAGGACGTTTACGCGGTAATCTGATGGGAAAGCGCGTAGATTTCTCTGCTCGTACAGTAATTACGGGTGATCCAAATATTTCAGTCGATGAAGTCGGAGTTCCGAAAAGCATAGCTCAAAATTTGACATTTCCAGAATTGGTGACTCCCTTTAATATTGATTATCTTCAAAAATTAGTAGAAAATGGTCCTTCTACACATCCAGGAGCTAAATACGTAATTAGAGATACTGGCGAAAGGATTGATCTAAAACATATATCAGGCATGACTGGTGGCTTAAGATTACACTACGGTTGGAAAGTTGAACGTCATCTCAATGATGGTGACATCGTAATATTCAATCGTCAACCATCTTTGCACAAAATGTCAATGATGGG
>Diversispora_slowinskiensis_MG459197 
GGAGAAGATGATTTGACACACAAATTGTCCGACATCTTGAAGGCAAATCAAAACGTAAAACGTTATGAAGCCGATGGTCATCCTCCACACGTTGTAAACGAATTTGAAGCATTGTTACAGGT-TCTTAATGAT-----TATAA--TTTCA--------------------------------------------------------------------------------------------------------------A-TTAGTTTAATATCAA--TTGAAA--TTTATACTTAAA-TTTATTATTTAC-----ATGCAAACAGTTTCATTGTGCAACTTATATGGACAATGAAATGGCTGGTCAACCTCAAGCTCTTCAGAAATCTGGTAGACCTTTAAAGTCAATACGTGCGCGTCTCAAGGGTAAAGAAGGACGTTTACGCGGTAATCTGATGGGAAAGCGCGTAGATTTCTCTGCTCGTACAGTAATTACGGGTGATCCAAATATTTCAGTCGATGAAGTCGGAGTTCCGAAAAGCATAGCTCAAAATTTGACATTTCCAGAATTGGTGACTCCCTTTAATATTGATTATCTTCAAAAATTAGTAGAAAATGGTCCTTCTACACATCCAGGAGCTAAATACGTAATTAGAGATACTGGCGAAAGGATTGATCTAAAACATATATCAGGCATGACTGGTGGCTTAAGATTACACTACGGTTGGAAAGTTGAACGTCATCTCAATGATGGTGACATCGTAATATTCAATCGTCAACCATCTTTGCACAAAATGTCAATGATGGG
>Diversispora_epigaea_HG315981 A new nucleotide sequence entered manually
GGTGAAGATGATTTGACTCATAAATTGTCCGATATCTTGAAGGCAAATCAAAACGTAAAACGTTACGAAGCTGATGGTCATCCTCCACATGTTGTAAACGAATTTGAAGCATTGTTACAGGT-TCTTAATAAT-----TATAA--TTTCA--------------------------------------------------------------------------------------------------------------A-TTATTTTAATATCAA--TTGAAA--TTTATACTTAAA-TTTATTATTTAC-----ATGCAAACAGTTTCATTGTGCAACTTATATGGACAATGAAATGGCTGGTCAACCTCAAGCTCTTCAGAAATCTGGTAGACCTTTAAAGTCAATACGTGCGCGTCTCAAGGGTAAAGAAGGACGTTTACGCGGTAATCTGATGGGAAAGCGTGTAGATTTCTCTGCTCGTACAGTAATTACGGGTGATCCAAATATTTCAGTTGATGAAGTCGGAGTTCCGAAAAGCATAGCTCAAAATTTGACTTTTCCAGAATTGGTGACTCCCTTTAACATTGATTATCTTCAAAAATTAGTAGAAAATGGCCCTTCTACACATCCAGGAGCTAAATACGTAATTAGAGATACTGGTGAAAGGATTGATCTAAAACATATTTCAGGTATGACTGGTGGTTTAAGATTACATTACGGTTGGAAAGTTGAACGTCATCTCAATGATGGTGACATCGTTATATTCAATCGTCAGCCATCTTTG--------------------
>Diversispora_sporocarpia_MK036774 
--------------GACACATAAATTGTCCGACATCTTGAAGGCAAATCAAAACGTAAAACGTTACGAAGCTGATGGTCATCCCCCACACGTTGTAAACGAATTTGAAGCATTGTTACAGGT-TCTTAATAAT-----TATAA--TTTCA--------------------------------------------------------------------------------------------------------------A-TTAGTTTAATATCAA--TTGAAA--TTTATACTTAAA-TTTATTATTTAC-----ATGCAAACAGTTTCATTGTGCAACTTATATGGACAATGAAATGGCTGGTCAACCTCAAGCTCTTCAGAAATCTGGTAGACCTTTAAAGTCAATACGTGCGCGTCTCAAGGGTAAAGAAGGACGTTTACGCGGTAATCTGATGGGAAAGCGTGTAGATTTCTCTGCTCGTACAGTAATTACGGGTGATCCGAATATTTCAGTTGATGAAGTCGGAGTTCCGAAAAGCATAGCTCAAAATTTGACTTTTCCAGAATTGGTGACTCCCTTTAATATCGATTATCTTCAAAAATTAGTAGAAAATGGCCCTTCTACACATCCAGGAGCTAAATACGTAATTAGAGATACTGGTGAAAGGATTGATCTAAAACATATTTCAGGCATGACTGGTGGTTTAAGATTACATTACGGTTGGAAAGTTGAACGTCATCTCAATGATGGTGACATC-----------------------------------------------
>Diversispora_clara_MG459184_ A new nucleotide sequence entered manually
GGAGAAGATGATTTGACACACAAATTGTCCGACATCTTGAAGGCAAATCAAAACGTAAAACGTTATGAAGCTGATGGTCATCCCCCACACGTTGTAAACGAATTTGAAGCATTGTTACAGGT-TCTTAATGAT-----TATAA--TTTCA--------------------------------------------------------------------------------------------------------------A-TTAGTTTAATATCAA--TTGAAATTTTTTTACTTAAA-TTTATTATTTAC-----ATACAAATAGTTTCATTGTGCAACTTATATGGACAATGAAATGGCTGGTCAACCTCAAGCTCTTCAGAAATCTGGTAGACCTTTAAAGTCAATACGTGCGCGTCTCAAGGGTAAAGAAGGACGTTTACGCGGTAACCTGATGGGAAAGCGTGTAGATTTCTCTGCTCGTACAGTAATTACGGGTGATCCAAATATTTCAGTTGATGAAGTCGGAGTTCCGAAAAGCATAGCTCAAAATTTGACTTTTCCAGAATTGGTGACTCCCTTTAATATTGATTATCTTCAAAAATTAGTAGAAAATGGTCCTTCTACACATCCAGGGGCTAAATACGTCATTAGCGATACTGGTGAAAGGATTGATCTAAAACATATATCAGGCATGACTGGTGGCTTAAGATTACATTACGGTTGGAAAGTTGAACGTCATCTCAATGATGGTGACATCGTTATATTCAATCGTCAGCCATCTTTGCATAAAATGTCAATGATGGG
>Diversispora_clara_MG459185 A new nucleotide sequence entered manually
GGAGAAGATGATTTGACTCACAAATTGTCCGACATCTTGAAGGCAAATCAAAACGTAAAACGTTATGAAGCTGATGGTCATCCCCCACACGTTGTAAACGAATTTGAAGCATTGTTACAGGT-TCTTAATGAT-----TATAA--TTTCA--------------------------------------------------------------------------------------------------------------A-TTAGTTTAATATCAA--TTGAAATTTTTTTACTTAAA-TTTATTATTTAC-----ATACAAATAGTTTCATTGTGCAACTTATATGGACAATGAAATGGCTGGTCAACCTCAAGCTCTTCAGAAATCTGGTAGACCTTTAAAGTCAATACGTGCGCGTCTCAAGGGTAAAGAAGGACGTTTACGCGGTAACCTGATGGGAAAGCGTGTAGATTTCTCTGCTCGTACAGTAATTACGGGTGATCCAAATATTTCAGTTGATGAAGTCGGAGTTCCGAAAAGCATAGCTCAAAATTTGACTTTTCCAGAATTGGTGACTCCCTTTAATATTGATTATCTTCAAAAATTAGTAGAAAATGGTCCTTCTACACATCCAGGGGCTAAATACGTAATTAGAGATACTGGTGAAAGGATTGATCTAAAACATATATCAGGCATGACTGGTGGCTTAAGATTACATTACGGTTGGAAAGTTGAACGTCATCTCAATGATGGTGACATCGTTATATTCAATCGTCAGCCATCTTTGCATAAAATGTCAATGATGGG
>Diversispora_peloponnesiaca_OL690409_ A new nucleotide sequence entered manually
GGTGAAGATGATTTGACTCACAAATTGTCCGACATCTTGAAGGCAAATCAAAACGTAAAACGTTATGAAGCTGATGGTCATCCCCCACACGTTGTAAACGAATTTGAAGCATTGTTACAGGT-TCTTAATGAT-----TATAA--TTTCA--------------------------------------------------------------------------------------------------------------A-TTAGTTTAATATCAA--TTGAAATTTTTTTACTTAAA-TTTATTATTTAC-----ATACAAATAGTTTCATTGCGCAGCTTATATGGACAATGAAATGGCTGGTCAACCTCAAGCTCTTCAGAAATCTGGTAGACCTTTAAAGTCAATACGTGCGCGTCTCAAGGGTAAAGAAGGACGTTTACGCGGTAACCTGATGGGAAAGCGTGTAGATTTCTCTGCTCGTACAGTAATTACGGGTGATCCAAATATTTCAGTTGATGAAGTCGGAGTTCCGAAAAGCATAGCCCAAAATTTGACTTTTCCAGAATTGGTGACTCCCTTTAATATTGATTATCTTCAAAAATTAGTAGAAAATGGTCCTTCTACACATCCAGGGGCTAAATACGTAATTAGAGATACTGGTGAAAGGATTGATCTAAAACATATATCAGGCATGACTGGTGGCTTAAGATTACATTACGGTTGGAAAGTTGAACGTCATCTCAATGATGGTGACATCGTTATATTCAATCGTCAGCCATTTTTGCATAAGATGTCGATGATGGG
>Diversispora_peloponnesiaca_OL690410_ A new nucleotide sequence entered manually
GGTGAAGATGATTTGACTCACAAATTGTCCGACATCTTGAAGGCAAATCAAAACGTAAAACGTTATGAAGCTGATGGTCATCCCCCACACGTTGTAAACGAATTTGAAGCATTGTTACAGGT-TCTTAATGAT-----TATAA--TTTCA--------------------------------------------------------------------------------------------------------------A-TTAGTTTAATATCAA--TTGAAATTTTTTTACTTAAA-TTTATTATTTAC-----ATACAAATAGTTTCATTGTGCAACTTATATGGACAATGAAATGGCTGGTCAACCTCGAGCTCTTCAGAAATCTGGTAGACCTTTAAAGTCAATACGTGCGCGTCTCAAGGGTAAAGAAGGACGTTTACGCGGTAACCTGATGGGAAAGCGTGTAGATTTCTCTGCTCGTACAGTAATTACGGGTGATCCAAATATTTCAGTTGATGAAGTCGGAGTTCCGAAAAGCATAGCTCAAAATTTGACTTTTCCANAATTGGTGACTCCCTTTAATATTGATTATCTTCAAAAATTAGTAGAAAATGGTCCTTCTACACATCCAGGGGCTAAATACGTAGTTAGAGATACTGGTGAAAGGATTGATCTAAAACACATATCAGGCATGACTGGTGGCTTAAGATTACATTACGGTTGGAAAGTTGAACGTCATCTCAATGATGGTGACATCGTTATACTCAATCGTCAGCCACCTTTGCACAAGATGTCGATGATGGG
>Diversispora_sabulosa_MG459182 
GGAGAAGATGATTTGACACACAAATTGTCCGACATCTTGAAAGCAAATCAAAATGTAAAACGTTATGAAGCTGATGGTCATCCTCCACACGTTGTAAACGAATTTGAAGCATTGTTACAGGT-TCTTAATGAT-----TATAAT-TTTTA--------------------------------------------------------------------------------------------------------------A-TTAGTTTAATATCAA--TTGAAA--TCTATACTTAAA-TTTATTATTTAT-----ATACAAACAGTTTCATTGTGCAACTTATATGGACAATGAAATGGCTGGTCAACCTCAAGCTCTTCAGAAATCTGGTAGACCTTTAAAGTCAATACGTGCGCGTCTCAAGGGTAAAGAAGGGCGTTTACGTGGTAATCTGATGGGAAAACGTGTAGATTTCTCTGCTCGTACAGTAATTACGGGTGATCCAAATATTTCAGTCGATGAAGTCGGAGTTCCGAAAAGCATAGCTCAAAATTTGACTTTTCCGGAATTGGTAACTCCCTTTAATATTGACTATCTTCAAAAATTAGTAGAAAATGGCCCTTCTACACATCCAGGGGCTAAATACGTAATTAGAGATACTGGTGAAAGGATTGATCTAAAACATATATCAGGCATGACTGGTGGATTAAGATTACACTACGGTTGGAAGGTTGAACGTCATCTTAATGATGGTGACATCGTTATATTCAATCGTCAGCCATCTTTGCACAAAATGTCAATGATGGG
>Diversispora_sabulosa_MG459183_ A new nucleotide sequence entered manually
GGAGAAGATGATTTGACACACAAATTGTCCGACATCTTGAAAGCAAATCAAAATGTAAAACGTTATGAAGCTGATGGTCATCCTCCACACGTTGTAAACGAATTTGAAGCATTGTTACAGGT-TCTTAATGAT-----TATAAT-TTTTA--------------------------------------------------------------------------------------------------------------A-TTAGTTTAATATCAA--TTGAAA--TCTATACTTAAA-TTTATTATTTAT-----ATACAAACAGTTTCATTGTGCAACTTATATGGACAATGAAATGGCTGGTCAACCTCAAGCTCTTCAGAAATCTGGTAGACCTTTAAAGTCAATACGTGCGCGTCTCAAGGGTAAAGAAGGGCGTTTACGTGGTAATCTGATGGGAAAACGTGTAGATTTCTCTGCTCGTACAGTAATTACGGGTGATCCAAATATTTCAGTCGATGAAGTCGGAGTTCCGAAAAGCATAGCTCAAAATTTGACTTTTCCGGAATTGGTAACTCCCTTTAATATTGACTATCTTCAAAAATTAGTAGAAAATGGCCCTTCTACACATCCAGGGGCTAAATACGTAATTAGAGATACTGGTGAAAGGATTGATCTAAAACATATATCAGGCATGACTGGTGGATTAAGATTACACTACGGTTGGAAGGTTGAACGTCATCTTAATGATGGTGACATCGTTATATTCAATCGTCAGCCATCTTTGCATAAAATGTCAATGATGGG
>Diversispora_aurantia_OL690407_ A new nucleotide sequence entered manually
GGTGAAGATGATTTGACTCACAAATTATCCGACATCTTGAAGGCAAATCAAAACGTAAAACGTTATGAAGCTGATGGTCATCCCCCACACGTTGTAAACGAATTTGAAGCATTGTTACAGGT-TCTTAATGGT-----TATAA---TTCA--------------------------------------------------------------------------------------------------------------A-TTAGTTTATTATCAA--TTAAGA--TTTATACTTAAA-TTTATTATTTAT-----ATGCAAACAGTTTCATTGTGCAACTTATATGGACAATGAAATGGCCGGTCAACCACAAGCTCTTCAGAAATCTGGTAGACCTTTAAAGTCAATACGTGCGCGTCTCAAGGGTAAAGAAGGACGTTTACGTGGTAATCTGATGGGAAAGCGTGTAGATTTCTCTGCTCGTACAGTAATTACGGGCGATCCAAATATTTCAGTTGATGAAGTCGGAGTTCCGAAAAGCATAGCTCAAAATTTGACTTTTCCAGAATTGGTGACTCCCTTTAATATTGACTATCTTCAAAAATTAGTAGAAAATGGCCCTTCTACACATCCAGGGGCTAAATATGTAATTAGAGATACTGGTGAAAGGATTGACCTAAAACATATATCAGGCATGACTGGTGGATTAAGATTACACTACGGTTGGAAAGTTGAACGTCATCTCAATGATGGTGACATCGTTATATTCAATCGTCAGCCATCTTTGCACAAGATGTCGATGATGGG
>Diversispora_aurantia_OL690408_ A new nucleotide sequence entered manually
GGTGAAGATGATTTGACTCACAAATTATCCGACATCTTGAAGGCAAATCAAAACGTAAAACGTTATGAAGCTGATGGTCATCCCCCACACGTTGTAAACGAATTTGAAGCATTGTTACAGGT-TCTTAATGGT-----TATAA---TTCA--------------------------------------------------------------------------------------------------------------A-TTAGTTTATTATCAA--TTAAAA--TTTATACTTAAA-TTTATTATTTAT-----ATGCAAACAGTTTCATTGTGCAACTTATATGGACAATGAAATGGCCGGTCAACCACAAGCTCTTCAGAAATCTGGTAGACCTTTAAAGTCAATACGTGCGCGTCTCAAGGGTAAAGAAGGACGTTTACGTGGTAATCTGATGGGAAAGCGTGTAGATTTCTCTGCTCGTACAGTAATTACGGGCGATCCAAATATTTCAGTTGATGAAGTCGGAGTTCCGAAAAGCATAGCTCAAAATTTGACTTTTCCAGAATTGGTGACTCCCTTTAATATTGACTATCTTCAAAAATTAGTAGAAAATGGCCCTTCTACACATCCAGGGGCTAAATATGTAATTAGAGATACTGGTGAAAGGATTGACCTAAAACATATATCAGGCATGACTGGTGGATTAAGATTACACTACGGTTGGGAAGTTGAACGTCATCTCAATGATGGTGACATCGTTATATTCAATCGTCAGCCATCTTTGCACAAGATGTCGATGATGGG
>Diversispora_spurca_OL690411_ A new nucleotide sequence entered manually
GGTGAAGATGATTTGACTCACAAATTGTCCGACATCTTGAAGGCCAATCAAAACGTAAAACGTTATGAAGCTGATGGTCATCCCCCACATGTTGTAAACGAATTTGAAGCATTGTTACAGGT-TCTTAATGAT-----TATAA--TTTCA--------------------------------------------------------------------------------------------------------------A-TTAGTTTATTATCAA--TTAAAA--TTTTATACTTAA-ATTATTATTTGT-----ATGCAAACAGTTTCATTGTGCAACTTATATGGACAATGAAATGGCTGGTCAACCGCAAGCCCTTCAGAAATCTGGTAGACCTTTAAAGTCAATACGTGCGCGTCTCAAGGGTAAAGAAGGACGTTTACGTGGTAATCTGATGGGAAAGCGTGTAGATTTCTCTGCTCGTACAGTAATTACGGGGGATCCTAACATTTCAGTTGATGAAGTCGGAGTTCCGAAAAGCATAGCTCAAAATTTGACTTTTCCAGAATTGGTGACTCCCTTCAATATTGACTATCTTCAAAAATTAGTAGAAAATGGCCCTTCTACACATCCAGGGGCTAAATATGTAATTAGAGATACTGGTGAAAGGATTGACCTAAAACATATATCAGGCATGACTGGTGGATTAAGATTACACTACGGTTGGAAAGTTGAACGTCATCTCAATGATGGTGACATCGTTATATTCAATCGTCAGCCATCTTTGCACAAGATGTCGATGATGGG
>Diversispora_spurca_OL690412_ A new nucleotide sequence entered manually
GGTGAAGATGATTTGACTCACAAATTGTCCGACATCTTGAAGGCCAATCAAAACGTAAAACGTTATGAAGCTGATGGTCATCCCCCACATGTTGTAAACGAATTTGAAGCATTGTTACAGGT-TCTTAATGAT-----TATAA--TTTCA--------------------------------------------------------------------------------------------------------------A-TTAGTTTATTATCAA--TTAAAA--TTTTATACTTAA-ATTATTATTTGT-----ATGCAAACAGTTTCATTGTGCAACTTATATGGACAATGAAATGGCTGGTCAACCGCAAGCCCTTCAGAAATCTGGTAGACCTTTAAAGTCAATACGTGCGCGTCTCAAGGGTAAAGAAGGACGTTTACGTGGTAATCTGATGGGAAAGCGTGTAGATTTCTCTGCTCGTACAGTAATTACGGGGGATCCTAATATTTCAGTTGATGAAGTCGGAGTTCCGAAAAGCATAGCTCAAAATTTGACTTTTCCAGAATTGGTGACTCCCTTCAATATTGACTATCTTCAAAAATTAGTAGAAAATGGCCCTTCTACACATCCAGGGGCTAAATATGTAATTAGAGATACTGGTGAAAGGATTGACCTAAAACATATATCAGGCATGACTGGTGGATTAAGATTACACTACGGTTGGAAAGTTGAACGTCATCTCAATGATGGTGACATCGTTATATTCAATCGTCAGCCATCTTTGCACAAGATGTCGATGATGGG
>Diversispora_gibbosa_MG459188 
GGAGAAGATGATTTGACACACAAATTGTCTGACATTTTGAAGGCCAATCAAAACGTAAAGCGTTATGAAGCTGATGGTCATCCCCCACACGTTGTAAATGAATTTGAAGCATTGTTACAGGT-TCTTAATAATAATTATATAA--TTTCA--------------------------------------------------------------------------------------------------------------ATTTAATATAATATCAA--TTGAAA--TTTATACTTAAA-TTTATTATTTACTTGCAATGCAAACAGTTTCATTGTGCTACTTATATGGACAATGAAATGGCTGGTCAACCTCAAGCTCTTCAGAAATCTGGTAGACCTTTAAAATCAATACGTGCGCGTCTCAAGGGTAAAGAAGGTCGTTTACGCGGTAATCTGATGGGAAAACGTGTGGATTTCTCTGCTCGTACAGTAATTACTGGTGATCCAAACATTTCAGTTGATGAAGTCGGAGTTCCGAAAAGCATAGCTCAAAACTTGACTTTTCCAGAATTGGTGACCCCCTTTAATATTGACTATCTTCAAAAATTAGTAGAAAATGGCCCTTCTACACATCCTGGGGCTAAATACGTAATTAGAGATACCGGTGAAAGGATTGATTTAAAACATATATCAGGCATGACTGGTGGTTTAAGATTACACTACGGTTGGAAAGTTGAGCGTCATCTCAATGATGGTGACATCGTTATATTCAATCGTCAGCCATCTTTGCACAAAATGTCAATGATGGG
>Diversispora_gibbosa_MG459189 
GGAGAAGATGATTTGACACACAAATTGTCTGACATTTTGAAGGCCAATCAAAACGTAAAGCGTTATGAAGCTGATGGTCATCCCCCACACGTTGTAAATGAATTTGAAGCATTGTTACAGGT-TCTTAATAATAATTATATAA--TTTCA--------------------------------------------------------------------------------------------------------------ATTTAATATAATATCAA--TTGAAA--TTTATACTTAAA-TTTATTATTTACTTGCAATGCAAACAGTTTCATTGTGCTACTTATATGGACAATGAAATGGCTGGTCAACCTCAAGCTCTTCAGAAATCTGGTAGACCTTTAAAATCAATACGTGCGCGTCTCAAGGGTAAAGAAGGTCGTTTACGCGGTAATCTGATGGGAAAACGTGTGGATTTCTCTGCTCGTACAGTAATTACTGGTGATCCAAACATTTCAGTTGATGAAGTCGGAGTTCCGAAAAGCATAGCTCAAAACTTGACTTTTCCAGAATTGGTGACCCCCTTTAATATTGACTATCTTCAAAAATTAGTAGAAAATGGCCCTTCTACACATCCTGGGGCTAAATACGTAATTAGAGATACCGGTGAAAGGATTGATTTAAAACATATATCAGGCATGACTGGTGGTTTAAGATTACACTACGGTTGGAAAGTTGAGCGTCATCTCAATGATGGTGACATCGTTATATTCAATCGTCAGCCATCTTTGCACAAAATGTCAATGATGGG
>Diversispora_peridiata_MG459195_ A new nucleotide sequence entered manually
GGAGAAGATGATTTGACACACAAATTGTCCGACATTTTGAAGGCCAATCAAAACGTAAAGCGTTATGAAGCTGATGGTCATCCCCCACACGTTGTAAATGAATTTGAAGCATTGTTACAGGT-TCTTAATAATAATTATATAA--TTTCA--------------------------------------------------------------------------------------------------------------ATTTAATATAATATCAA--TTGAAA--TTTATACTTAAA-TTTATTATTTACTTGCAATGCAAACAGTTTCATTGTGCTACTTATATGGACAATGAAATGGCTGGTCAACCTCAAGCTCTTCAGAAATCTGGTAGACCTTTAAAATCAATACGTGCACGTCTCAAGGGTAAAGAAGGTCGTTTACGCGGTAATCTGATGGGAAAACGTGTGGATTTCTCTGCTCGTACAGTAATTACCGGTGATCCAAACATTTCAGTTGATGAAGTCGGAGTTCCGAAAAGCATAGCTCAAAACTTGACTTTTCCAGAATTGGTGACCCCCTTTAATATTGACTATCTTCAAAAATTAGTAGAAAATGGCCCTTCTACACATCCTGGGGCTAAATACGTAATTAGAGATACCGGTGAAAGGATTGATTTAAAACATATATCAGGCATGACTGGTGGTTTAAGATTACACTACGGTTGGAAAGTTGAGCGTCATCTCAATGATGGTGACATCGTTATATTCAATCGTCAGCCATCTTTGCACAAAATGTCAATGATGGG
>Diversispora_peridiata_MG459196_ A new nucleotide sequence entered manually
------------------------TTGTCCGACATTTTGAAGGCCAATCAAAACGTAAAGCGTTATGAAGCTGATGGTCATCCCCCACACGTTGTAAATGAATTTGAAGCATTGTTACAGGT-TCTTAATAATAATTATATAA--TTTCA--------------------------------------------------------------------------------------------------------------ATTTAATATAATATCAA--TTGAAA--TTTATACTTAAA-TTTATTATTTACTTGCAATGCAAACAGTTTCATTGTGCTACTTATATGGACAATGAAATGGCTGGTCAACCTCAAGCTCTTCACAAATCTGGTAGACCTTTAAAATCAATACGTGCACGTCTCAAGGGTAAAGAAGGTCGTTTACGCGGTAATCTGATGGGAAAACGTGTGGATTTCTCTGCTCCTACAGTAATTACCGGTGATCCAAACATTTCAGTTGATGAAGTCGGAGTTCCGAAAAGCATAGCTCAAAACTTGACTTTTCCAGAATTGGTGACCCCCTTTAATATTGACTATCTTCAAAAATTAGTAGAAAATGGCCCTTCTACACATCCTGGGGCTAAATACGTAATTAGAGATACCGGTGAAAGGATTGATTTAAAACATATATCAGGCATGACTGGTGGTTTAAGATTACACTACGGTTGGAAAGTTGAGCGTCATCTCAATGATGGTGACATCGTTATATTCAATCGTCAGCCATCTTTGCACAAAATGTCAATGATGGG
>Diversispora_trimurales_MG459200 A new nucleotide sequence entered manually
GGAGAAGATGATTTGACTCACAAATTGTCCGACATTTTGAAGGCCAATCAAAACGTAAAGCGTTATGAAGCTGATGGTCATCCCCCACACGTTGTAAATGAATTTGAAGCATTGTTACAGGT-TCTTAATAATAATTATATAA--TTTCA--------------------------------------------------------------------------------------------------------------A-TTAATTTAATATCAA--TTGAAA--TTTATACTTAAA-TTTATTATTTACTTGCAATGCAAACAGTTTCATTGTGCTACTTATATGGACAATGAAATGGCTGGTCAACCTCAAGCTCTTCAGAAATCTGGTAGACCTTTAAAATCAATACGCGCACGTCTCAAGGGTAAAGAAGGACGTTTACGCGGTAATCTGATGGGAAAACGTGTAGATTTCTCTGCTCGTACAGTAATTACCGGTGATCCAAATATTTCAGTTGATGAAGTCGGAGTTCCGAAAAGCATAGCTCAAAACTTGACCTTTCCAGAATTGGTGACCCCCTTTAATATTGACTATCTTCAAAAATTAGTAGAAAATGGTCCTTCTACACATCCTGGGGCTAAATACGTAATTAGAGATACTGGCGAAAGGATTGATTTAAAACATATATCAGGCATGACTGGTGGCTTAAGATTACACTACGGTTGGAAAGTTGAGCGTCATCTCAATGATGGTGACATCGTTATATTCAATCGTCAGCCATCTTTGCACAAAATGTCAATGATGGG
>Diversispora_trimurales_MG459199 
GGAGAAGATGATTTGACTCACAAATTGTCCGACATTTTGAAGGCCAATCAAAACGTAAAGCGTTATGAAGCTGATGGTCATCCCCCACACGTTGTAAATGAATTTGAAGCATTGTTACAGGT-TCTTAATAATAATTATATAA--TTTCA--------------------------------------------------------------------------------------------------------------A-TTAATTTAATATCAA--TTGAAA--TTTATACTTAAA-TTTATTATTTACTTGCAATGCAAACAGTTTCATTGTGCTACTTATATGGACAATGAAATGGCTGGTCAACCTCAAGCTCTTCAGAAATCTGGTAGACCTTTAAAATCAATACGCGCACGTCTCAAGGGTAAAGAAGGACGTTTACGCGGTAATCTGATGGGAAAACGTGTAGATTTCTCTGCTCGTACAGTAATTACCGGTGATCCAAATATTTCAGTTGATGAAGTCGGAGTTCCGAAAAGCATAGCTCAAAACTTGACCTTTCCAGAATTGGTGACCCCCTTTAATATTGACTATCTTCAAAAATTAGTAGAAAATGGTCCTTCTACACATCCTGGGGCTAAATACGTAATTAGAGATACTGGCGAAAGGATTGATTTAAAACATATATCAGGCATGACTGGTGGCTTAAGATTACACTACGGTTGGAAAGTTGAGCGTCATCTCAATGATGGTGACATCGTTATATTCAATCGTCAGCCATCTTTGCACAAAATGTCAATGATGGG
>Diversispora_trimurales_MG459201 
GGAGAAGATGATTTGACACACAAATTGTCCGACATTTTGAAGGCCAATCAAAACGTAAAGCGTTATGAAGCTGATGGTCATCCCCCACACGTTGTAAATGAATTTGAAGCATTGTTACAGGT-TCTTAATAATAATTATATAA--TTTCA--------------------------------------------------------------------------------------------------------------A-TTAATTTAATATCAA--TTGAAA--TTTATACTTAAA-TTTATTATTTACTTGCAATGCAAACAGTTTCATTGTGCTACTTATATGGACAATGAAATGGCTGGTCAACCTCAAGCTCTTCAGAAATCTGGTAGACCTTTAAAATCAATACGCGCACGTCTCAAGGGTAAAGAAGGACGTTTACGCGGTAATCTGATGGGAAAACGTGTAGATTTCTCTGCTCGTACAGTAATTACCGGTGATCCAAATATTTCAGTTGATGAAGTCGGAGTTCCGAAAAGCATAGCTCAAAACTTGACCTTTCCAGAATTGGTGACCCCCTTTAATATTGACTATCTTCAAAAATTAGTAGAAAATGGTCCTTCTACACATCCTGGGGCTAAATACGTAATTAGAGATACTGGCGAAAGGATTGATTTAAAACATATATCAGGCATGACTGGTGGCTTAAGATTACACTACGGTTGGAAAGTTGAGCGTCATCTCAATGATGGTGACATCGTTATATTCAATCGTCAGCCATCTTTGCACAAAATGTCAATGATGGG
>Sacculospora_baltica_MG459204_ A new nucleotide sequence entered manually
GGAGAAGATGATTTGACACACAAATTGTCTGATATTTTGAAGGCAAATCAAAACGTAAAACGTTATGAAGCTGATGGTCATCCCCCGCATGTTGTCAATGAATATGAATCTTTATTACAGGT-TCGTTATTAA-----TGCTGTATTTTA--------------------------------------------------------------------------------------------------------------A-TTGTCTTGGAATTAG--TTACAT--------TTAAAA-CTTTTTTATTAC-----GCGTGAATAGTTTCATTGTGCTACCTATATGGACAATGAAATGGCCGGTCAACCTCAAGCTCTTCAGAAATCTGGCAGACCCCTAAAGTCAATACGTGCACGCCTCAAGGGTAAAGAAGGACGCTTACGTGGAAATCTTATGGGAAAACGTGTGGATTTTTCCGCACGTACAGTCATCACGGGTGATCCAAATATTTCAGTTGATCAAGTTGGTGTTCCGAAAAGTATAGCTCAAAATTTGACCTTTCCAGAGTTGGTTACTCCTTTCAATATTGACAATCTTCAGAGATTAGTGGAAAATGGACCTTCCACACATCCTGGGGCCAAATACGTAATTAGGGATACCGGTGAAAGAATTGATCTTAAGCACATTTCAGGGATGAGTGGGGGTTTGAGATTGCAATTCGGCTGGAAAGTTGAACGCCACCTCAATGACGGAGATATCGTTATATTTAATCGTCAACCATCTTTGCACAAAATGTCAATGATGGG
>Sacculospora_baltica_MG459205 A new nucleotide sequence entered manually
GGAGAAGATGATTTGACACACAAATTGTCTGATATTTTGAAGGCAAATCAAAACGTAAAACGTTATGAAGCTGATGGTCATCCCCCGCATGTTGTCAATGAATATGAATCTTTATTACAGGT-TCGTTATTAA-----TGCTGTATTTTA--------------------------------------------------------------------------------------------------------------A-TTGTCTTGGAATTAG--TTACAT--------TTAAAA-CTTTTTTATTAC-----GCGTGAATAGTTTCATTGTGCTACCTATATGGACAATGAAATGGCCGGTCAACCTCAAGCTCTTCAGAAATCTGGCAGACCCCTAAAGTCAATACGTGCACGCCTCAAGGGTAAAGAAGGACGCTTACGTGGAAATCTTATGGGAAAACGTGTGGATTTTTCCGCACGTACAGTCATCACGGGTGATCCAAATATTTCAGTTGATCAAGTTGGTGTTCCGAAAAGTATAGCTCAAAATTTGACCTTTCCAGAGTTGGTTACTCCTTTCAATATTGACAATCTTCAGAGATTAGTGGAAAATGGACCTTCCACACATCCTGGGGCCAAATACGTAATTAGGGATACCGGTGAAAGAATTGATCTTAAGCACATTTCAGGGATGAGTGGGGGTTTGAGATTGCAATTCGGCTGGAAAGTTGAACGCCACCTCAATGACGGAGATATCGTTATATTTAATCGTCAACCATCTTTGCACAAAATGTCAATGATGGG
>Desertispora_omaniana_MG459192_ A new nucleotide sequence entered manually
GGAGAAGATGATTTGACACACAAATTGTCGGACATTTTGAAGGCCAATCAAAACGTAAAACGTTATGAAGCTGATGGTCATCCCCCACACGTCGTAAACGAATTTGAGGCTTTGTTACAGGTATCTTGACTCC-----TTCTCTCTTTCTCTCTTCTCTTCCCTCTCTCTTCTCTTCCTCTTCCTTCTTCCCTCTTTCTTCTTCTTCCCTCTCTCTTCCTCT-CCCCCCCCCTTCCCCCTTCCCTGACCATTTTCAATC-A-TCAAATTCACTCATG--TTTTCA--TTATTACTTATT-CATATCACGCGG-----GAAAAATCAGTTTCATTGTGCAACTTATATGGACAATGAAATGGCCGGTCAACCTCAAGCCCTTCAGAAATCCGGTAGACCTTTAAAGTCAATACGTGCGCGACTTAAGGGTAAGGAAGGTCGGTTACGTGGGAACTTGATGGGGAAGCGAGTAGATTTCTCCGCCCGTACAGTTATCACGGGGGACCCAAATATTTCAGTTGATGAGGTAGGGGTACCGAAGAGCATAGCTCAAAACTTGACCTTCCCGGAATTGGTGACCCCCTTCAACATTGATTACCTTCAAAGGTTGGTGGAGAATGGTCCCTCCACCCACCCCGGAGCCAAGTACGTGATTAGGGATACCGGTGAAAGGATCGACCTTAAACATATTTCCGGTATGACCGGTGGGTTAAGGTTACACTACGGTTGGAAGGTTGAACGTCACCTCGTCGACGGTGACATCGTCATATTCAATCGTCAACCATCTCTACACAAAATGTCAATGATGGG
>Desertispora_omaniana_MG459193_ A new nucleotide sequence entered manually
GGAGAAGATGATTTGACACACAAATTGTCGGACATTTTGAAGGCCAATCAAAACGTAAAACGTTATGAAGCTGATGGTCATCCCCCACACGTCGTAAACGAATTTGAGGCTTTGTTACAGGTATCTTGACTCC-----TTCTCTCTTTCTCTCTTCTCTTCCCTCTCTCTTCTCTTCCTCTTCCCTCTTCCCTCTCTCTTCCTCTTCCCTCTCTCTTCCTCTCCCCCCCCCCTTCCCCCTTCCCTGACCATTTTCAATC-A-TCAAATTCACTCATG--TTTTCA--TTATTACTTATT-CATATCACGCGG-----GAAAAATCAGTTTCATTGTGCAACTTATATGGACAATGAAATGGCCGGTCAACCTCAAGCCCTTCAGAAATCCGGTAGACCTTTAAAGTCAATACGTGCGCGACTTAAGGGTAAGGAAGGTCGGTTACGTGGGAACTTGATGGGGAAGCGAGTAGATTTCTCCGCCCGTACAGTTATCACGGGGGACCCAAATATTTCAGTTGATGAGGTAGGGGTACCGAAGAGCATAGCTCAAAACTTGACCTTCCCGGAATTGGTGACCCCCTTCAACATTGATTACCTTCAAAGGTTGGTGGAGAATGGTCCCTCCACCCACCCCGGAGCCAAGTACGTGATTAGGGATACCGGTGAAAGGATCGACCTTAAACATATTTCCGGTATGACCGGTGGGTTAAGGTTACACTACGGTTGGAAGGTTGAACGTCACCTCGTCGACGGTGACATCGTCATATTCAATCGTCAACCTTCTCTACACAAAATGTCAATGATGGG
>Desertispora_omaniana_MG459194 
GGAGAAGATGATTTGACACACAAATTGTCGGACATTTTGAAGGCCAATCAAAACGTAAAACGTTATGAAGCTGATGGTCATCCCCCACACGTCGTAAACGAATTTGAGGCTTTGTTACAGGTATCTTGACTCC-----TTCTCTCTTTCTCTCTTCTCTTCCCTCTCTCTTCTCTTCCTCTTCCCTCTTCCCTCTCTCTTCCTCTTCCCTCTCTCTTCCTCTCCCCCCCCCCTTCCCCCTTCCCTGACCATTTTCAATC-A-TCAAATTCACTCATG--TTTTCA--TTATTACTTATT-CATATCACGCGG-----GAAAAATCAGTTTCATTGTGCAACTTATATGGACAATGAAATGGCCGGTCAACCTCAAGCCCTTCAGAAATCCGGTAGACCTTTAAAGTCAATACGTGCGCGACTTAAGGGTAAGGAAGGTCGGTTACGTGGGAACTTGATGGGGAAGCGAGTAGATTTCTCCGCCCGTACAGTTATCACGGGGGACCCAAATATTTCAGTTGATGAGGTAGGGGTACCGAAGAGCATAGCTCAAAACTTGACCTTCCCGGAATTGGTGACCCCCTTCAACATTGATTACCTTCAAAGGTTGGTGGAGAATGGTCCCTCCACCCACCCCGGAGCCAAGTACGTGATTAGGGATACCGGTGAAAGGATCGACCTTAAACATATTTCCGGTATGACCGGTGGGTTAAGGTTACACTACGGTTGGAAGGTTGAACGTCACCTCGTCGACGGTGACATCGTCATATTCAATCGTCAACCATCTCTACACAAAATGTCAATGATGG-
