# Supplementary material for: ﻿Paracorymbiglomus gen. nov., Diversisporaconica sp. nov., and new combinations in Diversisporaceae (Glomeromycota)
Source: MycoKeys. 2025 May 5;117:171–90. doi: 10.3897/mycokeys.117.148052 (PMC12070055; doi:10.3897/mycokeys.117.148052)
Supplement: Supplementary material 2 — Supplementary information 2 [file mycokeys-117-171-s002.zip › 148052_1C-1-A_Revised_Supplementary_material_2_BI.tre]

#NEXUS
[ID: 5892239813]
begin taxa;
	dimensions ntax=48;
	taxlabels
		Acaulospora_laevis_HG315978_
		Acaulospora_laevis_HG315982_
		Redeckera_fulvum_HG315971_
		Redeckera_fulvum_HG315972_
		Corymbiglomus_corymbiforme_MG459179
		Corymbiglomus_corymbiforme_MG459180_
		Corymbiglomus_corymbiforme_MG459181_
		Diversispora_aestuarii_OL690405
		Diversispora_aestuarii_OL690406_
		Diversispora_insculpta_OL690413_
		Diversispora_insculpta_OL690414_
		Diversispora_varaderana_MG459202
		Diversispora_varaderana_MG459203
		Diversispora_densissima_MT733211_
		Diversispora_densissima_MT733212_
		Diversispora_vistulana_OR669295_
		Diversispora_vistulana_OR669296_
		Diversispora_marina_MT733213_
		Diversispora_arenaria_MG459186
		Diversispora_arenaria_MG459187
		Diversispora_jakucsiae_MG459190
		Diversispora_jakucsiae_MG459191
		Diversispora_slowinskiensis__MG459198
		Diversispora_slowinskiensis_MG459197
		Diversispora_epigaea_HG315981
		Diversispora_sporocarpia_MK036774
		Diversispora_clara_MG459184_
		Diversispora_clara_MG459185
		Diversispora_peloponnesiaca_OL690409_
		Diversispora_peloponnesiaca_OL690410_
		Diversispora_sabulosa_MG459182
		Diversispora_sabulosa_MG459183_
		Diversispora_aurantia_OL690407_
		Diversispora_aurantia_OL690408_
		Diversispora_spurca_OL690411_
		Diversispora_spurca_OL690412_
		Diversispora_gibbosa_MG459188
		Diversispora_gibbosa_MG459189
		Diversispora_peridiata_MG459195_
		Diversispora_peridiata_MG459196_
		Diversispora_trimurales_MG459200
		Diversispora_trimurales_MG459199
		Diversispora_trimurales_MG459201
		Sacculospora_baltica_MG459204_
		Sacculospora_baltica_MG459205
		Desertispora_omaniana_MG459192_
		Desertispora_omaniana_MG459193_
		Desertispora_omaniana_MG459194
		;
end;
begin trees;
	translate
		1	Acaulospora_laevis_HG315978_,
		2	Acaulospora_laevis_HG315982_,
		3	Redeckera_fulvum_HG315971_,
		4	Redeckera_fulvum_HG315972_,
		5	Corymbiglomus_corymbiforme_MG459179,
		6	Corymbiglomus_corymbiforme_MG459180_,
		7	Corymbiglomus_corymbiforme_MG459181_,
		8	Diversispora_aestuarii_OL690405,
		9	Diversispora_aestuarii_OL690406_,
		10	Diversispora_insculpta_OL690413_,
		11	Diversispora_insculpta_OL690414_,
		12	Diversispora_varaderana_MG459202,
		13	Diversispora_varaderana_MG459203,
		14	Diversispora_densissima_MT733211_,
		15	Diversispora_densissima_MT733212_,
		16	Diversispora_vistulana_OR669295_,
		17	Diversispora_vistulana_OR669296_,
		18	Diversispora_marina_MT733213_,
		19	Diversispora_arenaria_MG459186,
		20	Diversispora_arenaria_MG459187,
		21	Diversispora_jakucsiae_MG459190,
		22	Diversispora_jakucsiae_MG459191,
		23	Diversispora_slowinskiensis__MG459198,
		24	Diversispora_slowinskiensis_MG459197,
		25	Diversispora_epigaea_HG315981,
		26	Diversispora_sporocarpia_MK036774,
		27	Diversispora_clara_MG459184_,
		28	Diversispora_clara_MG459185,
		29	Diversispora_peloponnesiaca_OL690409_,
		30	Diversispora_peloponnesiaca_OL690410_,
		31	Diversispora_sabulosa_MG459182,
		32	Diversispora_sabulosa_MG459183_,
		33	Diversispora_aurantia_OL690407_,
		34	Diversispora_aurantia_OL690408_,
		35	Diversispora_spurca_OL690411_,
		36	Diversispora_spurca_OL690412_,
		37	Diversispora_gibbosa_MG459188,
		38	Diversispora_gibbosa_MG459189,
		39	Diversispora_peridiata_MG459195_,
		40	Diversispora_peridiata_MG459196_,
		41	Diversispora_trimurales_MG459200,
		42	Diversispora_trimurales_MG459199,
		43	Diversispora_trimurales_MG459201,
		44	Sacculospora_baltica_MG459204_,
		45	Sacculospora_baltica_MG459205,
		46	Desertispora_omaniana_MG459192_,
		47	Desertispora_omaniana_MG459193_,
		48	Desertispora_omaniana_MG459194
		;
tree con_50_majrule = [&U] (1[&prob=1.00000000e+00,prob_stddev=0.00000000e+00,prob_range={1.00000000e+00,1.00000000e+00},prob(percent)="100",prob+-sd="100+-0"]:9.959472e-04[&length_mean=1.46658961e-03,length_median=9.95947200e-04,length_95%HPD={5.44703300e-07,4.40837300e-03}],2[&prob=1.00000000e+00,prob_stddev=0.00000000e+00,prob_range={1.00000000e+00,1.00000000e+00},prob(percent)="100",prob+-sd=…
end;
