# Supplementary material for: ﻿Paracorymbiglomus gen. nov., Diversisporaconica sp. nov., and new combinations in Diversisporaceae (Glomeromycota)
Source: MycoKeys. 2025 May 5;117:171–90. doi: 10.3897/mycokeys.117.148052 (PMC12070055; doi:10.3897/mycokeys.117.148052)
Supplement: Supplementary material 2 — Supplementary information 2 [file mycokeys-117-171-s002.zip › 148052_1C-1-A_Revised_Supplementary_material_2_RaXNG.support]

((Diversispora_slowinskiensis__MG459198:0.000001,Diversispora_slowinskiensis_MG459197:0.000001)100:0.017336,(((Diversispora_sporocarpia_MK036774:0.003968,Diversispora_epigaea_HG315981:0.015330)86:0.013213,(((Diversispora_peloponnesiaca_OL690409_:0.007756,Diversispora_peloponnesiaca_OL690410_:0.011586)78:0.005649,Diversispora_clara_MG459185:0.000001)40:0.001830,Diversispora_clara_MG459184_:0.003899)85:0.011564)35:0.001945,((((Acaulospora_laevis_HG315978_:0.000001,Acaulospora_laevis_HG315982_:0.000001)100:0.531784,(Sacculospora_baltica_MG459205:0.000001,Sacculospora_baltica_MG459204_:0.000001)100:0.171158)87:0.141643,(((Diversispora_gibbosa_MG459188:0.000001,Diversispora_gibbosa_MG459189:0.000001)96:0.005401,(Diversispora_peridiata_MG459196_:0.003661,Diversispora_peridiata_MG459195_:0.000001)82:0.000001)88:0.011711,((Diversispora_trimurales_MG459200:0.000001,Diversispora_trimurales_MG459199:0.000001)87:0.001791,Diversispora_trimurales_MG459201:0.000001)97:0.006766)87:0.020686)33:0.013364,(((((Desertispora_omaniana_MG459193_:0.001331,Desertispora_omaniana_MG459194:0.000001)91:0.000185,Desertispora_omaniana_MG459192_:0.003834)100:0.362779,((Corymbiglomus_corymbiforme_MG459181_:0.000001,(Corymbiglomus_corymbiforme_MG459180_:0.000001,Corymbiglomus_corymbiforme_MG459179:0.001837)24:0.000001)86:0.020942,(Redeckera_fulvum_HG315972_:0.000001,Redeckera_fulvum_HG315971_:0.007355)100:0.134871)78:0.042673)32:0.041374,(((Diversispora_aurantia_OL690407_:0.001817,Diversispora_aurantia_OL690408_:0.001914)94:0.004395,(Diversispora_spurca_OL690411_:0.001859,Diversispora_spurca_OL690412_:0.000001)100:0.032422)88:0.021611,(Diversispora_sabulosa_MG459182:0.000001,Diversispora_sabulosa_MG459183_:0.001878)98:0.025667)22:0.001267)2:0.002475,((Diversispora_varaderana_MG459203:0.000001,((Diversispora_insculpta_OL690414_:0.003734,((Diversispora_aestuarii_OL690406_:0.001830,Diversispora_aestuarii_OL690405:0.000001)99:0.017508,Diversispora_insculpta_OL690413_:0.005859)45:0.001550)51:0.005604,Diversispora_varaderana_MG459202:0.000001)30:0.001842)89:0.011460,(Diversispora_marina_MT733213_:0.003696,((Diversispora_vistulana_OR669295_:0.003669,Diversispora_vistulana_OR669296_:0.009572)83:0.006052,(Diversispora_densissima_MT733211_:0.000001,Diversispora_densissima_MT733212_:0.000001)77:0.002015)76:0.009248)77:0.007852)68:0.009670)8:0.002092)19:0.001762)54:0.001953,((Diversispora_jakucsiae_MG459191:0.001875,Diversispora_jakucsiae_MG459190:0.000001)68:0.001900,(Diversispora_arenaria_MG459186:0.000001,Diversispora_arenaria_MG459187:0.001859)90:0.005657)64:0.001803);
